# Supplementary material for: Loss of Cpt1a results in elevated glucose-fueled mitochondrial oxidative phosphorylation and defective hematopoietic stem cells
Source: J Clin Invest. 2025 Jan 9;135(5):e184069. doi: 10.1172/JCI184069 (PMC11870731; doi:10.1172/JCI184069)
Supplement: Supplemental table 1 [file jci-135-184069-s219.xlsx]

## Sheet: up
ensembl_gene_id	baseMean	log2FoldChange	lfcSE	stat	pvalue	padj	gene_name	control1_tpm	control2_tpm	control3_tpm	knockout1_tpm	knockout2_tpm	knockout3_tpm
ENSMUSG00000094497	726.839	9.01189	0.650113	13.862	1.08e-43	1.67e-39	Gm8210	1.37	0.41	0	251.16	441.63	321.94
ENSMUSG00000029814	907.247	6.77966	0.522915	12.9651	1.93e-38	1.5e-34	Igf2bp3	0.03	0.12	0.45	22.27	23.52	23.34
ENSMUSG00000022225	913.394	13.0252	1.21036	10.7614	5.23e-27	2.72e-23	Cma1	0	0	0	95.91	129.78	123.46
ENSMUSG00000061068	742.313	11.7609	1.21153	9.70747	2.8e-22	6.75e-19	Mcpt4	0.08	0	0	81.6	97.41	95.46
ENSMUSG00000033825	438.866	11.9461	1.23295	9.68904	3.36e-22	6.75e-19	Tpsb2	0	0	0	47.82	52.83	60.07
ENSMUSG00000061311	1055.72	2.61729	0.270221	9.68572	3.47e-22	6.75e-19	Rag1	2.73	2.42	1.97	18.38	11.33	15.17
ENSMUSG00000071226	1041.99	4.03151	0.420146	9.59548	8.35e-22	1.44e-18	Cecr2	1.28	0.82	1.07	26.64	19.73	7.2
ENSMUSG00000030724	619.353	2.80677	0.307408	9.13045	6.82e-20	1.06e-16	Cd19	3.59	5.37	3.7	31.14	33.52	25.64
ENSMUSG00000038587	860.14	2.97976	0.339643	8.7732	1.74e-18	2.46e-15	Akap12	2.37	0.96	1.83	14.62	14.76	12.25
ENSMUSG00000061132	733.585	2.52041	0.297184	8.48095	2.23e-17	2.9e-14	Blnk	6.82	5.95	6.06	48.64	34.18	28.36
ENSMUSG00000027985	328.292	3.21752	0.389523	8.26015	1.45e-16	1.62e-13	Lef1	0.81	1.13	1.22	9.45	11.92	8.99
ENSMUSG00000056758	1673.65	1.7319	0.212067	8.16674	3.17e-16	3.29e-13	Hmga2	14.44	10.67	9.25	39.19	38.68	39.21
ENSMUSG00000038729	172.559	10.7057	1.32374	8.08752	6.09e-16	5.92e-13	Pakap	0	0	0	4.33	4.87	2.64
ENSMUSG00000059305	503.53	2.82654	0.360107	7.84915	4.19e-15	3.62e-12	Vpreb1a	12.57	13.84	12.76	132.11	86.46	67.96
ENSMUSG00000073902	4206.94	1.01535	0.12962	7.83329	4.75e-15	3.89e-12	Gvin3	20.21	18.5	21.73	45.32	40.18	40.07
ENSMUSG00000001865	1447.08	2.18873	0.283311	7.72553	1.11e-14	8.67e-12	Cpa3	32.17	16.13	18.78	90.48	105.92	116.44
ENSMUSG00000003379	720.58	3.4869	0.453561	7.68783	1.5e-14	1.11e-11	Cd79a	2.22	4.23	8.54	74.7	47.76	51.17
ENSMUSG00000025867	1412.85	2.223	0.289761	7.67184	1.7e-14	1.2e-11	Cplx2	4.9	6.87	4.5	36.01	20.45	21.86
ENSMUSG00000075370	983.666	3.03689	0.406564	7.46965	8.04e-14	5.22e-11	Igll1	8.6	12	26.76	151.13	150.75	98.48
ENSMUSG00000053931	2160.4	1.41992	0.192099	7.3916	1.45e-13	9.03e-11	Cnn3	33.4	27.43	39.99	101.47	88.05	87.71
ENSMUSG00000000903	290.667	3.86694	0.533236	7.25182	4.11e-13	2.46e-10	Vpreb3	3.07	9.01	3.41	87.87	61.07	84.96
ENSMUSG00000015437	243.146	3.3361	0.476429	7.00231	2.52e-12	1.45e-09	Gzmb	1.53	1.94	2.21	13.27	21.22	24.42
ENSMUSG00000024620	2162.14	1.17195	0.170173	6.88684	5.7e-12	2.86e-09	Pdgfrb	11.46	14.03	13.87	32.42	28.42	30.43
ENSMUSG00000084349	1619.32	1.40831	0.208669	6.74902	1.49e-11	7.02e-09	Rpl3-ps1	38.7	56.1	47.36	124.85	127.98	135.6
ENSMUSG00000098934	131.276	8.37225	1.25351	6.67905	2.4e-11	1.07e-08	Gvin-ps4	0	0	0.04	4.42	2.21	5.66
ENSMUSG00000001349	20.5093	21.867	3.33124	6.56422	5.23e-11	2.26e-08	Cnn1	0	0	0	9.07	0	0
ENSMUSG00000045667	80.7281	9.35717	1.45349	6.43771	1.21e-10	4.84e-08	Smtnl2	0	0	0	5.07	3.57	6.53
ENSMUSG00000059280	73.7416	9.39043	1.4802	6.34402	2.24e-10	7.93e-08	Vpreb1b	0	0	0	17.26	9.99	19.07
ENSMUSG00000028766	279.82	3.09077	0.487934	6.33441	2.38e-10	8.24e-08	Alpl	1.47	1.71	0.81	13.41	14.06	7.53
ENSMUSG00000046991	70.0657	23.8421	3.90836	6.10028	1.06e-09	3.3e-07	Wdr27	0	0	0	0	20.06	0
ENSMUSG00000076615	15.8217	21.4235	3.54278	6.04708	1.47e-09	4.5e-07	Ighg3	0	0	0	3.72	0	0
ENSMUSG00000034833	1417.71	1.11932	0.193428	5.78673	7.18e-09	1.96e-06	Tespa1	44.65	39.37	50.52	96.53	107.99	95.81
ENSMUSG00000057777	51.5645	8.87102	1.56372	5.67303	1.4e-08	3.7e-06	Mab21l2	0	0	0	2.2	2.46	2.11
ENSMUSG00000110195	2159.82	1.54123	0.275436	5.59562	2.2e-08	5.61e-06	Pde2a	12.73	20.4	13.33	63.02	34.67	41.79
ENSMUSG00000057337	281.087	2.88933	0.517463	5.58365	2.36e-08	5.91e-06	Chst3	0.65	0.83	0.28	5.77	3.42	4.24
ENSMUSG00000069833	2373.23	1.00059	0.185614	5.3907	7.02e-08	1.66e-05	Ahnak	5.68	3.78	4.86	9.8	9.55	10.03
ENSMUSG00000008193	51.9484	8.48291	1.5869	5.34558	9.01e-08	2e-05	Spib	0	0	0	4.68	2.18	3.24
ENSMUSG00000014030	1043.81	2.29757	0.434919	5.28275	1.27e-07	2.75e-05	Pax5	1.99	3.68	5.14	30.38	11.57	12.96
ENSMUSG00000050425	46.7083	8.73357	1.65515	5.27661	1.32e-07	2.81e-05	Mrgprb2	0	0	0	1.43	4.35	2.28
ENSMUSG00000032556	375.422	3.55061	0.674591	5.26335	1.41e-07	2.88e-05	Bfsp2	2.2	10.76	1.39	66.14	62.91	43.77
ENSMUSG00000063804	295.194	4.23828	0.813248	5.21155	1.87e-07	3.69e-05	Lin28b	0.42	0	0.58	7.64	7.51	4.5
ENSMUSG00000054889	190.25	2.83146	0.54359	5.20881	1.9e-07	3.7e-05	Dsp	0.25	0.42	0.17	1.7	1.93	2.51
ENSMUSG00000015314	213.275	3.32698	0.653385	5.09191	3.54e-07	6.65e-05	Slamf6	1.71	0.41	0.53	12.54	8.68	5.87
ENSMUSG00000003882	683.888	1.43677	0.282731	5.08174	3.74e-07	6.91e-05	Il7r	5.1	7.55	5.58	18.64	15.72	16.48
ENSMUSG00000032053	441.065	3.30977	0.65151	5.08015	3.77e-07	6.91e-05	Pou2af1	0.61	1.09	4.5	30.69	17.86	14.24
ENSMUSG00000066705	41.5684	8.65153	1.70381	5.07775	3.82e-07	6.91e-05	Fxyd6	0	0	0	3.76	1.17	3.12
ENSMUSG00000043336	239.067	2.74474	0.55313	4.9622	6.97e-07	0.00011795	Filip1l	0.51	1.74	0.89	7.94	7.99	5.9
ENSMUSG00000041817	133.375	2.69958	0.545658	4.94738	7.52e-07	0.00012072	Fam169a	0.48	0.37	0.3	2.45	2.74	2.47
ENSMUSG00000022226	37.9011	8.43174	1.72086	4.89973	9.6e-07	0.00015092	Mcpt2	0	0	0	6.24	2.6	6.01
ENSMUSG00000005268	59.0394	9.31012	1.90705	4.88194	1.05e-06	0.00016165	Prlr	0	0	0	7.13	2.61	0.08
ENSMUSG00000021983	227.781	4.30678	0.882478	4.88032	1.06e-06	0.00016165	Atp8a2	0.07	0.25	0.08	6.63	0.67	0.93
ENSMUSG00000030268	118.416	4.74071	0.975349	4.86053	1.17e-06	0.00017358	Bcat1	0.23	0	0.72	9.75	5.84	8.97
ENSMUSG00000032035	1633.51	1.01169	0.212507	4.76074	1.93e-06	0.00027027	Ets1	13.23	9.06	13.69	25.28	25.37	23.82
ENSMUSG00000021262	1455.55	1.07787	0.226686	4.75491	1.99e-06	0.00027353	Evl	45.57	36.96	50.9	117.23	88.17	84.08
ENSMUSG00000103527	37.0193	8.39687	1.78153	4.71328	2.44e-06	0.00032999	Gm37261	0	0	0	3.68	8.31	1.86
ENSMUSG00000034485	826.967	1.34876	0.288087	4.68177	2.84e-06	0.00037207	Uaca	4.49	7.59	5.03	15.3	15.68	13.95
ENSMUSG00000019891	30.9013	8.30561	1.79009	4.63977	3.49e-06	0.0004344	Dcbld1	0	0	0	0.92	1.48	0.91
ENSMUSG00000000562	35.1791	8.0745	1.74765	4.6202	3.83e-06	0.00046265	Adora3	0	0	0	3.09	1.88	1.27
ENSMUSG00000046480	242.263	4.08848	0.886897	4.60987	4.03e-06	0.0004825	Scn4b	0	0.3	0.56	4.38	6.1	4.72
ENSMUSG00000022656	38.3445	8.22054	1.78464	4.60626	4.1e-06	0.00048721	Nectin3	0	0	0	2.39	0.6	3.22
ENSMUSG00000093954	37.4519	7.99247	1.7475	4.57367	4.79e-06	0.00056523	Gm16867	0	0	0	1.32	2.83	0.88
ENSMUSG00000020701	150.632	5.18451	1.13886	4.55237	5.3e-06	0.00061626	Tmem132e	0	0.37	0	7.89	2.71	4.3
ENSMUSG00000022507	1084.22	1.03383	0.22997	4.49548	6.94e-06	0.00077556	Hapstr1	14.63	11.76	13.86	26.02	33.7	24.97
ENSMUSG00000100009	52.9067	8.85273	1.98001	4.47106	7.78e-06	0.00084735	Gm7967	0	0	0	0.42	0.19	7.74
ENSMUSG00000057098	645.388	2.16426	0.484239	4.46941	7.84e-06	0.00084797	Ebf1	1.66	5.08	1.6	17.55	10.22	10.58
ENSMUSG00000060961	67.5674	7.02332	1.59231	4.41078	1.03e-05	0.00109829	Slc4a4	0	0	0.04	6.07	0.27	0.6
ENSMUSG00000020357	30.0609	7.9176	1.79925	4.40049	1.08e-05	0.00113612	Flt4	0	0	0	0.77	0.47	0.55
ENSMUSG00000070997	30.6192	8.41883	1.92741	4.36794	1.25e-05	0.00128458	1700055D18Rik	0	0	0	1.67	2.96	0.34
ENSMUSG00000115592	30.2088	8.04343	1.84311	4.36406	1.28e-05	0.00129066	Mcpt-ps1	0	0	0	5.32	3.38	10.54
ENSMUSG00000022103	303.452	2.27735	0.521834	4.36412	1.28e-05	0.00129066	Gfra2	1.56	4.03	2.96	20.28	8.75	14.03
ENSMUSG00000035299	677.39	1.43317	0.328803	4.35874	1.31e-05	0.00131386	Mid1	10.89	5.34	7.99	22.23	25.15	19.65
ENSMUSG00000038352	114.017	2.96944	0.682114	4.35328	1.34e-05	0.00133839	Arl5c	1.52	0.52	1.08	9.45	5.64	9.87
ENSMUSG00000074575	756.966	1.31501	0.304542	4.31798	1.57e-05	0.00152261	Kcng1	4.41	7.64	5.21	14.31	13.36	16.54
ENSMUSG00000112030	26.3303	7.90464	1.85949	4.25098	2.13e-05	0.00198308	Gm35189	0	0	0	5.54	4.95	5.14
ENSMUSG00000031786	521.193	1.27572	0.300256	4.24878	2.15e-05	0.00198308	Drc7	5.73	7.49	7.02	15.79	15.39	19.18
ENSMUSG00000029673	377.276	1.86956	0.446348	4.18857	2.81e-05	0.00251161	Auts2	1.01	1.98	2.85	6.7	7.47	7.95
ENSMUSG00000049422	459.961	1.50703	0.36169	4.16665	3.09e-05	0.00273423	Chchd10	17.29	22.62	20.47	68.62	39.85	68.01
ENSMUSG00000042671	148.552	3.13267	0.756474	4.14115	3.46e-05	0.00297229	Rgs8	0.29	0.34	0.62	6.65	3.53	1.1
ENSMUSG00000034177	116.526	3.40876	0.823741	4.13815	3.5e-05	0.00299489	Rnf43	0.56	0.3	0.54	1.26	4.98	8.94
ENSMUSG00000032323	186.629	2.74267	0.663193	4.13556	3.54e-05	0.00301233	Cyp11a1	1.79	2.07	1.49	10.21	4.75	21.64
ENSMUSG00000007908	24.8652	7.98572	1.9554	4.08393	4.43e-05	0.00357176	Hmgcll1	0	0	0	1.44	3.45	1
ENSMUSG00000104413	27.2344	8.4878	2.08236	4.07604	4.58e-05	0.00363851	Gm37065	0	0	0	12.26	7.33	0.54
ENSMUSG00000030068	26.139	8.27469	2.03438	4.06742	4.75e-05	0.00371883	Gm20696	0	0	0	2.58	4.86	0.43
ENSMUSG00000071561	24.9594	7.55865	1.89175	3.99559	6.45e-05	0.0048069	Cstdc5	0	0	0	7.92	8.09	10.22
ENSMUSG00000038718	308.843	1.47355	0.370702	3.97502	7.04e-05	0.00516781	Pbx3	4.3	3.55	3.6	13.18	10.41	9.11
ENSMUSG00000031239	384.668	1.32076	0.332644	3.9705	7.17e-05	0.00524216	Itm2a	7.67	6.09	8.87	20.46	19.01	18.62
ENSMUSG00000025813	204.058	2.81791	0.710341	3.96698	7.28e-05	0.00529535	Homer2	2.18	0.29	0.71	7.05	8.54	6.44
ENSMUSG00000033790	844.408	1.00624	0.254237	3.95788	7.56e-05	0.0054738	Tubgcp5	10.91	13.59	10.07	23.01	21.51	26.9
ENSMUSG00000038872	864.636	1.0409	0.263064	3.95684	7.59e-05	0.0054738	Zfhx3	1.55	2.06	1.94	4.59	4.01	3.18
ENSMUSG00000060568	24.0397	7.96427	2.01468	3.95313	7.71e-05	0.00553397	Fam78b	0	0	0	0.74	1.59	0.27
ENSMUSG00000003282	611.025	1.85451	0.475543	3.89976	9.63e-05	0.00675217	Plag1	1.11	4.17	4.48	12.92	12.49	11.06
ENSMUSG00000061601	21.3139	7.97567	2.05038	3.88985	0.00010031	0.00697126	Pclo	0	0	0	0.11	0.35	0.11
ENSMUSG00000050447	36.1083	9.51084	2.45	3.88198	0.00010361	0.00710578	Lypd6	0	0	0	10.15	0	2.31
ENSMUSG00000102496	105.358	2.34049	0.605223	3.86715	0.00011011	0.00745324	Gm36989	0.81	0.99	0.99	4.83	3.9	5.79
ENSMUSG00000055653	191.887	2.56379	0.66794	3.83835	0.00012386	0.00817066	Gpc3	0.51	1.31	2.56	5.81	9.08	11.8
ENSMUSG00000025104	894.888	1.06991	0.279335	3.83019	0.00012804	0.00841092	Hdgfl3	5.8	4.61	7.8	11.55	14.6	13.11
ENSMUSG00000015222	22.4301	8.57514	2.24629	3.81747	0.00013483	0.00874575	Map2	0	0	0	1.49	0.11	4.03
ENSMUSG00000027854	1089.93	1.66331	0.435864	3.81613	0.00013556	0.00875706	Sike1	20.11	9.74	5.71	45.18	47.42	22.78
ENSMUSG00000052539	584.084	1.17525	0.308591	3.80843	0.00013985	0.00895981	Magi3	3.94	3.5	2.32	7.66	7.75	7.21
ENSMUSG00000025089	299.241	1.91315	0.505297	3.78618	0.00015298	0.00943444	Gfra1	2.18	2.09	2.64	8.09	4.61	13.91
ENSMUSG00000007989	247.803	3.31317	0.875202	3.78561	0.00015333	0.00943444	Fzd3	0.44	0.24	0.06	0.75	0.93	5.73
ENSMUSG00000016179	21.4321	7.52022	1.98947	3.78001	0.00015682	0.00957405	Camk1g	0	0	0	2.19	1.69	1.26
ENSMUSG00000034463	21.7408	7.63078	2.02346	3.77116	0.00016249	0.00983705	Scara3	0	0	0	0.67	1.07	0.31
ENSMUSG00000020173	22.9036	7.62612	2.02318	3.76938	0.00016366	0.00983705	Cobl	0	0	0	1.17	0.24	0.75
ENSMUSG00000053714	22.1909	7.81979	2.08227	3.75542	0.00017305	0.0103618	4732471J01Rik	0	0	0	4.68	1.31	0.74
ENSMUSG00000117768	24.4673	7.79907	2.08771	3.73571	0.00018719	0.0110382	8030456M14Rik	0	0	0	2.93	6.89	0.5
ENSMUSG00000102243	25.2089	6.87091	1.84201	3.73011	0.0001914	0.0112019	Gm37718	0	0	0.02	0.59	1.89	0.83
ENSMUSG00000026885	23.9043	7.52227	2.02302	3.71833	0.00020055	0.0116063	Ttll11	0	0	0	2.99	0.72	0.65
ENSMUSG00000005360	44.7644	8.83929	2.38016	3.71374	0.00020422	0.0117752	Slc1a3	0	0	0	0	10.14	0.75
ENSMUSG00000040592	1059.18	1.23967	0.334413	3.70701	0.00020972	0.011916	Cd79b	21.74	49.94	27.17	85.46	85.73	69.8
ENSMUSG00000022885	262.541	2.74064	0.740485	3.70115	0.00021463	0.0121502	St6gal1	0.52	2.79	0.43	7.21	5.46	13.05
ENSMUSG00000032890	154.909	2.40629	0.651118	3.69563	0.00021934	0.012372	Rims3	0.46	0.79	0.39	1.99	5.14	1.92
ENSMUSG00000044712	214.764	2.15018	0.58986	3.64524	0.00026714	0.0146955	Slc38a6	1.53	2.83	2.34	6.64	6.52	17.64
ENSMUSG00000036185	63.1521	4.51728	1.24036	3.64192	0.00027061	0.0148043	Sapcd1	0.18	0	1.49	19.64	14.48	7.39
ENSMUSG00000076613	250.851	2.47988	0.681306	3.63988	0.00027276	0.0148294	Ighg2b	2.31	5.27	1.04	28.95	11.04	10.28
ENSMUSG00000021047	23.7204	7.26699	1.99681	3.6393	0.00027339	0.0148294	Nova1	0	0	0	1.91	0.53	0.58
ENSMUSG00000041548	21.7116	7.32773	2.01777	3.63161	0.00028166	0.0150738	Hspb8	0	0	0	2.28	2.35	0.79
ENSMUSG00000032864	354.488	1.75082	0.482661	3.62742	0.00028626	0.01521	Rag2	4.07	2.54	4.46	17.85	14.13	6.38
ENSMUSG00000029544	18.7406	7.85378	2.1752	3.61061	0.00030548	0.0159632	Cabp1	0	0	0	0.54	3.66	2.34
ENSMUSG00000084998	19.0705	7.44233	2.06178	3.60967	0.00030659	0.0159632	Gm16279	0	0	0	0.83	0.56	0.84
ENSMUSG00000004633	471.044	1.2351	0.342279	3.60846	0.00030802	0.015984	Chn2	7.92	8.59	8.92	26.04	14.66	20.93
ENSMUSG00000109198	19.2947	7.45951	2.0752	3.5946	0.00032489	0.0166378	D7Bwg0826e	0	0	0	0.6	0.32	0.79
ENSMUSG00000020807	748.719	1.14794	0.321153	3.57443	0.00035099	0.0176381	4933427D14Rik	6.99	4.62	6.07	11.43	10.7	17.98
ENSMUSG00000020140	21.9095	7.25239	2.03153	3.56991	0.0003571	0.0178183	Lgr5	0	0	0	0.87	1.27	0.31
ENSMUSG00000047641	20.1689	7.52186	2.10926	3.56611	0.00036232	0.0179306	Krt87	0	0	0	0.72	2.02	0.41
ENSMUSG00000087658	42.789	8.85498	2.49283	3.55218	0.00038205	0.0183041	Hotairm1	0	0	0	0	74.95	1.36
ENSMUSG00000015354	26.5074	8.04117	2.27247	3.53852	0.00040238	0.018982	Pcolce2	0	0	0	0.09	0.18	3.75
ENSMUSG00000029093	294.472	2.56539	0.725019	3.53838	0.0004026	0.018982	Sorcs2	0.5	1.77	0.15	5.88	4.75	4.22
ENSMUSG00000078867	36.1122	6.44002	1.8212	3.53614	0.00040603	0.0190392	Gm14418	0.15	0	0	7.5	9.08	0.32
ENSMUSG00000024544	422.45	1.22999	0.349674	3.51755	0.00043555	0.0201206	Ldlrad4	4.41	6.7	5.99	12.15	16.55	12.67
ENSMUSG00000098206	18.1225	7.36835	2.09751	3.5129	0.00044325	0.020236	Mir181a-1hg	0	0	0	0.58	0.78	0.46
ENSMUSG00000028654	104.923	3.44125	0.989158	3.47897	0.00050335	0.0226476	Mycl	0.37	0.02	0.76	3.03	4.85	4.92
ENSMUSG00000097487	19.2111	7.56087	2.18636	3.4582	0.00054379	0.0242289	Ptges3l	0	0	0	1.25	2.42	9.15
ENSMUSG00000021313	17.4386	7.76127	2.2446	3.45775	0.00054471	0.0242289	Ryr2	0	0	0	1.11	0.13	0.68
ENSMUSG00000048458	16.4543	7.62086	2.20571	3.45506	0.00055016	0.0244015	Inka2	0	0	0	1.23	0.37	0.64
ENSMUSG00000026489	910.376	1.04562	0.305061	3.42758	0.00060899	0.0264827	Coq8a	15.2	13.26	22.64	31.61	45.75	30.97
ENSMUSG00000106197	17.7038	7.33539	2.14205	3.42448	0.00061598	0.0267118	Gm42717	0	0	0	0.7	0.28	0.76
ENSMUSG00000025355	98.1114	4.23857	1.23894	3.42112	0.00062365	0.0268945	Mmp19	0.15	0.69	0.03	0.76	2.01	14.24
ENSMUSG00000041992	370.198	1.60078	0.469318	3.41086	0.00064759	0.0276969	Rapgef5	2.05	1.05	3.1	7.49	4.98	6.82
ENSMUSG00000024039	16.6939	7.5546	2.21793	3.40615	0.00065887	0.0280253	Cbs	0	0	0	1.41	0.54	2.4
ENSMUSG00000035459	34.3477	8.52946	2.51733	3.3883	0.00070327	0.0296213	Stab2	0	0	0	0	0.37	6.27
ENSMUSG00000053219	18.4453	7.31013	2.15958	3.38499	0.00071182	0.0297092	Raet1e	0	0	0	2.64	2.69	0.57
ENSMUSG00000024353	253.551	6.22837	1.85544	3.35681	0.00078846	0.0316691	Mzb1	0	1.87	0	69.52	52.64	27.81
ENSMUSG00000022949	19.3341	6.98709	2.08252	3.35512	0.00079331	0.0316691	Clic6	0	0	0	1.31	0.48	0.62
ENSMUSG00000041831	17.2856	7.37498	2.19958	3.35291	0.00079968	0.0317744	Sytl3	0	0	0	0.52	2.51	1.21
ENSMUSG00000112241	30.6096	8.11775	2.44028	3.32657	0.00087923	0.0343915	Gm49325	0	0	0	0	21.71	16.18
ENSMUSG00000100153	153.9	1.62838	0.49074	3.31821	0.00090596	0.0351721	Ppp1ccb	3.87	3.36	3.32	10.63	9.89	12.93
ENSMUSG00000075334	16.7111	7.25054	2.18566	3.31732	0.00090886	0.0351968	Rprm	0	0	0	0.69	1.61	2.05
ENSMUSG00000048330	187.436	1.96996	0.59544	3.30841	0.00093826	0.0358312	Ric3	0.66	0.76	1.48	5.5	4.1	2.14
ENSMUSG00000022449	16.8175	7.17764	2.17888	3.29418	0.00098708	0.0372464	Adamts20	0	0	0	0.35	0.76	0.28
ENSMUSG00000028698	52.1986	4.73766	1.44811	3.27163	0.0010693	0.0395741	Pik3r3	0.19	0	0	1.68	3.02	0.75
ENSMUSG00000042757	255.166	3.23389	0.988941	3.27005	0.00107527	0.0395741	Tmem108	1.29	2.38	0	10.34	11.92	13.19
ENSMUSG00000004113	76.2448	3.41591	1.04685	3.26303	0.00110226	0.0403765	Cacna1b	0	0.1	0.18	1.64	0.88	0.68
ENSMUSG00000086657	27.3566	8.16123	2.50514	3.2578	0.0011228	0.0406807	Stamos	0	0	0	3.97	0	7.99
ENSMUSG00000026839	26.6951	8.43712	2.59108	3.25622	0.00112906	0.0407825	Upp2	0	0	0	1.25	0	8.24
ENSMUSG00000074743	319.423	1.24242	0.382066	3.25185	0.00114657	0.0412235	Thbd	3.18	2.46	2.74	7.15	5.11	8.06
ENSMUSG00000020644	306.354	1.34899	0.41534	3.24792	0.00116251	0.0417002	Id2	6.91	11.9	7.37	25.82	18.97	23.97
ENSMUSG00000054203	126.766	2.00051	0.617016	3.24223	0.00118599	0.0424446	Ifi205	2.25	1.99	1.41	4.74	7.74	10.6
ENSMUSG00000045672	112.628	2.0628	0.637037	3.23812	0.00120319	0.042872	Col27a1	0.4	0.63	0.38	2.27	2.54	1.27
ENSMUSG00000032122	106.763	3.28935	1.0219	3.21887	0.00128695	0.0452261	Slc37a2	0.45	0.31	0	2.56	2.7	2.38
ENSMUSG00000028713	18.287	7.58464	2.37252	3.19687	0.00138926	0.0478494	Cyp4b1	0	0	0	0.28	5.86	0.52
ENSMUSG00000035126	246.564	2.28398	0.716328	3.18845	0.00143036	0.0488696	Dnai4	0.93	2.76	1.37	3.21	5.07	17.21
ENSMUSG00000027359	200.664	1.95034	0.612658	3.18341	0.00145552	0.0494209	Slc27a2	1.13	2.68	3.09	4.91	9.43	13.06
ENSMUSG00000056687	103.444	2.0634	0.648208	3.18324	0.00145637	0.0494209	Gm11696	0.88	0.72	1.04	3.46	5.4	2.51
ENSMUSG00000083833	47.0565	5.87925	1.85005	3.17789	0.00148353	0.0500276	Gm13841	0	0	1	60.17	0.63	4.45
ENSMUSG00000031255	449.861	1.32358	0.417293	3.17182	0.00151488	0.0507175	Sytl4	7.05	3.51	5.96	14.76	18.63	9.18
ENSMUSG00000028933	486.551	1.24984	0.394761	3.16607	0.00154514	0.0516196	Xrcc2	3.75	6.39	6.32	12.97	18.14	9.32
ENSMUSG00000041180	209.021	1.81298	0.573625	3.16057	0.00157461	0.0522677	Hectd2	1.23	1.82	0.62	5.42	5.14	2.78
ENSMUSG00000028024	73.3979	4.54802	1.43997	3.15841	0.00158631	0.0524324	Enpep	0	0	0.39	3.09	0.81	6.02
ENSMUSG00000106123	15.7421	7.16472	2.26906	3.15757	0.0015909	0.0524726	Gm42638	0	0	0	0.21	1.11	0.79
ENSMUSG00000098975	17.4276	7.03958	2.23158	3.15452	0.0016076	0.0527997	Gm27177	0	0	0	2.09	0.59	0.32
ENSMUSG00000038390	42.3542	4.60343	1.46034	3.15229	0.00161993	0.0530929	Gpr162	0.14	0	0.09	4.73	0.59	0.41
ENSMUSG00000073491	329.608	1.3024	0.413511	3.14962	0.00163482	0.0533616	Ifi213	4.09	6.05	4.23	16.41	9.29	10.86
ENSMUSG00000016493	172.033	1.80426	0.57415	3.14249	0.00167515	0.0542179	Cd46	1.28	0.48	0.6	2.73	2.37	3.31
ENSMUSG00000032691	16.2545	6.96719	2.2187	3.14021	0.00168828	0.0545292	Nlrp3	0	0	0	0.28	0.41	0.95
ENSMUSG00000024112	16.9912	6.18189	1.97882	3.12403	0.00178394	0.0565627	Cacna1h	0	0	0.01	0.24	0.34	0.57
ENSMUSG00000037628	262.225	1.75095	0.560587	3.12342	0.00178764	0.056565	Cdkn3	22.14	9.2	5.97	36.08	41.02	50.87
ENSMUSG00000020902	16.5258	6.99574	2.24246	3.11967	0.00181056	0.0568854	Ntn1	0	0	0	0.75	0.18	0.19
ENSMUSG00000029530	259.847	1.34537	0.431748	3.11611	0.00183253	0.0572645	Ccr9	3.04	3.2	1.76	6.48	7.67	6.71
ENSMUSG00000003418	230.165	1.62816	0.522693	3.11495	0.00183976	0.0572645	St8sia6	0.76	0.68	1.11	3.99	1.56	2.6
ENSMUSG00000006457	16.0305	7.00247	2.25627	3.10356	0.00191207	0.0590618	Actn3	0	0	0	0.27	0.95	1.41
ENSMUSG00000085030	14.4594	7.04214	2.27283	3.0984	0.00194566	0.0597435	2810455O05Rik	0	0	0	1.47	1.08	0.63
ENSMUSG00000052889	562.014	1.16845	0.377489	3.09533	0.00196593	0.0600109	Prkcb	11.42	15.22	6.61	28.38	27.28	21.11
ENSMUSG00000118506	114.818	2.14532	0.693781	3.09222	0.00198668	0.0601691	Cfap141	0.78	0.9	1.23	2.98	2.72	7.53
ENSMUSG00000044303	14.4226	7.01165	2.26819	3.0913	0.00199283	0.0601691	Cdkn2a	0	0	0	1.56	2.96	2.72
ENSMUSG00000055945	26.3443	8.35679	2.7072	3.08688	0.00202271	0.0607003	Prr18	0	0	0	0.17	5.29	0
ENSMUSG00000021365	1031.05	1.09498	0.354765	3.08651	0.00202523	0.0607003	Nedd9	6.41	9.79	7.7	27.06	14.55	11.16
ENSMUSG00000022016	2534.1	1.10858	0.35921	3.08617	0.0020275	0.0607003	Akap11	28.27	10.85	11.51	28.81	53.49	29.33
ENSMUSG00000048988	17.3671	6.83855	2.21801	3.08319	0.00204794	0.0610772	Elfn1	0	0	0	0.75	0.18	1.17
ENSMUSG00000042258	25.749	7.98517	2.59193	3.08078	0.00206461	0.0613737	Isl1	0	0	0	1.21	6.74	0
ENSMUSG00000026177	16.7985	7.14283	2.3201	3.07868	0.00207921	0.0616555	Slc11a1	0	0	0	4.05	0.61	0.44
ENSMUSG00000073647	343.844	1.07769	0.350556	3.07422	0.00211052	0.0623463	Gm10557	25.68	31.38	36.79	70.21	71.67	62.23
ENSMUSG00000022899	482.571	1.58967	0.518573	3.06546	0.00217333	0.0634793	Slc15a2	2.97	6.66	12.95	30.73	18.62	20.04
ENSMUSG00000030730	25.8708	7.98202	2.6089	3.05954	0.00221681	0.0643866	Atp2a1	0	0	0	0	0.54	4.21
ENSMUSG00000015980	50.3238	4.40418	1.44867	3.04015	0.00236463	0.0674767	Lrrc27	0	0	0.7	3.35	9.67	3.72
ENSMUSG00000082419	35.8171	4.36594	1.43637	3.03957	0.00236919	0.0674767	Gm11425	1.92	0.24	0	16.41	21.69	6.91
ENSMUSG00000102600	16.3808	6.24418	2.05455	3.0392	0.0023721	0.0674767	Gm37266	0	0	0.03	0.92	0.37	1.22
ENSMUSG00000089704	1724.28	1.00713	0.332186	3.03182	0.00243084	0.0685952	Galnt2	21.87	17.85	29.86	50.89	26.4	66.17
ENSMUSG00000001630	242.704	1.22743	0.405037	3.03041	0.00244223	0.0686293	Stk38l	1.99	1.78	2.33	5.32	5.33	4.04
ENSMUSG00000116657	22.9827	5.25456	1.73874	3.02205	0.00251066	0.0701722	Gm49774	0	0	0.02	0.21	0.22	0.24
ENSMUSG00000039405	24.6013	7.44426	2.46962	3.01433	0.00257546	0.0715979	Prss23	0	0	0	0.01	7.29	0.59
ENSMUSG00000006369	132.123	2.35246	0.782086	3.00794	0.00263029	0.0726033	Fbln1	0.53	0.43	1.91	2.64	5.09	7.23
ENSMUSG00000031383	59.3753	3.55995	1.18524	3.00356	0.00266845	0.0734556	Dusp9	0.32	0.25	0	3.57	1.29	2.12
ENSMUSG00000033022	14.597	7.0031	2.33179	3.00331	0.0026706	0.0734556	Cdo1	0	0	0	2.91	0.53	2.6
ENSMUSG00000114190	16.3119	7.21612	2.40694	2.99804	0.00271719	0.0743432	4930556H04Rik	0	0	0	0.09	0.95	2.55
ENSMUSG00000021680	13.4269	6.95486	2.3209	2.99662	0.00272987	0.074559	Crhbp	0	0	0	1.18	0.65	1.05
ENSMUSG00000021071	14.4583	6.83881	2.28332	2.99511	0.00274342	0.0747962	Trim9	0	0	0	0.64	0.23	0.47
ENSMUSG00000050312	474.647	1.03131	0.34482	2.99086	0.00278192	0.0755827	Nsun3	6.53	4.53	6.64	10.73	15.81	10.6
ENSMUSG00000007591	26.8432	6.9905	2.33891	2.98879	0.00280083	0.075964	Tssk4	0	0	0.04	0	3.24	3.85
ENSMUSG00000034377	193.903	1.75395	0.588981	2.97794	0.00290195	0.0780269	Tulp4	2.26	0.62	1.19	4.18	5.34	3.64
ENSMUSG00000062044	24.443	8.10152	2.72188	2.97644	0.00291619	0.0782746	Lmtk3	0	0	0	3.97	0	0.14
ENSMUSG00000070547	16.1866	7.14574	2.40322	2.9734	0.00294518	0.0787809	Mrgprb1	0	0	0	0.34	0.2	2.91
ENSMUSG00000044807	213.881	1.70328	0.573484	2.97005	0.00297749	0.0791016	Zfp354c	2.38	1.26	1.35	3.47	4.16	9.06
ENSMUSG00000028885	13.7155	6.96544	2.34708	2.96771	0.00300026	0.0793006	Smpdl3b	0	0	0	0.4	1.45	0.61
ENSMUSG00000026014	269.154	1.99758	0.674339	2.96227	0.00305377	0.0798648	Raph1	0.57	0.37	2.35	4.65	3.73	5.02
ENSMUSG00000041649	385.393	2.39495	0.80951	2.95852	0.00309123	0.0800645	Klf8	3.12	1.58	2.39	3.39	33.16	2.43
ENSMUSG00000021130	24.0551	7.97438	2.69558	2.95831	0.00309326	0.0800645	Galnt16	0	0	0	0.26	3.87	0
ENSMUSG00000026073	14.2011	6.72051	2.27174	2.95831	0.00309335	0.0800645	Il1r2	0	0	0	1.39	2.25	2.02
ENSMUSG00000070501	67.3055	3.54573	1.19886	2.95758	0.0031006	0.0800645	Ifi214	0.37	0.6	0	2.85	3.09	5.4
ENSMUSG00000079278	14.8399	6.86952	2.32329	2.95681	0.00310843	0.0800645	Tmem233	0	0	0	0.45	0.54	2.03
ENSMUSG00000038179	108.072	3.06947	1.03821	2.95651	0.00311145	0.0800645	Slamf7	0.75	0	0.6	2.65	6.62	2.6
ENSMUSG00000019558	23.5081	7.64014	2.58523	2.9553	0.00312361	0.0802448	Slc6a8	0	0	0	3.59	0	1.24
ENSMUSG00000029314	100.665	3.13714	1.06263	2.95223	0.00315487	0.0807689	Gpat3	0.38	0.89	0	3.48	5.49	2.69
ENSMUSG00000034634	81.8385	4.13993	1.40252	2.95177	0.00315957	0.0807689	Ly6d	0	2.73	0	21.74	17.03	11.57
ENSMUSG00000034520	13.1777	6.8821	2.33433	2.94821	0.00319619	0.0810984	Gjc1	0	0	0	1.08	0.65	0.65
ENSMUSG00000024402	13.0518	6.89386	2.33939	2.94687	0.00321013	0.0812607	Lta	0	0	0	1.36	1.41	0.88
ENSMUSG00000117988	15.4498	6.15557	2.09239	2.94189	0.0032622	0.0820452	Gm8663	0	0	0.09	2.23	3.75	1.02
ENSMUSG00000046532	88.9777	1.94991	0.663427	2.93916	0.00329108	0.0824652	Ar	0.2	0.15	0.22	0.62	0.65	0.98
ENSMUSG00000027344	12.9361	6.88692	2.34384	2.93831	0.00330009	0.0824652	Fsip1	0	0	0	1.05	1.44	1.02
ENSMUSG00000071984	14.3824	7.24404	2.46641	2.93708	0.00331324	0.0825294	Fndc1	0	0	0	0.07	1.31	0.28
ENSMUSG00000069306	22.5372	7.67246	2.61333	2.93589	0.00332588	0.0825294	H4c17	0	0	0	14.39	0	33.61
ENSMUSG00000003929	726.686	1.11234	0.37988	2.92814	0.00340992	0.0839726	Zfp81	7.13	7.39	4.23	18.01	15.76	8.03
ENSMUSG00000079017	203.318	1.52847	0.522495	2.92533	0.00344094	0.0840778	Ifi27l2a	21.67	20.27	36.06	110.06	63.79	57.98
ENSMUSG00000046442	288.935	1.55828	0.53364	2.92009	0.00349928	0.0848679	Ppm1e	1.74	0.5	1.44	3.33	3.06	4.71
ENSMUSG00000079445	264.198	1.26611	0.433592	2.92004	0.00349982	0.0848679	B3gnt7	3.69	3.4	3.28	5.67	9.25	10.64
ENSMUSG00000026383	213.545	1.38516	0.474813	2.91726	0.00353116	0.0854947	Epb41l5	1.03	0.97	1.15	2.51	3.96	2.01
ENSMUSG00000070871	296.792	1.47551	0.506066	2.91564	0.00354959	0.0855725	Ccnyl1	3.08	1.86	5.65	8.6	9.27	12.33
ENSMUSG00000025665	122.26	1.84813	0.63418	2.9142	0.00356603	0.0858053	Rps6ka6	0.53	1.29	1.33	4.8	3.53	3.43
ENSMUSG00000031616	22.4096	7.63927	2.62287	2.91256	0.00358474	0.0859688	Ednra	0	0	0	0.71	1.49	0
ENSMUSG00000029084	16.1082	6.83421	2.34677	2.91218	0.0035892	0.0859688	Cd38	0	0	0	1.22	0.08	0.86
ENSMUSG00000045136	40.9004	4.37001	1.50061	2.91216	0.0035894	0.0859688	Tubb2b	0	0	0.33	2.34	4.12	1.38
ENSMUSG00000028125	172.934	2.14697	0.737675	2.91045	0.0036091	0.0861022	Abca4	2	1.26	0.44	2.98	10.17	3.63
ENSMUSG00000039542	387.557	1.17307	0.405156	2.89535	0.00378731	0.0896061	Ncam1	2.35	2.59	3.12	5.8	4.2	8.66
ENSMUSG00000025584	337.509	1.75579	0.609231	2.88198	0.00395185	0.0922048	Pde8a	2.3	0.75	4.25	5.84	7.3	12.08
ENSMUSG00000029228	12.2997	6.8679	2.39215	2.87101	0.00409157	0.0942272	Lnx1	0	0	0	0.49	0.54	0.84
ENSMUSG00000020389	87.6888	2.28913	0.797716	2.8696	0.0041099	0.0943681	Cdkl3	1.33	1.46	0.44	5.28	3.09	7.82
ENSMUSG00000047143	12.6641	6.85112	2.38786	2.86914	0.00411588	0.0943681	Dmrta2	0	0	0	0.56	0.69	0.25
ENSMUSG00000010392	1320.52	1.07756	0.375863	2.86689	0.00414524	0.0947396	Gosr1	15.73	12.52	19.89	16.62	51.7	36.07
ENSMUSG00000060548	91.3605	3.85938	1.34637	2.8665	0.00415034	0.0947396	Tnfrsf19	0	0.64	0	3.23	3.99	2.85
ENSMUSG00000019970	191.451	1.91159	0.667102	2.86552	0.00416325	0.0948954	Sgk1	2.34	1.94	3.22	5.16	5.05	18.79
ENSMUSG00000002006	338.544	1.15353	0.402731	2.86427	0.00417972	0.0951313	Pdzd4	3.39	1.99	3.73	8.12	5.9	6.75
ENSMUSG00000078887	68.4019	4.47775	1.56758	2.85646	0.0042839	0.0967949	Gm6710	0	0	1.08	2.89	13.21	6.45
ENSMUSG00000023411	13.6598	6.77203	2.37617	2.84998	0.00437217	0.0985861	Nfatc4	0	0	0	1.37	0.78	0.24
ENSMUSG00000007987	536.189	1.4848	0.521519	2.84706	0.00441247	0.0991246	Ift22	3.53	7.22	13.21	32.52	24.41	12.32
ENSMUSG00000032702	12.8119	6.96457	2.44861	2.84429	0.00445104	0.0995948	Kank1	0	0	0	0.75	0.14	0.91
ENSMUSG00000117121	12.8589	6.87214	2.42695	2.8316	0.00463157	0.102421	Gm49902	0	0	0	0.48	1.65	0.35
ENSMUSG00000054021	294.476	1.1056	0.390737	2.82953	0.00466164	0.102756	Sirt5	14.45	10.38	15.48	24.59	31.47	32.87
ENSMUSG00000094910	12.3514	6.81545	2.41025	2.82769	0.00468848	0.102803	D430019H16Rik	0	0	0	0.28	0.32	0.11
ENSMUSG00000000782	271.375	1.24346	0.44015	2.82508	0.00472684	0.103208	Tcf7	4.45	5.89	6.53	11.67	10.99	18.29
ENSMUSG00000108954	11.9724	6.77064	2.40291	2.81769	0.00483705	0.104879	Gm44901	0	0	0	0.33	0.33	0.34
ENSMUSG00000031075	21.6183	7.75106	2.75952	2.80884	0.00497197	0.107326	Ano1	0	0	0	0.19	0	3.56
ENSMUSG00000006345	14.9537	6.92639	2.46611	2.80863	0.00497534	0.107326	Ggt1	0	0	0	4.24	0.13	2.53
ENSMUSG00000040258	12.2438	6.80234	2.42402	2.80622	0.00501269	0.107818	Nxph4	0	0	0	1.49	0.77	0.46
ENSMUSG00000108460	12.4882	6.83066	2.4345	2.80577	0.00501964	0.107818	Gm39041	0	0	0	0.16	0.67	0.25
ENSMUSG00000108095	99.2025	2.11058	0.755212	2.79469	0.00519493	0.110593	Gm44067	0.42	1.23	0.44	4.45	2.44	2.45
ENSMUSG00000105519	19.9377	7.50626	2.69235	2.788	0.00530351	0.112029	E430021H15Rik	0	0	0	1.18	0.79	0
ENSMUSG00000021190	235.476	1.4929	0.536297	2.78372	0.00537392	0.113056	Lgmn	5.13	1.91	5.36	14.76	9.1	11.86
ENSMUSG00000027939	51.4709	3.77799	1.35983	2.77827	0.00546487	0.114505	Nup210l	0	0.01	0.18	0.91	1.05	0.81
ENSMUSG00000025432	19.8657	7.88228	2.84462	2.77094	0.00558948	0.116023	Avil	0	0	0	5.62	0	0.23
ENSMUSG00000034557	111.347	2.62382	0.947621	2.76885	0.00562549	0.116615	Zfyve9	0.79	0.05	0.15	1.75	2.37	1.99
ENSMUSG00000043719	12.2295	6.69605	2.4234	2.76308	0.00572581	0.11789	Col6a6	0	0	0	0.1	0.15	0.3
ENSMUSG00000028179	13.1855	6.55479	2.37334	2.76184	0.00574769	0.11794	Cth	0	0	0	2.82	1.12	0.82
ENSMUSG00000039485	226.166	1.18479	0.429806	2.75657	0.00584111	0.119024	Tspyl4	2.41	2.13	1.96	4.27	4.56	6.32
ENSMUSG00000055723	387.066	1.18018	0.428809	2.75223	0.00591915	0.119675	Rras2	7.27	6.68	3.92	17.39	8.88	15.32
ENSMUSG00000080875	56.9842	2.85675	1.03859	2.7506	0.00594867	0.119805	Gm7332	1.74	3.17	5.92	6.92	26.69	46.29
ENSMUSG00000045659	403.695	1.3436	0.489478	2.74496	0.0060518	0.121254	Plekha7	1.62	3.69	5.96	8.6	9.96	10.88
ENSMUSG00000092277	11.8445	6.75481	2.46227	2.74333	0.00608195	0.121472	Gm19684	0	0	0	1.01	0.37	1.37
ENSMUSG00000022157	287.758	1.31693	0.480088	2.74311	0.00608607	0.121472	Mcpt8	17.3	7.36	17.78	45.49	33.63	29.41
ENSMUSG00000024680	298.64	1.42123	0.518864	2.73912	0.00616041	0.122484	Ms4a2	8.25	2.24	4.26	13.29	13.29	13.63
ENSMUSG00000002578	104.778	2.84556	1.03939	2.73773	0.00618654	0.122572	Ikzf4	0.46	0.35	0.37	0.36	0.97	7.5
ENSMUSG00000042750	77.0052	2.01277	0.735858	2.73527	0.0062329	0.122983	Bex2	2.17	1.6	3.5	8.09	9.31	12.67
ENSMUSG00000007872	64.7734	3.84561	1.4084	2.73048	0.00632414	0.123842	Id3	0	0	1.51	11.93	6.87	4.8
ENSMUSG00000033906	366.188	1.02183	0.37432	2.72983	0.00633666	0.123931	Zdhhc15	2.17	3.06	1.78	4.92	5.42	4.33
ENSMUSG00000071551	17.3023	7.71654	2.82976	2.72692	0.00639286	0.124405	Akr1c19	0	0	0	0.88	2.22	0
ENSMUSG00000032128	201.18	1.72494	0.633019	2.72494	0.00643132	0.124452	Robo3	2.46	1.04	2.08	3.58	4.29	11.14
ENSMUSG00000031385	12.6213	6.85246	2.51848	2.72087	0.00651111	0.125129	Plxnb3	0	0	0	0.57	0.04	0.23
ENSMUSG00000089889	13.3583	6.65652	2.45084	2.71601	0.00660736	0.126679	0610040B10Rik	0	0	0	4.02	0.5	0.83
ENSMUSG00000015882	791.639	1.03661	0.38174	2.71549	0.0066177	0.126721	Lcorl	3.82	7.19	6.78	9.16	18.57	9.94
ENSMUSG00000032841	99.7339	2.11103	0.779134	2.70946	0.00673927	0.128733	Prr5l	0.56	1.51	1.44	2.22	6.99	6.51
ENSMUSG00000022122	11.0671	6.78469	2.51429	2.69845	0.00696623	0.132418	Ednrb	0	0	0	0.27	0.21	0.65
ENSMUSG00000052563	18.5087	7.39989	2.74278	2.69795	0.0069768	0.132457	D930048N14Rik	0	0	0	0.76	1.09	0
ENSMUSG00000025020	45.8493	4.35826	1.61635	2.69637	0.00701006	0.132765	Slit1	0	0	0.19	2.18	1.79	0.25
ENSMUSG00000039154	11.1403	6.83189	2.53546	2.69454	0.00704862	0.133171	Shd	0	0	0	0.75	3.64	1.63
ENSMUSG00000086320	11.4942	6.70644	2.493	2.69011	0.00714295	0.134464	Gm12840	0	0	0	1.57	5.9	2.36
ENSMUSG00000034115	12.9645	6.88587	2.56073	2.68902	0.00716618	0.134738	Scn11a	0	0	0	0.04	0.61	0.08
ENSMUSG00000089989	75.4722	3.08242	1.14763	2.6859	0.0072335	0.13584	Gm45713	1.29	0.7	0	4.06	6.9	6.41
ENSMUSG00000047875	364.356	1.02922	0.384416	2.67737	0.0074203	0.137532	Gpr157	3.31	2.49	2.1	4.59	4.91	7
ENSMUSG00000054074	13.2478	6.40988	2.39623	2.67499	0.00747318	0.13801	Skida1	0	0	0	0.19	1.04	0.67
ENSMUSG00000043541	12.7149	6.43267	2.40531	2.67436	0.0074873	0.138107	Dnai7	0	0	0	0.31	0.8	0.23
ENSMUSG00000032267	899.909	1.01659	0.380514	2.67162	0.00754852	0.138579	Usp28	6.45	11.89	13.02	14.75	31.83	18.83
ENSMUSG00000074892	57.7542	4.16874	1.56107	2.67043	0.00757534	0.138865	B3galt5	0	0	0.29	1.07	4.06	0.5
ENSMUSG00000031433	398.165	1.14172	0.427586	2.67014	0.00758192	0.138865	Rbm41	8.31	3.71	3.82	13.96	10.5	11.12
ENSMUSG00000095123	173.694	1.55084	0.584329	2.65405	0.00795326	0.143638	Gm21781	1.18	1.21	0.55	2.93	4.12	1.84
ENSMUSG00000031216	404.006	1.14479	0.432423	2.6474	0.00811144	0.145341	Stard8	2.87	3.91	1.86	7.42	8.01	4.27
ENSMUSG00000111422	11.1274	6.66782	2.51943	2.64656	0.00813154	0.145341	1700027J07Rik	0	0	0	1.52	0.4	1.26
ENSMUSG00000001435	167.444	1.92648	0.728896	2.64301	0.00821726	0.146369	Col18a1	1.07	0.76	0.69	0.99	6.41	2.46
ENSMUSG00000037636	13.8232	6.97943	2.6478	2.63594	0.0083905	0.148943	Slc25a43	0	0	0	0.78	3.84	0.04
ENSMUSG00000022416	13.6115	6.19956	2.35304	2.6347	0.00842115	0.148996	Cacna1i	0	0	0	0.2	0.55	0.16
ENSMUSG00000023036	158.491	2.90103	1.10367	2.62851	0.00857586	0.151371	Pcdhgc4	0	2.14	0.31	7.38	5.66	6.04
ENSMUSG00000051747	17.7921	7.55869	2.88386	2.62103	0.00876642	0.153	Ttn	0	0	0	0.34	0	0.02
ENSMUSG00000031024	175.567	1.63051	0.623546	2.6149	0.00892544	0.15508	Dennd2b	1.87	2.31	1.2	8.11	6.76	2.42
ENSMUSG00000109045	11.2499	6.68027	2.55888	2.61063	0.00903762	0.156552	Gm45084	0	0	0	0.17	0.61	1.28
ENSMUSG00000054514	12.293	6.55739	2.51633	2.60593	0.00916246	0.158139	Atad3aos	0	0	0	0.74	6.95	1.91
ENSMUSG00000048439	363.318	1.03415	0.397002	2.60491	0.00918986	0.158307	Nupl2	4.85	4.72	6.85	13.28	13.54	7.81
ENSMUSG00000024521	105.597	2.0065	0.771215	2.60174	0.00927528	0.158704	Pmaip1	0.47	0.95	1.51	2.65	6.94	2.6
ENSMUSG00000039683	29.8394	4.29609	1.65461	2.59644	0.00941951	0.159537	Sdk1	0	0	0.06	0.37	0.75	0.2
ENSMUSG00000030313	262.813	1.38513	0.535453	2.58683	0.00968632	0.162382	Dennd5b	1.6	0.52	0.67	1.95	2.66	2.83
ENSMUSG00000027663	202.501	1.50313	0.581097	2.5867	0.00968995	0.162382	Zmat3	1	0.51	0.8	3.5	1.15	2.06
ENSMUSG00000115641	10.3907	6.56288	2.53949	2.58433	0.00975679	0.162627	Gm9891	0	0	0	1.58	2.8	1.58
ENSMUSG00000033981	123.124	1.53559	0.595327	2.5794	0.00989714	0.164263	Gria2	0.8	0.6	0.77	1.77	1.62	3.07
ENSMUSG00000045106	48.1297	10.0676	3.91005	2.57481	0.0100295	0.165753	Ccdc73	0	0	0	16.67	16.64	0
ENSMUSG00000027805	10.5436	6.58038	2.55631	2.57417	0.0100481	0.165885	Pfn2	0	0	0	0.41	1.44	0.85
ENSMUSG00000005611	330.146	1.63727	0.636248	2.57332	0.0100728	0.166116	Irag1	2.2	0.96	3.52	10.14	8.91	2.33
ENSMUSG00000114442	10.85	6.59677	2.56653	2.57031	0.0101609	0.167214	F630042J09Rik	0	0	0	0.11	0.62	0.24
ENSMUSG00000098090	396.353	1.20018	0.467383	2.56787	0.0102324	0.167506	2700099C18Rik	14.67	16.95	6.65	35.19	36.08	19.34
ENSMUSG00000045573	16.7781	7.30568	2.84697	2.56613	0.0102842	0.168	Penk	0	0	0	1.11	0	5.45
ENSMUSG00000022512	11.4051	6.80088	2.65078	2.56562	0.0102993	0.168018	Cldn1	0	0	0	0.43	0.67	0.03
ENSMUSG00000007617	411.942	1.0927	0.427787	2.55431	0.0106399	0.171118	Homer1	6.76	3.99	3.45	14.05	10.06	6.97
ENSMUSG00000020191	16.6259	7.50822	2.94056	2.55333	0.0106698	0.171421	Spmip7	0	0	0	0.74	10.25	0
ENSMUSG00000000402	16.6325	7.24407	2.83862	2.55197	0.0107115	0.171914	Egfl6	0	0	0	0.56	1.59	0
ENSMUSG00000045231	10.0862	6.71731	2.63296	2.55124	0.0107341	0.171922	BC106179	0	0	0	0.1	0.5	0.55
ENSMUSG00000025255	22.3306	8.44867	3.32027	2.54457	0.0109412	0.174187	Zfhx4	0	0	0	1.56	0	0
ENSMUSG00000113019	10.0798	6.51097	2.56063	2.54273	0.0109991	0.174551	Gm47467	0	0	0	6.15	6.89	9.46
ENSMUSG00000004561	1041.82	1.32946	0.523383	2.54013	0.0110811	0.175143	Mettl17	44.66	48.31	53.54	35.68	93.21	248.46
ENSMUSG00000040726	10.2771	6.62223	2.6251	2.52266	0.0116472	0.180848	Hesx1	0	0	0	0.86	2.88	0.51
ENSMUSG00000020774	15.8065	7.38594	2.93013	2.52069	0.0117126	0.181074	Aspa	0	0	0	3.93	0.59	0
ENSMUSG00000031200	143.587	1.48788	0.592248	2.51226	0.0119961	0.18388	Mtcp1	1.7	1.05	2.83	5.55	5.92	4.63
ENSMUSG00000032363	18.0268	6.43903	2.57381	2.50175	0.0123582	0.187151	Adamts7	0	0.02	0	1.73	0.67	0
ENSMUSG00000020335	15.2926	7.30006	2.92324	2.49725	0.0125161	0.18872	Zfp354b	0	0	0	0.87	3.11	0
ENSMUSG00000032064	36.3446	5.4032	2.16381	2.49707	0.0125223	0.18872	Dixdc1	0	0	0.14	5.44	0	1.25
ENSMUSG00000054894	200.014	1.44722	0.579897	2.49565	0.0125727	0.189296	Dmac2l	10.74	5.62	6.66	16.36	35.28	13.17
ENSMUSG00000021098	150.213	1.77225	0.710735	2.49355	0.0126474	0.189566	4930447C04Rik	5.84	1.66	1.37	10.85	12.57	6.71
ENSMUSG00000033720	105.755	1.898	0.761931	2.49104	0.012737	0.190114	Sfxn5	1.89	0.53	0.49	2.9	3.79	4.35
ENSMUSG00000089789	15.567	7.14986	2.87828	2.48407	0.012989	0.192952	Rdh1	0	0	0	0.33	0	1
ENSMUSG00000026285	32.0275	4.15673	1.67472	2.48204	0.0130631	0.193433	Pdcd1	0.32	0	0	1.06	2.08	2.53
ENSMUSG00000030739	23.043	8.07411	3.25588	2.47986	0.0131436	0.193494	Myh14	0	0	0	0	0	2.73
ENSMUSG00000022504	190.008	1.3266	0.535483	2.47738	0.013235	0.193831	Ciita	1.49	0.96	0.58	2.14	2.59	3.03
ENSMUSG00000025202	15.5325	7.35505	2.96938	2.47697	0.0132505	0.193876	Scd3	0	0	0	0	2.87	0.28
ENSMUSG00000037852	11.1649	6.39582	2.5896	2.46981	0.0135184	0.196137	Cpe	0	0	0	0.49	0.51	3
ENSMUSG00000067206	72.3957	1.89211	0.768379	2.46247	0.0137985	0.199087	Lrrc66	0.89	2.1	1.35	5.95	3.94	6.49
ENSMUSG00000096995	33.7831	4.08821	1.66137	2.46075	0.0138649	0.19986	2810029C07Rik	0.43	0	0	1.59	2.56	3.32
ENSMUSG00000078451	10.698	6.44054	2.61895	2.4592	0.0139246	0.200534	Ppil6	0	0	0	5.05	0.98	0.76
ENSMUSG00000021779	70.4205	1.88451	0.766643	2.45813	0.0139661	0.200813	Thrb	0.39	0.57	0.22	1.32	1.51	1.53
ENSMUSG00000055320	11.8072	5.9664	2.4273	2.45804	0.0139697	0.200813	Tead1	0	0	0	0.19	0.17	0.33
ENSMUSG00000034551	61.5515	2.01806	0.822644	2.45314	0.0141616	0.201709	Hdx	0.12	0.21	0.07	0.54	0.63	0.53
ENSMUSG00000052336	203.241	1.16452	0.475339	2.44986	0.0142911	0.202442	Cx3cr1	1.87	2.51	1.45	4.73	5.2	3.52
ENSMUSG00000110540	15.1283	7.1074	2.90248	2.44873	0.0143361	0.202858	Gm45743	0	0	0	0.59	1.29	0
ENSMUSG00000021720	302.659	1.41149	0.576608	2.44792	0.0143683	0.202982	Rnf180	5.13	1.26	5.63	13.15	11.63	7.99
ENSMUSG00000109317	9.53812	6.44292	2.63417	2.44591	0.0144489	0.203382	Gm45041	0	0	0	0.29	0.21	0.55
ENSMUSG00000022227	14.9735	7.09125	2.90156	2.44394	0.0145279	0.204309	Mcpt1	0	0	0	3.78	2.5	0
ENSMUSG00000045007	9.37453	6.41715	2.63084	2.4392	0.0147196	0.206133	Tubg2	0	0	0	0.88	0.57	0.53
ENSMUSG00000111293	9.93449	6.27163	2.57699	2.43371	0.0149451	0.207922	Gm34006	0	0	0	0.89	1.02	0.54
ENSMUSG00000062184	99.3616	2.53108	1.04061	2.4323	0.0150034	0.208437	Hs6st2	0.94	0.34	0.22	7.23	1.13	0.59
ENSMUSG00000037202	14.9543	7.03344	2.89506	2.42946	0.0151212	0.209391	Prf1	0	0	0	0.71	0	1.58
ENSMUSG00000038205	273.217	1.24995	0.514916	2.42748	0.0152041	0.209838	Prkab2	3.01	1.47	2.44	4.64	8.76	3.56
ENSMUSG00000026141	9.69678	6.29592	2.60122	2.42037	0.0155046	0.212268	Col19a1	0	0	0	0.26	0.14	0.26
ENSMUSG00000028456	139.678	2.11658	0.875128	2.41859	0.0155807	0.212586	Unc13b	0.8	0.37	1	1.75	0.73	7.15
ENSMUSG00000116898	16.9017	4.77437	1.97707	2.41487	0.0157409	0.213361	Gm49785	0	0	2.02	7.82	28.83	20.47
ENSMUSG00000114045	30.097	4.05668	1.67998	2.41472	0.0157472	0.213361	Gm34220	0	0.21	0	1.42	0.81	1.41
ENSMUSG00000100632	14.3529	7.03193	2.92229	2.40631	0.0161145	0.216829	9430060I03Rik	0	0	0	1.24	0	1.9
ENSMUSG00000049999	135.331	1.49487	0.623084	2.39915	0.0164333	0.219788	Ppp1r3d	1.04	0.89	1.67	4.36	4.18	1.91
ENSMUSG00000105345	9.35812	6.41528	2.67629	2.39708	0.0165265	0.220278	BC030343	0	0	0	0.83	0.27	0.24
ENSMUSG00000044367	617.746	1.35482	0.566282	2.39248	0.0167348	0.222105	Slc16a13	24.48	10.87	9.22	15.52	27.72	72.73
ENSMUSG00000031937	14.3425	7.03061	2.93922	2.392	0.0167568	0.222105	Vstm5	0	0	0	1.67	0.95	0
ENSMUSG00000028647	363.084	1.08612	0.454209	2.39124	0.0167914	0.222105	Mycbp	14.15	8.5	10.46	27.53	31.89	12.94
ENSMUSG00000036502	11.6999	6.5549	2.74122	2.39123	0.016792	0.222105	Tmem255a	0	0	0	0.27	0.02	1.12
ENSMUSG00000089936	29.4258	3.74242	1.56663	2.38883	0.0169019	0.2227	Gm16199	10.66	0	1.74	32.92	30.35	100.56
ENSMUSG00000021256	241.823	1.38236	0.579135	2.38693	0.0169895	0.223201	Vash1	4.19	3.49	1.08	6.45	6.93	10.02
ENSMUSG00000116069	9.14967	6.38229	2.6773	2.38385	0.0171324	0.223944	Gm49510	0	0	0	0.19	0.44	0.52
ENSMUSG00000022039	13.9344	7.05708	2.96666	2.3788	0.017369	0.225944	Adam2	0	0	0	0.97	1.68	0
ENSMUSG00000026525	14.2521	7.0209	2.95162	2.37866	0.0173758	0.225944	Opn3	0	0	0	0.82	1.89	0
ENSMUSG00000109953	17.5112	4.74097	1.9945	2.37703	0.0174528	0.22661	5430430B14Rik	0.15	0	0	1.6	1.92	0.36
ENSMUSG00000102423	9.84993	6.48903	2.73262	2.37465	0.0175655	0.227694	Gm37465	0	0	0	0.64	0.34	0.04
ENSMUSG00000112734	9.03697	6.3354	2.67596	2.36752	0.0179077	0.230784	Gm47644	0	0	0	1.05	0.49	0.56
ENSMUSG00000044461	119.77	1.56128	0.660362	2.36428	0.0180653	0.231856	Shisa2	0.61	1.73	0.89	3.7	2.47	3.65
ENSMUSG00000039410	890.65	1.26027	0.53371	2.36134	0.0182088	0.232987	Prdm16	8.69	10.93	3.96	5.72	22.85	29.32
ENSMUSG00000031896	9.4191	6.3875	2.70583	2.36064	0.0182432	0.232987	Ctrl	0	0	0	1.02	3.95	0.73
ENSMUSG00000098022	122.446	2.52338	1.07236	2.35311	0.0186173	0.235446	Zfp82	1.12	0	1.51	6.59	4.58	4.31
ENSMUSG00000104214	13.6631	6.96123	2.95945	2.35221	0.0186624	0.235511	Gm36638	0	0	0	1.21	0	1.03
ENSMUSG00000110087	8.80128	6.32276	2.68844	2.35183	0.0186811	0.235511	Gm45309	0	0	0	1.61	2.27	2.46
ENSMUSG00000109108	13.745	4.99557	2.12415	2.3518	0.0186829	0.235511	Gm36371	0.16	0	0	0.78	2.41	1.76
ENSMUSG00000041907	208.363	1.74962	0.745271	2.34762	0.0188936	0.23673	Gpr45	4.33	2.67	4.13	5.51	28.7	4.5
ENSMUSG00000030587	13.2022	7.54201	3.21526	2.34569	0.0189917	0.237671	2200002D01Rik	0	0	0	0.22	0	8.93
ENSMUSG00000020903	488.684	1.07358	0.462224	2.32264	0.0201985	0.247187	Stx8	10.23	5.36	8.29	16.02	26.81	8.86
ENSMUSG00000102275	13.3785	6.92881	2.99391	2.3143	0.0206512	0.250276	Gm37144	0	0	0	1.9	2.84	0
ENSMUSG00000103995	13.4252	6.93548	2.99771	2.31359	0.0206902	0.250276	5730488B01Rik	0	0	0	1.39	0.68	0
ENSMUSG00000104988	8.54796	6.28361	2.72245	2.30807	0.0209953	0.251529	Gm43622	0	0	0	0.42	0.71	0.4
ENSMUSG00000047369	12.3144	7.24969	3.14222	2.30719	0.0210442	0.251529	Dnah14	0	0	0	0.19	0	1.41
ENSMUSG00000072660	8.52016	6.27266	2.72153	2.30483	0.0211763	0.252486	Gm6288	0	0	0	0.97	1.45	1.39
ENSMUSG00000098492	10.1239	6.51958	2.82948	2.30416	0.0212135	0.252486	Gm19353	0	0	0	0.22	4.67	11.93
ENSMUSG00000037583	62.2599	2.33164	1.01485	2.29752	0.021589	0.255587	Nr0b2	0.38	1.18	2.03	1.94	10.46	6.27
ENSMUSG00000020712	173.72	1.56891	0.683215	2.29636	0.0216555	0.255886	Tcam1	1.97	0.38	1.96	4.69	3.27	5.11
ENSMUSG00000100182	11.4411	7.25641	3.16926	2.28962	0.0220433	0.259149	1810006J02Rik	0	0	0	4.06	2.23	0
ENSMUSG00000039701	478.932	1.46421	0.641179	2.28363	0.0223934	0.260944	Usp53	2.81	5.11	2.66	22.28	4.22	3.88
ENSMUSG00000031982	136.174	1.37438	0.604184	2.27477	0.0229196	0.265485	Arv1	7.85	3.33	4.4	11.18	17.97	12.09
ENSMUSG00000027015	9.11514	6.37613	2.80489	2.27322	0.0230129	0.26617	Cybrd1	0	0	0	0.07	0.45	0.05
ENSMUSG00000084024	8.34888	6.24915	2.74965	2.2727	0.0230441	0.266333	Gm15937	0	0	0	0.59	0.86	1.22
ENSMUSG00000021090	42.7241	3.63823	1.60283	2.26988	0.0232147	0.266917	Lrrc9	0.37	0	0	1.67	2.11	1.01
ENSMUSG00000074627	13.2728	6.98271	3.08534	2.26319	0.0236242	0.269857	Mroh8	0	0	0	0.31	0	3.69
ENSMUSG00000070780	211.648	1.37986	0.610832	2.25898	0.0238846	0.271596	Rbm47	1.45	2.81	2.53	6.05	2.59	9.5
ENSMUSG00000087611	12.6706	6.85172	3.04375	2.25108	0.0243804	0.276241	4930458D05Rik	0	0	0	0	0.89	0.53
ENSMUSG00000037826	369.837	1.04606	0.464894	2.25011	0.0244419	0.276286	Ppm1k	1.55	2.22	3.65	7.2	3.64	4.97
ENSMUSG00000043243	196.883	1.1553	0.513618	2.24934	0.0244909	0.276286	Niban3	4.94	6.01	5.09	8.96	18.47	9.35
ENSMUSG00000066842	9.94429	5.81717	2.58947	2.24647	0.0246737	0.276943	Hmcn1	0	0	0	0.06	0.16	0.09
ENSMUSG00000004328	323.593	1.00047	0.44717	2.23734	0.025264	0.281136	Hif3a	2.32	1.03	2.31	3.19	4.35	4.08
ENSMUSG00000021730	9.01938	6.075	2.71665	2.23621	0.0253382	0.281422	Hcn1	0	0	0	0.03	0.08	0.14
ENSMUSG00000109602	14.3845	4.04506	1.80967	2.23525	0.0254013	0.281858	Gm31597	0.77	0	0.23	5.15	4.02	7.43
ENSMUSG00000102553	12.4742	6.82938	3.05722	2.23385	0.025493	0.282674	D930036K23Rik	0	0	0	0.39	0.67	0
ENSMUSG00000053550	14.6434	4.49389	2.01384	2.2315	0.0256477	0.283582	Shisa7	0	0.05	0	0.52	0.43	0.34
ENSMUSG00000069814	12.9798	6.88632	3.08824	2.22986	0.025757	0.284008	Ccdc92b	0	0	0	0.12	0.97	0
ENSMUSG00000028005	92.8384	1.96334	0.881582	2.22707	0.0259427	0.285607	Gucy1b1	0.79	0.9	0.48	6.24	1.01	1.5
ENSMUSG00000024673	8.19871	6.17417	2.77317	2.22639	0.0259879	0.285607	Ms4a1	0	0	0	0.19	0.3	0.45
ENSMUSG00000031461	9.66377	5.78572	2.59971	2.22553	0.0260459	0.285607	Myom2	0	0	0	0.39	0.23	0.39
ENSMUSG00000092035	50.5662	2.89597	1.30534	2.21856	0.026517	0.288683	Peg10	0.07	0	0.22	0.44	0.68	1.08
ENSMUSG00000014158	42.5325	3.50947	1.58423	2.21525	0.0267427	0.290328	Trpv4	0	0	0.42	1.87	1.9	1.27
ENSMUSG00000109243	165.826	1.37796	0.622367	2.21407	0.0268243	0.291011	Gm45867	2.92	3.04	0.89	4.92	7.37	5.97
ENSMUSG00000030775	42.1339	3.91832	1.77225	2.21093	0.0270407	0.292747	Trat1	0.41	0	0	4.63	1.79	0.17
ENSMUSG00000001444	7.89826	6.16996	2.7976	2.20545	0.0274229	0.294834	Tbx21	0	0	0	0.28	0.45	0.39
ENSMUSG00000105990	8.09251	6.20457	2.81555	2.20368	0.0275467	0.295757	Gm43307	0	0	0	0.39	0.66	0.16
ENSMUSG00000116762	12.0285	6.77502	3.08394	2.19687	0.0280295	0.299084	Gm46560	0	0	0	2.47	2.69	0
ENSMUSG00000039629	7.94378	6.16834	2.81041	2.19482	0.0281767	0.299832	Strip2	0	0	0	0.19	0.12	0.31
ENSMUSG00000116506	9.06362	6.36879	2.904	2.19311	0.0282994	0.300317	5730414N17Rik	0	0	0	1.75	0.04	0.63
ENSMUSG00000020020	75.6594	2.56331	1.1699	2.19105	0.0284482	0.301075	Usp44	0	0.54	0.88	2.38	2.54	3.78
ENSMUSG00000044949	141.412	1.37668	0.628574	2.19016	0.0285126	0.301492	Ubtd2	3.18	4.18	8.57	15.92	16.92	9.84
ENSMUSG00000070469	12.9193	6.86461	3.1367	2.18848	0.0286347	0.302227	Adamtsl3	0	0	0	0.09	0	1.9
ENSMUSG00000009545	8.95264	5.83908	2.6709	2.18618	0.0288021	0.303087	Kcnq1	0	0	0	1.04	0.78	1.32
ENSMUSG00000078532	12.3903	6.68458	3.05787	2.18603	0.0288135	0.303087	Nkain1	0	0	0	2.06	3.93	0
ENSMUSG00000074796	8.56234	5.9813	2.73793	2.18461	0.0289176	0.303585	Slc4a11	0	0	0	0.29	0.27	0.67
ENSMUSG00000030154	96.2025	2.35749	1.07915	2.18458	0.0289194	0.303585	Klrb1f	4.3	0.11	2.38	3.38	17.14	15.34
ENSMUSG00000045555	7.85423	6.16166	2.82101	2.1842	0.0289476	0.303623	Mettl24	0	0	0	0.42	0.51	1
ENSMUSG00000040867	97.7553	1.42238	0.652327	2.18047	0.029223	0.304342	Begain	1.31	1.16	1.54	5.37	3.13	2.57
ENSMUSG00000087142	175.842	1.25783	0.577231	2.17907	0.0293265	0.304573	Gm12454	5.54	14.25	8.32	16.7	29.77	23.05
ENSMUSG00000041605	42.6522	3.60373	1.65426	2.17845	0.0293723	0.304642	Inava	0	0	0.54	0.36	2.99	3.82
ENSMUSG00000097414	9.34388	6.23896	2.87132	2.17286	0.0297912	0.306903	B130046B21Rik	0	0	0	3.01	0.53	0.08
ENSMUSG00000039497	20.8258	3.87992	1.78667	2.17159	0.0298866	0.306903	Dse	0	0	0.14	1.28	0.89	0.43
ENSMUSG00000082769	10.3607	5.56466	2.56482	2.16962	0.030036	0.307614	Gm15793	0	0	0.21	4.77	8.72	0.18
ENSMUSG00000043773	275.283	1.23947	0.571484	2.16886	0.0300935	0.307614	1700048O20Rik	3.89	4.57	12.6	18.1	21.67	11.26
ENSMUSG00000107304	7.67691	6.1297	2.82768	2.16775	0.0301779	0.307668	Gm43775	0	0	0	0.32	0.19	0.26
ENSMUSG00000029223	294.412	1.09619	0.505879	2.1669	0.0302421	0.30792	Uchl1	5.44	17.38	11.99	27.81	21.95	27.21
ENSMUSG00000111662	119.833	2.3909	1.10486	2.16398	0.0304657	0.308984	Gm7435	0.4	0.6	2.4	16.03	1.75	0.87
ENSMUSG00000063765	27.3219	5.1755	2.39263	2.1631	0.0305335	0.30947	Chadl	0	0	0.12	0.18	4.45	0
ENSMUSG00000085977	11.6809	6.73315	3.11355	2.16253	0.030577	0.309508	Gm5970	0	0	0	0	2.23	1.59
ENSMUSG00000031327	98.3673	1.54811	0.716219	2.1615	0.030657	0.309524	Chic1	0.15	0.4	0.52	0.98	1.01	1.24
ENSMUSG00000096696	12.9648	5.90238	2.73103	2.16122	0.030678	0.309524	Zfp960	0	0	0.03	0.65	0	1.01
ENSMUSG00000061510	11.7249	6.7409	3.13117	2.15284	0.0313312	0.312355	Gm10101	0	0	0	1.06	0.34	0
ENSMUSG00000052135	11.8539	6.75617	3.14146	2.15064	0.0315043	0.313192	Foxo6	0	0	0	0	0.27	1.29
ENSMUSG00000104301	11.713	6.7449	3.13707	2.15007	0.0315501	0.313447	Wdr49	0	0	0	1.7	0.48	0
ENSMUSG00000102941	11.4606	6.70778	3.12149	2.14891	0.0316419	0.313675	Gm37552	0	0	0	0.57	0	1.02
ENSMUSG00000091387	59.606	3.0493	1.4191	2.14876	0.0316536	0.313675	Gcnt4	0.01	0	0.39	1.24	1.1	1.11
ENSMUSG00000038668	35.188	2.36061	1.09928	2.14742	0.0317602	0.314131	Lpar1	0.18	0.19	0.22	0.51	0.6	1.97
ENSMUSG00000097643	12.1057	6.7854	3.16567	2.14344	0.0320782	0.316235	A130051J06Rik	0	0	0	0.14	1.48	0
ENSMUSG00000044811	7.54644	6.11457	2.85669	2.14044	0.0323193	0.317643	Cd300c2	0	0	0	0.49	0.86	1.11
ENSMUSG00000040147	8.36865	5.88498	2.75556	2.13568	0.0327058	0.319425	Maob	0	0	0	0.34	0.55	0.9
ENSMUSG00000101972	7.50315	6.08612	2.852	2.13399	0.0328438	0.31997	H3c11	0	0	0	6.4	3.9	5.15
ENSMUSG00000032528	60.1876	2.40087	1.12721	2.12994	0.0331769	0.321947	Vipr1	0.34	0.27	0.24	0.49	0.29	3.9
ENSMUSG00000091831	13.5001	4.62655	2.17283	2.12928	0.0332314	0.321947	Gm4707	0	0.14	0	1.77	0.29	2.21
ENSMUSG00000050288	8.00392	6.18952	2.90689	2.12926	0.0332328	0.321947	Fzd2	0	0	0	0.04	0.26	0.43
ENSMUSG00000107277	7.64919	6.12379	2.87657	2.12885	0.0332667	0.322075	Gm10461	0	0	0	0.18	0.29	0.06
ENSMUSG00000021763	68.4571	2.51382	1.18173	2.12723	0.0334008	0.322926	Cspg4b	0.13	0.01	0.32	0.31	0.81	1.54
ENSMUSG00000108536	7.61718	6.11621	2.87793	2.12521	0.0335691	0.32341	Gm45059	0	0	0	0.35	1.15	1.41
ENSMUSG00000116624	11.1565	6.66895	3.14261	2.1221	0.033829	0.324892	Gm49706	0	0	0	1.01	0	0.67
ENSMUSG00000024379	24.7321	3.70313	1.74631	2.12054	0.0339605	0.325753	Tslp	0.08	0	0.54	2.98	0.29	4.98
ENSMUSG00000003863	10.8876	6.71608	3.1686	2.11958	0.0340416	0.326129	Ppfia3	0	0	0	0.5	0	0.61
ENSMUSG00000055633	75.8318	1.86821	0.881651	2.11899	0.0340917	0.326299	Zfp580	4.45	0.89	1.69	8.1	12.93	5.26
ENSMUSG00000020151	10.9356	6.69434	3.16591	2.11451	0.0344718	0.328049	Ptprr	0	0	0	0.65	0	1.01
ENSMUSG00000051721	256.308	1.11635	0.528023	2.11422	0.0344967	0.328049	Wdcp	5.64	3.25	2.16	8.32	5.33	10.85
ENSMUSG00000071724	32.8261	2.97669	1.40826	2.11375	0.034537	0.328049	Smpd5	0.65	0	0.47	2.93	1.06	5.08
ENSMUSG00000090996	11.0371	6.65261	3.15032	2.11173	0.0347099	0.329088	Gm20458	0	0	0	1.66	0	1.45
ENSMUSG00000027221	59.1955	1.81875	0.865602	2.10114	0.0356286	0.334763	Chst1	0.33	0.77	0.54	1.04	2.69	2.24
ENSMUSG00000036452	753.081	1.02461	0.487913	2.09999	0.03573	0.335253	Arhgap26	9.53	1.88	4.05	10.08	12.44	9.45
ENSMUSG00000024713	7.43818	6.19059	2.9482	2.09979	0.0357476	0.335253	Pcsk5	0	0	0	0.28	0.04	0.25
ENSMUSG00000096141	14.8369	7.66973	3.65655	2.09753	0.0359463	0.336103	Dnah7a	0	0	0	0	1.15	0
ENSMUSG00000034684	12.2208	6.64607	3.17082	2.09601	0.0360814	0.336962	Sema3f	0	0	0	0.21	3.22	0
ENSMUSG00000068250	259.704	1.18898	0.567816	2.09395	0.036264	0.337654	Amn1	4.56	3.37	8.93	19.32	7.16	13.04
ENSMUSG00000092837	8.08393	6.18631	2.9568	2.09223	0.0364175	0.338047	Rpph1	0	0	0	4.4	27.88	1.67
ENSMUSG00000042351	233.977	1.31732	0.630325	2.08991	0.0366257	0.338391	Grap2	1.74	1.06	4.32	9.06	4.93	4.22
ENSMUSG00000071516	11.0898	6.64798	3.18929	2.08447	0.0371173	0.340661	H2ac13	0	0	0	5.31	19.92	0
ENSMUSG00000032291	7.16209	6.0262	2.89764	2.0797	0.0375535	0.342792	Crabp1	0	0	0	1.37	1.64	1.14
ENSMUSG00000075569	10.9437	6.66554	3.20521	2.07959	0.0375631	0.342792	Rsph10b	0	0	0	0	2.79	0.74
ENSMUSG00000118456	10.9083	6.6224	3.18599	2.0786	0.0376544	0.343288	Gm41381	0	0	0	8.53	0	25.06
ENSMUSG00000042246	8.7511	5.64815	2.71919	2.07715	0.037788	0.343624	Tmc7	0	0	0	0.34	0.16	0.52
ENSMUSG00000068264	166.598	1.69125	0.814865	2.07549	0.0379408	0.344571	Ap5s1	2.98	4.11	7.75	9.53	36.12	4.4
ENSMUSG00000028354	63.5829	1.58398	0.763393	2.07492	0.0379939	0.344571	Fmn2	0.26	0.38	0.21	0.74	0.8	1.06
ENSMUSG00000106484	10.8697	6.62874	3.19485	2.07482	0.0380029	0.344571	Gm17833	0	0	0	1.18	3.08	0
ENSMUSG00000061718	10.4762	6.70759	3.23322	2.07458	0.0380253	0.344574	Ppp1r1b	0	0	0	1.2	2.69	0
ENSMUSG00000035615	7.56969	5.88048	2.8359	2.07358	0.0381181	0.344582	Frmpd1	0	0	0	0.19	0.19	0.23
ENSMUSG00000028463	232.565	1.2063	0.58277	2.06995	0.0384572	0.345194	Car9	1.55	6.35	5.16	10.16	11.47	9.52
ENSMUSG00000033965	109.777	1.25982	0.608792	2.06937	0.0385112	0.345194	Slc16a2	0.98	0.71	1.41	2.96	2.47	2.2
ENSMUSG00000089996	35.3173	3.27308	1.58262	2.06814	0.0386264	0.345194	Tmsb15b2	0	0.75	14.23	36.92	42.17	69.8
ENSMUSG00000001270	135.273	1.44844	0.70055	2.06757	0.0386804	0.345285	Ckb	3.07	4.27	1.71	12.71	3.6	9.12
ENSMUSG00000103532	10.6174	6.59598	3.19757	2.06281	0.0391307	0.347657	Gm4430	0	0	0	2.91	0	1.37
ENSMUSG00000104546	56.1629	2.34469	1.13675	2.06264	0.0391471	0.347657	Gm43858	0.26	0.07	1.52	3.62	3.47	2.62
ENSMUSG00000073433	10.8041	6.53045	3.16789	2.06145	0.0392598	0.34826	Arhgdig	0	0	0	2.09	0	2.89
ENSMUSG00000049357	10.5075	6.56509	3.19843	2.0526	0.0401113	0.353597	Brd8dc	0	0	0	0.94	0	0.66
ENSMUSG00000079505	149.945	1.2946	0.630908	2.05197	0.0401731	0.353741	Gm11131	0.79	1.25	2.58	3.77	4.8	3.13
ENSMUSG00000102533	7.08935	6.01489	2.9338	2.05021	0.0403444	0.354648	Gm37226	0	0	0	0.19	0.15	0.4
ENSMUSG00000003484	29.3976	3.45257	1.68798	2.04539	0.0408164	0.356613	Cyp4f18	0	0	0.74	2.01	3.47	3.3
ENSMUSG00000020183	50.1338	2.4973	1.22168	2.04415	0.0409389	0.356613	Cpm	0	0.53	0.44	1.91	1.51	2.32
ENSMUSG00000115222	59.6475	1.6392	0.801932	2.04406	0.0409474	0.356613	Gm49747	0.86	0.52	0.4	1.54	1.78	2.36
ENSMUSG00000111017	7.03283	6.00232	2.93737	2.04343	0.0410095	0.356613	Gm48314	0	0	0	0.17	0.44	0.28
ENSMUSG00000089829	44.9387	2.87454	1.40695	2.0431	0.0410427	0.356613	Gm16565	0.94	0	0.31	0.95	6.7	1.84
ENSMUSG00000074109	11.1538	6.49171	3.17744	2.04306	0.0410464	0.356613	Mrgprx2	0	0	0	0.21	0.82	0
ENSMUSG00000075394	7.8484	6.18731	3.03059	2.04162	0.0411892	0.357632	Hoxc4	0	0	0	0.02	0.92	0.45
ENSMUSG00000066191	81.1718	1.3363	0.655938	2.03724	0.0416263	0.360059	Anks6	0.83	0.93	0.99	1.93	2.5	2.72
ENSMUSG00000005373	8.78491	7.01813	3.445	2.03719	0.0416307	0.360059	Mlxipl	0	0	0	1.66	0.82	0
ENSMUSG00000053687	10.1657	6.65084	3.26719	2.03564	0.0417864	0.360604	Dpep2	0	0	0	0.59	1.55	0
ENSMUSG00000100162	10.2439	6.65314	3.27726	2.03009	0.0423476	0.363852	Gm20687	0	0	0	1.81	0	0.33
ENSMUSG00000085601	38.5659	4.36684	2.1541	2.02722	0.0426394	0.364694	Meiosin	0.22	0	0	1.68	0	2.94
ENSMUSG00000097292	10.4416	6.58799	3.26054	2.02052	0.0433295	0.368384	A230107N01Rik	0	0	0	0.28	0	1.7
ENSMUSG00000026941	108.986	2.73497	1.3547	2.01887	0.0435006	0.369056	Mamdc4	1.39	0.82	0	1.05	13.49	0.9
ENSMUSG00000097140	10.2514	6.54025	3.24098	2.01799	0.0435928	0.369435	Gm26779	0	0	0	0	6.9	4.11
ENSMUSG00000060716	51.3444	1.85756	0.920794	2.01735	0.0436589	0.369795	Plekhh1	0.15	0.46	0.17	0.81	1.24	0.83
ENSMUSG00000059149	61.4783	2.36925	1.17505	2.0163	0.0437688	0.370468	Mfsd4a	0	0.87	0.59	2.89	2.67	2.37
ENSMUSG00000032092	11.1884	6.40988	3.17992	2.01574	0.0438276	0.370468	Mpzl2	0	0	0	1.44	0.29	0
ENSMUSG00000027978	6.936	5.98251	2.96938	2.01473	0.0439326	0.370645	Prss12	0	0	0	0.12	0.38	0.42
ENSMUSG00000047515	23.6505	4.18287	2.08438	2.00677	0.0447737	0.375133	BC049715	0	0	0.12	2.39	0.04	0.17
ENSMUSG00000054135	10.101	6.53639	3.2611	2.00435	0.0450327	0.376312	A430110L20Rik	0	0	0	1.11	0	0.34
ENSMUSG00000069309	44.2502	2.75744	1.37752	2.00175	0.0453116	0.378034	H2ac22	0	1.81	10.73	20.5	35.97	31
ENSMUSG00000059493	7.05625	5.94985	2.97716	1.9985	0.0456629	0.379744	Nhs	0	0	0	0.15	0.15	0.03
ENSMUSG00000064032	6.69035	5.9479	2.98272	1.99412	0.0461387	0.382091	Gm10143	0	0	0	0.18	0.19	0.34
ENSMUSG00000037996	22.2616	3.40551	1.70939	1.99224	0.0463452	0.382963	Slc24a2	0.13	0.01	0	0.26	0.55	0.7
ENSMUSG00000099966	162.183	1.02373	0.515684	1.98518	0.0471244	0.38607	2810402E24Rik	1.49	2.1	2.27	5.31	3.63	3.35
ENSMUSG00000038323	311.747	1.01509	0.511415	1.98486	0.0471605	0.38607	1700066M21Rik	4.97	5.35	5.95	19.29	5.83	8.88
ENSMUSG00000041261	10.9908	5.66123	2.85235	1.98476	0.0471715	0.38607	Car8	0	0.02	0	0.32	0	0.62
ENSMUSG00000035112	9.66482	6.59148	3.32182	1.98429	0.0472231	0.386118	Wnk4	0	0	0	1.09	0.38	0
ENSMUSG00000103285	58.9638	1.65936	0.836529	1.98363	0.0472972	0.386319	Gm37274	1.31	1.28	0.46	3.63	3.46	2.8
ENSMUSG00000107461	6.68421	5.92868	3.00245	1.97462	0.0483118	0.389617	Gm44045	0	0	0	0.2	0.53	0.2
ENSMUSG00000072494	82.3055	1.49535	0.758305	1.97197	0.048613	0.391273	Ppp1r3e	1.21	3.96	2.12	8.36	5.63	7.25
ENSMUSG00000104874	9.90311	6.4943	3.2936	1.9718	0.0486327	0.391273	Gm43387	0	0	0	0.92	2.95	0
ENSMUSG00000028601	42.8795	3.20022	1.62498	1.96938	0.048909	0.39228	Echdc2	0	0	1.87	4.89	6.3	6.6
ENSMUSG00000103906	36.695	3.38105	1.71922	1.96662	0.0492276	0.393441	Tigd5	0.22	0	0	0.41	1.26	0.64
ENSMUSG00000032251	122.792	1.1517	0.585837	1.96591	0.0493089	0.393548	Irak1bp1	1.89	3.34	2.58	6.66	6.83	4.44
ENSMUSG00000000617	9.95252	6.65641	3.38861	1.96435	0.0494896	0.393691	Grm6	0	0	0	0	1.07	0.06
ENSMUSG00000113847	9.81487	6.48314	3.30257	1.96306	0.0496391	0.394218	Gm48799	0	0	0	0	0.69	0.22
ENSMUSG00000047880	10.1634	6.33351	3.23066	1.96044	0.0499444	0.394888	Cxcr5	0	0	0	0.56	0	1.22

## Sheet: down
ensembl_gene_id	baseMean	log2FoldChange	lfcSE	stat	pvalue	padj	gene_name	control1_tpm	control2_tpm	control3_tpm	knockout1_tpm	knockout2_tpm	knockout3_tpm
ENSMUSG00000116207	582.333	-12.8822	1.22385	-10.526	6.56e-26	2.55e-22	Nnt	19.44	22.19	16.05	0	0	0
ENSMUSG00000020125	9344.08	-1.47019	0.140811	-10.4408	1.61e-25	5.02e-22	Elane	1160.42	850.09	888.98	350.22	335.9	387.43
ENSMUSG00000042476	1849.42	-1.27922	0.160749	-7.95788	1.75e-15	1.6e-12	Abcb4	39.27	40.81	41.95	17.75	18.26	15.72
ENSMUSG00000004655	4959.97	-1.26576	0.167088	-7.57543	3.58e-14	2.42e-11	Aqp1	172.99	123.61	155.66	55.54	72.77	64.71
ENSMUSG00000100599	25.2423	-21.9002	3.1404	-6.9737	3.09e-12	1.72e-09	1700120C14Rik	0	23.77	0	0	0	0
ENSMUSG00000091996	25.3371	-21.8826	3.14356	-6.96109	3.38e-12	1.81e-09	Smim35	8.14	0	0	0	0	0
ENSMUSG00000028644	2897.84	-1.5396	0.223184	-6.89832	5.26e-12	2.73e-09	Ermap	84.87	45.44	70.72	25.51	23.02	22.39
ENSMUSG00000099519	104.323	-10.4007	1.54424	-6.73515	1.64e-11	7.5e-09	Gm29253	3.88	0.42	2.15	0	0	0
ENSMUSG00000027556	4745.69	-1.29307	0.19842	-6.51683	7.18e-11	2.95e-08	Car1	425.06	328.38	366.39	114.86	192.34	161.75
ENSMUSG00000031877	1971.63	-1.24742	0.194755	-6.40509	1.5e-10	5.71e-08	Ces2g	64.58	48.78	51.3	20.49	26.62	24.07
ENSMUSG00000017652	18.9096	-21.3357	3.34306	-6.3821	1.75e-10	6.47e-08	Cd40	0	7.32	0	0	0	0
ENSMUSG00000028132	368.337	-2.0286	0.319778	-6.34379	2.24e-10	7.93e-08	Tlcd4	5.94	4.98	5.73	1.43	1.34	1.42
ENSMUSG00000032496	5036.39	-1.34752	0.214187	-6.29131	3.15e-10	1.04e-07	Ltf	219.47	165.64	209.14	110	65.31	64.93
ENSMUSG00000026532	595.468	-2.06469	0.337302	-6.12119	9.29e-10	2.95e-07	Spta1	8.83	4.89	4.88	1.58	1.44	1.54
ENSMUSG00000028825	500.488	-2.13097	0.356304	-5.98076	2.22e-09	6.52e-07	Rhd	45.9	23.41	31.89	7.38	9.05	7.27
ENSMUSG00000116223	52.9266	-23.1238	3.90882	-5.91581	3.3e-09	9.52e-07	Gm41396	0	37.33	0	0	0	0
ENSMUSG00000021061	1213.39	-1.60663	0.273256	-5.87957	4.11e-09	1.14e-06	Sptb	11.82	10.52	11.09	2.58	3.81	4.87
ENSMUSG00000021281	1935.39	-1.19987	0.204077	-5.87947	4.12e-09	1.14e-06	Tnfaip2	47.14	44.99	48.08	16.52	21.25	24.88
ENSMUSG00000024900	1818.13	-1.38248	0.241104	-5.73394	9.81e-09	2.63e-06	Cpt1a	36.97	35.66	35.56	11.48	11.92	19.2
ENSMUSG00000025877	3153.06	-1.16674	0.206798	-5.64191	1.68e-08	4.36e-06	Hk3	99.05	58.74	80.19	35.13	32.81	40.69
ENSMUSG00000008843	338.708	-2.13624	0.387992	-5.5059	3.67e-08	9.08e-06	Cldn13	35.63	40.95	27.77	6.75	7.37	10.24
ENSMUSG00000030000	1034.83	-1.70399	0.312897	-5.44585	5.16e-08	1.25e-05	Add2	26.78	22.28	26.7	5.43	7.02	11.39
ENSMUSG00000053279	497.88	-2.0506	0.379244	-5.40706	6.41e-08	1.53e-05	Aldh1a1	15.23	27.62	25.25	5.23	4.49	7.19
ENSMUSG00000031543	1432.01	-1.46991	0.273904	-5.3665	8.03e-08	1.87e-05	Ank1	25.99	22.64	16.69	6.93	10.83	6.51
ENSMUSG00000004552	1512.18	-1.4882	0.277903	-5.35511	8.55e-08	1.96e-05	Ctse	74.54	48.28	60.05	15.12	24.5	27.15
ENSMUSG00000051839	325.51	-2.37055	0.443341	-5.347	8.94e-08	2e-05	Gypa	23.61	16.14	12.79	2.29	3.85	4.27
ENSMUSG00000054191	952.023	-1.35737	0.254736	-5.32855	9.9e-08	2.17e-05	Klf1	68.74	46.75	49.23	22.15	24.72	19.15
ENSMUSG00000040466	1147.15	-1.30642	0.247708	-5.27401	1.33e-07	2.81e-05	Blvrb	110.27	94.91	128.59	38.02	56.5	44.15
ENSMUSG00000028063	570.047	-1.73137	0.328486	-5.27076	1.36e-07	2.82e-05	Lmna	24.14	22.7	29.83	9.51	8.8	5.48
ENSMUSG00000022742	2360.08	-1.09035	0.207212	-5.26203	1.42e-07	2.88e-05	Cpox	56.16	85.09	60.81	31.94	30.72	34.96
ENSMUSG00000023926	484.881	-1.97484	0.381405	-5.1778	2.25e-07	4.32e-05	Rhag	27.89	13.71	16.04	4.68	6.02	4.32
ENSMUSG00000042439	595.552	-1.81698	0.361475	-5.02658	4.99e-07	8.73e-05	Zfp532	15.56	11.28	22.4	6.12	3.96	4.28
ENSMUSG00000037820	982.886	-1.15998	0.231434	-5.01214	5.38e-07	9.31e-05	Tgm2	17.81	22.6	22.14	10.82	8.92	9.08
ENSMUSG00000037685	2695.55	-1.02935	0.20771	-4.95569	7.21e-07	0.000118109	Atp8a1	28.31	45.08	30.91	17.9	17.23	17.48
ENSMUSG00000076609	273.367	-2.69366	0.544969	-4.94277	7.7e-07	0.00012235	Igkc	41.66	123.99	98.57	19.65	12.59	10
ENSMUSG00000023571	1278.37	-1.24425	0.258423	-4.81477	1.47e-06	0.000212686	C1qtnf12	108.21	77.1	107.89	31.8	48.7	46.5
ENSMUSG00000032590	2069	-1.12128	0.23291	-4.81423	1.48e-06	0.000212686	Apeh	92.55	84.33	57.85	39.7	41.85	29.36
ENSMUSG00000029032	37.9428	-9.71247	2.04057	-4.75968	1.94e-06	0.00027027	Arhgef16	5.23	0.09	5.62	0	0	0
ENSMUSG00000040809	2459.21	-1.13437	0.238358	-4.75912	1.94e-06	0.00027027	Chil3	172.29	142.51	90.97	68.1	66.64	55.14
ENSMUSG00000064225	392.28	-1.6864	0.357983	-4.71085	2.47e-06	0.000331073	Paqr9	4.88	3.39	3.02	1.06	1.2	1.34
ENSMUSG00000001763	569.881	-1.26704	0.270252	-4.68835	2.75e-06	0.000366465	Tspan33	21.88	24.44	22.27	11.14	9.37	8.81
ENSMUSG00000073400	134.359	-3.38325	0.723167	-4.67838	2.89e-06	0.000375117	Trim10	7.55	4.23	7.11	1.08	0.58	0.21
ENSMUSG00000069919	307.027	-2.0083	0.432661	-4.64174	3.45e-06	0.00043376	Hba-a1	56.83	62.39	62.15	22.54	13.84	10.09
ENSMUSG00000041506	1809.25	-1.12393	0.242489	-4.63498	3.57e-06	0.000437584	Rrp9	89.74	156.88	126.72	56.54	55.14	64.62
ENSMUSG00000061878	719.054	-1.81098	0.390896	-4.6329	3.61e-06	0.000438549	Sphk1	33.72	23.57	61.57	11.01	14.24	9.56
ENSMUSG00000006567	665.652	-1.42988	0.31656	-4.51693	6.27e-06	0.000712969	Atp7b	9.39	6.8	7.56	2.4	2.65	3.97
ENSMUSG00000032487	43.5775	-7.88721	1.76181	-4.47678	7.58e-06	0.000836684	Ptgs2	0.33	0.49	3.12	0.01	0	0
ENSMUSG00000059498	632.57	-1.16658	0.263881	-4.42088	9.83e-06	0.00105541	Fcgr3	45.65	43.04	34.78	17.68	19.94	18.88
ENSMUSG00000044033	68.6396	-5.75242	1.3121	-4.38413	1.16e-05	0.00121505	Ccdc141	3.87	3.52	4.98	0.21	0	0
ENSMUSG00000033174	282.75	-2.8061	0.645369	-4.34805	1.37e-05	0.00134896	Mgll	14.93	15.37	2.7	1.61	2.1	1.14
ENSMUSG00000038418	6773.19	-3.90418	0.914584	-4.2688	1.97e-05	0.00186788	Egr1	38.37	131.69	469.64	18.73	10.53	14.84
ENSMUSG00000067199	460.456	-1.50972	0.354236	-4.26191	2.03e-05	0.00190085	Frat1	15.12	17.74	11.31	5.35	4.14	6.43
ENSMUSG00000032116	6129.65	-1.01425	0.238811	-4.24711	2.17e-05	0.00198308	Stt3a	120.18	181.38	268.37	94.93	94.29	101.2
ENSMUSG00000031565	383.536	-1.66771	0.392874	-4.24491	2.19e-05	0.0019909	Fgfr1	8.64	13.06	17.4	4.51	3.7	4.45
ENSMUSG00000036181	1056.3	-1.55746	0.375464	-4.14808	3.35e-05	0.00289971	H1f2	35.68	60.21	88.82	29.01	14.74	20.95
ENSMUSG00000030110	23.8742	-8.35021	2.02107	-4.13157	3.6e-05	0.00303193	Ret	1.07	0.37	0.19	0	0	0
ENSMUSG00000032737	784.037	-2.3926	0.588991	-4.0622	4.86e-05	0.00378395	Inppl1	8.28	73.56	31.68	5.12	8.07	9.08
ENSMUSG00000041577	26.409	-7.47892	1.85647	-4.02857	5.61e-05	0.00428251	Prelp	0.66	2.28	0.53	0	0	0.01
ENSMUSG00000020019	224.216	-2.53813	0.63734	-3.98238	6.82e-05	0.00503401	Ntn4	8.76	15.35	3.9	0.96	1.51	2.48
ENSMUSG00000031078	1232.72	-1.0453	0.266893	-3.91654	8.98e-05	0.00638569	Cttn	34.04	31.15	47.49	17.3	15.59	23.13
ENSMUSG00000085972	39.429	-9.11313	2.34525	-3.88578	0.000102	0.00705752	1110028F11Rik	31.47	0	5.95	0	0	0
ENSMUSG00000017002	198.646	-2.26021	0.586354	-3.85468	0.000115881	0.00777604	Slpi	16.56	51.5	35.27	8.96	8.35	5.01
ENSMUSG00000029596	813.543	-1.69465	0.441025	-3.84254	0.000121768	0.00810123	Sdsl	118.06	46.67	36.44	26.14	22.63	14.83
ENSMUSG00000020490	200.738	-2.23327	0.581505	-3.84049	0.000122787	0.00813427	Btnl10	4.25	4.02	4.93	0.5	0.73	1.64
ENSMUSG00000032028	437.43	-1.52934	0.399399	-3.82911	0.000128606	0.00841237	Nxpe2	27.87	19.64	15.36	5.18	9.69	7.49
ENSMUSG00000003585	261.282	-2.09244	0.547156	-3.82421	0.000131194	0.00854572	Sec14l2	11.32	6.69	14.8	3.95	2.64	1.33
ENSMUSG00000030148	137.974	-3.22694	0.845835	-3.81509	0.000136131	0.00875741	Clec4a2	26.02	5.48	15.97	1.59	0.47	3.11
ENSMUSG00000006931	107.913	-3.57848	0.942017	-3.79875	0.00014543	0.00924103	P3h4	2.67	1.75	16.21	0.47	0.44	0.83
ENSMUSG00000041237	1158.63	-1.15578	0.304497	-3.7957	0.000147229	0.00927959	Pklr	42.63	53.27	36.32	25.83	22.51	12.88
ENSMUSG00000028716	504.37	-1.2806	0.337636	-3.79283	0.000148941	0.00934966	Pdzk1ip1	49.38	55.94	67.29	31.93	19.43	21.82
ENSMUSG00000047037	226.911	-1.48843	0.393016	-3.78719	0.000152359	0.00943444	Nipa1	6.09	5.51	5.87	2.18	2.06	2.16
ENSMUSG00000052837	4880.15	-2.42415	0.648437	-3.73845	0.00018516	0.0110317	Junb	90.57	217.67	499.77	51.73	51.78	51.72
ENSMUSG00000057130	977.768	-1.26575	0.338659	-3.73752	0.000185841	0.0110317	Txnl4a	52.13	24.14	25.11	15.19	16.03	11.91
ENSMUSG00000051910	607.172	-2.01531	0.539313	-3.73682	0.000186365	0.0110317	Sox6	17.76	2.81	13.45	3.09	2.86	2.64
ENSMUSG00000058046	17.9147	-7.85979	2.1121	-3.72132	0.000198184	0.0115124	4933430I17Rik	1.62	0.86	1.12	0	0	0
ENSMUSG00000015647	190.171	-3.33688	0.899354	-3.7103	0.000207012	0.0118324	Lama5	5.59	0.77	0.38	0.31	0.23	0.13
ENSMUSG00000093456	34.1613	-8.92865	2.42654	-3.67958	0.000233614	0.0130355	Gm20662	0	14.23	1.87	0	0	0
ENSMUSG00000025993	545.995	-1.42253	0.390641	-3.64153	0.000271019	0.0148043	Slc40a1	17.97	9.08	21.47	5.07	7.21	6.27
ENSMUSG00000041329	1231.65	-1.00262	0.27765	-3.61109	0.000304915	0.0159632	Atp1b2	43.07	23.04	34.23	14.71	16.7	19.86
ENSMUSG00000073060	33.1599	-8.74822	2.42309	-3.61035	0.00030578	0.0159632	Zxda	0.65	3.61	0	0	0	0
ENSMUSG00000000982	391.276	-2.93475	0.817808	-3.58856	0.000332514	0.0169724	Ccl3	13.08	64.54	130.28	10.85	15.91	1.46
ENSMUSG00000056973	33.1317	-8.81582	2.46175	-3.58111	0.000342133	0.0173496	Ces1d	16.91	0	1.73	0	0	0
ENSMUSG00000023191	653.282	-1.1429	0.319758	-3.57426	0.000351221	0.0176381	P3h3	26.81	33.62	24.26	17.05	9.78	12.66
ENSMUSG00000026450	30.4361	-8.62698	2.41634	-3.57027	0.000356609	0.0178183	Chit1	2.33	4.14	0	0	0	0
ENSMUSG00000030413	572.074	-1.00687	0.282405	-3.56535	0.000363372	0.0179306	Pglyrp1	86.91	103.13	78.23	51.79	42.95	42.63
ENSMUSG00000023034	1324.21	-3.98891	1.11893	-3.56493	0.000363956	0.0179306	Nr4a1	11.93	26.8	203.69	4.8	4.21	6.7
ENSMUSG00000068263	613.592	-1.29538	0.364173	-3.55706	0.000375033	0.0182013	Efcc1	16.8	30.8	20.66	11.97	9.99	6.74
ENSMUSG00000026198	614.993	-1.81959	0.511604	-3.55665	0.000375619	0.0182013	Abcb6	47.22	10.89	30.93	6.08	6.96	12.64
ENSMUSG00000059891	31.9746	-9.01879	2.53618	-3.55605	0.000376467	0.0182013	Tsks	0	12.8	0.61	0	0	0
ENSMUSG00000031375	283.709	-1.68333	0.473729	-3.55336	0.000380337	0.0183041	Bgn	9.85	8.63	16.84	5.24	2.9	3.16
ENSMUSG00000020893	1051.84	-1.05439	0.29686	-3.55183	0.000382565	0.0183041	Per1	20.63	12.06	24.44	10.42	8.62	9.19
ENSMUSG00000003545	10328.5	-4.65116	1.3101	-3.55024	0.000384873	0.0183233	Fosb	15.55	102.39	779.12	14.54	13.89	8.46
ENSMUSG00000039963	428.609	-1.39995	0.395719	-3.53773	0.000403587	0.018982	Ccdc40	16.36	21.93	35.73	10.67	9.37	8.78
ENSMUSG00000075704	797.59	-1.02369	0.289704	-3.53358	0.000409967	0.0191089	Txnrd2	39.67	49.2	43.7	19.91	18.05	29.07
ENSMUSG00000052392	143.024	-3.40005	0.967418	-3.51456	0.000440486	0.0202221	Acot4	5.11	12.35	0.37	0.65	0.53	0.54
ENSMUSG00000048232	529.365	-1.01167	0.287907	-3.51386	0.000441644	0.0202221	Fbxo10	9.5	7.24	9.22	4.87	3.96	4.39
ENSMUSG00000056091	619.283	-1.07541	0.306293	-3.51104	0.000446357	0.0203184	St3gal5	19.08	20.09	28.19	9.26	10.92	12.64
ENSMUSG00000026275	2944.93	-1.00563	0.287621	-3.49637	0.000471643	0.0213446	Ppp1r7	35.67	47.68	42.75	24.07	29.05	11.71
ENSMUSG00000021250	14145.4	-3.33894	0.963741	-3.46456	0.000531104	0.0238277	Fos	107.08	522.38	2087.07	97.08	100.48	79.62
ENSMUSG00000038508	19.6726	-8.01507	2.31756	-3.45841	0.000543364	0.0242289	Gdf15	0.12	0.97	3.95	0	0	0
ENSMUSG00000048351	460.865	-1.36334	0.395661	-3.44572	0.00056953	0.0251174	Coa7	25.31	13.78	26.52	11.16	8.68	6.38
ENSMUSG00000055148	802.442	-4.55741	1.32814	-3.43142	0.000600437	0.0263313	Klf2	3.19	12.78	131.62	1.41	2.22	2.82
ENSMUSG00000076665	26.9673	-8.46302	2.47303	-3.42213	0.00062133	0.0268691	Ighv7-1	0	45.76	27.4	0	0	0
ENSMUSG00000026815	1335.62	-1.06825	0.312959	-3.4134	0.000641586	0.0275157	Gfi1b	129.62	64.1	97.1	56.2	53.93	32.37
ENSMUSG00000056708	1601.93	-1.35632	0.400151	-3.38951	0.00070017	0.0296202	Ier5	16.56	32.9	66.78	16.53	16.49	13.81
ENSMUSG00000026203	457.189	-1.11812	0.330022	-3.38802	0.000704	0.0296213	Dnajb2	15.98	25.12	21.71	10.74	10.03	9.03
ENSMUSG00000085347	41.7921	-3.30779	0.977595	-3.3836	0.000715428	0.0297802	Hk1os	9.24	3.87	6.79	1.01	0.62	0.43
ENSMUSG00000051177	144.576	-3.82678	1.13232	-3.3796	0.000725921	0.0300562	Plcb1	6.33	0.8	2.08	0.51	0.15	0
ENSMUSG00000044786	9327.39	-2.63711	0.78382	-3.36443	0.000767018	0.0313791	Zfp36	93.2	249.88	733.5	65.75	63.79	49.11
ENSMUSG00000051498	295.33	-2.55219	0.759459	-3.36054	0.000777905	0.0316199	Tlr6	14.3	1.51	24.33	1.84	2.77	2.37
ENSMUSG00000067149	82.0383	-2.73011	0.813442	-3.35624	0.000790102	0.0316691	Jchain	5.87	8.69	2.76	1.46	0.57	0.67
ENSMUSG00000023995	321.193	-1.92281	0.574076	-3.34941	0.000809851	0.0320808	Tspo2	27.03	24.82	84.65	17.17	10.2	9.55
ENSMUSG00000024747	237.014	-1.44139	0.434129	-3.32019	0.000899574	0.0350114	Aldh1a7	9.29	11.23	8.73	2.7	4.37	4
ENSMUSG00000061410	36.6167	-4.42177	1.336	-3.3097	0.000933949	0.0358312	Zcchc14	0.47	0.68	1.54	0.1	0	0.02
ENSMUSG00000026348	65.4172	-3.22567	0.975058	-3.30818	0.000939051	0.0358312	Acmsd	5.19	3.15	1.59	0.11	0.71	0.27
ENSMUSG00000038982	706.648	-1.77237	0.536875	-3.30128	0.000962462	0.0364565	Bloc1s5	29.33	5.11	10.62	5.7	3.1	4.59
ENSMUSG00000031548	25.231	-8.35365	2.54288	-3.28511	0.00101943	0.0382419	Sfrp1	0	0.36	1.51	0	0	0
ENSMUSG00000032561	96.4145	-3.45817	1.05503	-3.27778	0.00104626	0.0391542	Acp3	5.09	1.27	2.5	0.58	0.22	0.02
ENSMUSG00000025495	1163.91	-1.43384	0.439277	-3.26408	0.0010982	0.0403225	Ptdss2	69.7	27.15	16.16	12.57	13.92	16.15
ENSMUSG00000027624	538.442	-1.85935	0.571315	-3.25451	0.00113588	0.0409339	Epb41l1	2.4	13.52	15.1	2.9	2.41	3.49
ENSMUSG00000022555	406.913	-1.47766	0.457644	-3.22885	0.00124289	0.0439758	Dgat1	41.65	37.53	23.44	18.28	6.86	12.73
ENSMUSG00000020609	66.8687	-2.99262	0.929382	-3.22001	0.00128185	0.0452261	Apob	0.88	0.46	0.19	0.04	0.11	0.05
ENSMUSG00000003541	624.845	-1.6602	0.519004	-3.19881	0.00137995	0.0476341	Ier3	20.06	41.52	104.31	20.43	16.33	17.37
ENSMUSG00000045284	185.511	-1.3986	0.437675	-3.19552	0.00139577	0.0479678	Dcaf12l1	4.26	4.26	4.14	1.49	1.62	1.81
ENSMUSG00000093973	22.8708	-8.21285	2.57252	-3.19254	0.00141029	0.0483599	Mrgpra2a	3.71	0	3.44	0	0	0
ENSMUSG00000027583	244.966	-1.69564	0.531842	-3.18824	0.00143143	0.0488696	Zbtb46	8.93	2.95	3.88	1.74	1.53	1.69
ENSMUSG00000085521	19.2022	-7.01447	2.20367	-3.18309	0.0014571	0.0494209	4930526A20Rik	3.56	0.09	2.98	0	0	0.06
ENSMUSG00000052684	23385.3	-2.29231	0.720521	-3.18146	0.00146532	0.0495917	Jun	176	535.16	1305.2	153.27	148.74	122.94
