# Supplementary material for: Loss of Cpt1a results in elevated glucose-fueled mitochondrial oxidative phosphorylation and defective hematopoietic stem cells
Source: J Clin Invest. 2025 Jan 9;135(5):e184069. doi: 10.1172/JCI184069 (PMC11870731; doi:10.1172/JCI184069)
Supplement: Supplemental table 2 [file jci-135-184069-s220.xlsx]

## Sheet: GO-BP up
ID	Description	GeneRatio	BgRatio	pvalue	p.adjust	qvalue	geneID	Count
GO:0072347	response to anesthetic	8/416	56/23210	6.6649e-06	0.0240136	0.0212856	Homer1/Kcnq1/Crhbp/Homer2/Ednra/Ncam1/Sdk1/Ppp1r1b	8
GO:0045665	negative regulation of neuron differentiation	16/416	260/23210	2.06988e-05	0.0285965	0.0253478	Id3/Trpv4/Map2/Cdkl3/Id2/Ntn1/Thrb/Ednrb/Nfatc4/Slit1/Cd38/Dixdc1/Kank1/Sema3f/Lpar1/Isl1	16
GO:0070509	calcium ion import	9/416	86/23210	2.38106e-05	0.0285965	0.0253478	Grm6/Cacna1b/Homer1/Trpv4/Cacna1i/Cacna1h/Pdgfrb/Ms4a1/Atp2a1	9
GO:0030098	lymphocyte differentiation	20/416	395/23210	3.43551e-05	0.0292469	0.0259243	Tcf7/Tbx21/Cd79a/Il7r/Slamf6/Cd46/Id2/Ms4a1/Lef1/Ccr9/Cd19/Itm2a/Mpzl2/Nlrp3/Rag2/Ly6d/Tespa1/Cd79b/Cdkn2a/Rag1	20
GO:0006534	cysteine metabolic process	4/416	12/23210	4.4927e-05	0.0292469	0.0259243	Ggt1/Cbs/Cth/Cdo1	4
GO:0042113	B cell activation	20/416	405/23210	4.87042e-05	0.0292469	0.0259243	Tbx21/Cd79a/Il7r/Id2/Mzb1/Ms4a1/Lef1/Cd38/Cd19/Itm2a/Rag2/Cd79b/Cdkn2a/Cxcr5/Prkcb/Blnk/Rag1/Igll1/Ighg2b/Ighg3	20
GO:0008015	blood circulation	22/416	488/23210	7.99114e-05	0.0346115	0.0306795	Cpa3/Cyp4f18/Cacna1b/Kcnq1/Trpv4/Id2/Ryr2/Thrb/Ednrb/Cbs/Cacna1h/Enpep/Cd38/Ednra/Gjc1/Akap12/Scn4b/Ar/Ttn/Dsp/Mcpt4/Pde2a	22
GO:0031345	negative regulation of cell projection organization	13/416	205/23210	9.00939e-05	0.0346115	0.0306795	Trpv4/Map2/Cdkl3/Ntn1/Evl/Nfatc4/Slit1/Pfn2/Cd38/Plxnb3/Kank1/Sema3f/Lpar1	13
GO:0042220	response to cocaine	6/416	42/23210	9.71646e-05	0.0346115	0.0306795	Homer1/Crhbp/Homer2/Ncam1/Sdk1/Ppp1r1b	6
GO:0043279	response to alkaloid	8/416	81/23210	0.000102213	0.0346115	0.0306795	Homer1/Ryr2/Crhbp/Homer2/Ednra/Ncam1/Sdk1/Ppp1r1b	8
GO:0051961	negative regulation of nervous system development	18/416	362/23210	0.000105669	0.0346115	0.0306795	Id3/Trpv4/Map2/Cdkl3/Id2/Ntn1/Thrb/Ednrb/Nfatc4/Slit1/Cd38/Dixdc1/Kank1/Sema3f/Cpe/Lpar1/Isl1/Hmga2	18
GO:0033151	V(D)J recombination	4/416	15/23210	0.000118712	0.0354089	0.0313863	Tcf7/Lef1/Rag2/Rag1	4
GO:0001508	action potential	10/416	132/23210	0.000137371	0.0354089	0.0313863	Kcnq1/Ryr2/Hcn1/Cacna1i/Cacna1h/Myh14/Scn11a/Usp53/Scn4b/Dsp	10
GO:0050768	negative regulation of neurogenesis	17/416	337/23210	0.000137586	0.0354089	0.0313863	Id3/Trpv4/Map2/Cdkl3/Id2/Ntn1/Thrb/Ednrb/Nfatc4/Slit1/Cd38/Dixdc1/Kank1/Sema3f/Lpar1/Isl1/Hmga2	17
GO:0006941	striated muscle contraction	11/416	160/23210	0.00015317	0.0367915	0.0326118	Actn3/Homer1/Kcnq1/Ryr2/Atp8a2/Cacna1h/Atp2a1/Myh14/Scn4b/Ttn/Dsp	11
GO:0045989	positive regulation of striated muscle contraction	4/416	17/23210	0.000201185	0.0453044	0.0401576	Actn3/Kcnq1/Cacna1h/Atp2a1	4
GO:0010721	negative regulation of cell development	18/416	387/23210	0.000240839	0.0510436	0.0452448	Fbln1/Id3/Trpv4/Map2/Cdkl3/Id2/Ntn1/Thrb/Ednrb/Nfatc4/Slit1/Cd38/Dixdc1/Kank1/Sema3f/Lpar1/Isl1/Hmga2	18
GO:0006936	muscle contraction	15/416	291/23210	0.000266892	0.0534228	0.0473537	Actn3/Homer1/Kcnq1/Ryr2/Atp8a2/Ednrb/Cacna1h/Cd38/Atp2a1/Myh14/Myom2/Ednra/Scn4b/Ttn/Dsp	15
GO:0007204	positive regulation of cytosolic calcium ion concentration	16/416	327/23210	0.000302119	0.057181	0.050685	Trpv4/Ryr2/Ednrb/Cacna1i/Ms4a1/Ms4a2/Cd38/Ccr9/Cd19/Ednra/Lpar1/Gpr157/Cxcr5/Ric3/Fzd2/Cx3cr1	16
GO:1902904	negative regulation of supramolecular fiber organization	10/416	147/23210	0.000329842	0.057181	0.050685	Map2/Sgk1/Evl/Hdgfl3/Avil/Pfn2/Kank1/Mid1/Chadl/Tmsb15b2	10

## Sheet: KEGG up
ID	Description	GeneRatio	BgRatio	pvalue	p.adjust	qvalue	geneID	Count
mmu05340	Primary immunodeficiency - Mus musculus (house mouse)	8/199	36/9709	5.00454e-07	0.000130118	0.000116948	12518/16197/12265/12478/19374/17060/19373/16136	8
mmu04931	Insulin resistance - Mus musculus (house mouse)	9/199	110/9709	0.000414875	0.0514534	0.0462456	58805/67071/26458/18710/108097/228966/18751/105651/434233	9
mmu04550	Signaling pathways regulating pluripotency of stem cells - Mus musculus (house mouse)	10/199	140/9709	0.000593693	0.0514534	0.0462456	21414/15903/14365/15902/18710/75590/11906/15209/16392/57265	10
mmu04068	FoxO signaling pathway - Mus musculus (house mouse)	9/199	133/9709	0.00162428	0.105578	0.0948923	16197/26556/20393/26557/18710/19374/108097/329934/19373	9
mmu04972	Pancreatic secretion - Mus musculus (house mouse)	8/199	115/9709	0.00246152	0.127999	0.115043	12873/16535/20191/12494/11937/109660/18751/54403	8
mmu04934	Cushing syndrome - Mus musculus (house mouse)	9/199	162/9709	0.00607672	0.200262	0.179993	21414/14365/239556/58226/18584/16842/13070/12578/57265	9
mmu04614	Renin-angiotensin system - Mus musculus (house mouse)	4/199	37/9709	0.00666412	0.200262	0.179993	12873/17228/13809/17227	4
mmu04974	Protein digestion and absorption - Mus musculus (house mouse)	7/199	108/9709	0.00666988	0.200262	0.179993	12822/12873/16535/12823/109660/245026/373864	7
mmu04662	B cell receptor signaling pathway - Mus musculus (house mouse)	6/199	84/9709	0.007433	0.200262	0.179993	12518/18710/12478/15985/18751/17060	6
mmu05412	Arrhythmogenic right ventricular cardiomyopathy - Mus musculus (house mouse)	6/199	86/9709	0.00831409	0.200262	0.179993	21414/11474/20191/16842/11937/109620	6
mmu04022	cGMP-PKG signaling pathway - Mus musculus (house mouse)	9/199	172/9709	0.00887317	0.200262	0.179993	11542/17540/13618/73181/54195/11937/13617/434233/207728	9
mmu04929	GnRH secretion - Mus musculus (house mouse)	5/199	63/9709	0.00924288	0.200262	0.179993	15165/239556/58226/18710/18751	5
mmu04921	Oxytocin signaling pathway - Mus musculus (house mouse)	8/199	153/9709	0.0133608	0.248836	0.22365	215303/20191/73181/54195/12494/108097/18751/434233	8
mmu05031	Amphetamine addiction - Mus musculus (house mouse)	5/199	69/9709	0.0133989	0.248836	0.22365	14800/109731/18751/19049/434233	5
mmu04713	Circadian entrainment - Mus musculus (house mouse)	6/199	99/9709	0.0159483	0.2552	0.22937	20191/239556/58226/54195/14800/18751	6
mmu04916	Melanogenesis - Mus musculus (house mouse)	6/199	100/9709	0.0166861	0.2552	0.22937	21414/14365/13618/16842/57265/18751	6
mmu05215	Prostate cancer - Mus musculus (house mouse)	6/199	100/9709	0.0166861	0.2552	0.22937	21414/18596/16178/16842/18710/11835	6
mmu05214	Glioma - Mus musculus (house mouse)	5/199	74/9709	0.0177034	0.255716	0.229834	215303/18596/18710/12578/18751	5
mmu04925	Aldosterone synthesis and secretion - Mus musculus (house mouse)	6/199	103/9709	0.0190403	0.260551	0.23418	215303/239556/58226/13070/18751/207728	6
mmu00270	Cysteine and methionine metabolism - Mus musculus (house mouse)	4/199	55/9709	0.0259121	0.314894	0.283022	12411/107869/12035/12583	4
