# Supplementary material for: Loss of Cpt1a results in elevated glucose-fueled mitochondrial oxidative phosphorylation and defective hematopoietic stem cells
Source: J Clin Invest. 2025 Jan 9;135(5):e184069. doi: 10.1172/JCI184069 (PMC11870731; doi:10.1172/JCI184069)
Supplement: Supplemental table 3 [file jci-135-184069-s221.xlsx]

## Sheet: motif_Down_knownResults
Motif Name	Consensus	P-value	Log P-value	q-value (Benjamini)	# of Target Sequences with Motif(of 1421)	% of Target Sequences with Motif	# of Background Sequences with Motif(of 47907)	% of Background Sequences with Motif
PU.1(ETS)/ThioMac-PU.1-ChIP-Seq(GSE21512)/Homer	AGAGGAAGTG	1e-39	-91.99	0	216	0.152	2639.7	0.0551
ETS1(ETS)/Jurkat-ETS1-ChIP-Seq(GSE17954)/Homer	ACAGGAAGTG	1e-38	-89.1	0	324	0.228	5112.8	0.1067
Elf4(ETS)/BMDM-Elf4-ChIP-Seq(GSE88699)/Homer	ACTTCCKGKT	1e-33	-78.17	0	310	0.2182	5072.4	0.1059
ERG(ETS)/VCaP-ERG-ChIP-Seq(GSE14097)/Homer	ACAGGAAGTG	1e-33	-77.26	0	423	0.2977	8004.9	0.1671
Ets1-distal(ETS)/CD4+-PolII-ChIP-Seq(Barski_et_al.)/Homer	MACAGGAAGT	1e-32	-73.93	0	140	0.0985	1462.9	0.0305
Etv2(ETS)/ES-ER71-ChIP-Seq(GSE59402)/Homer	NNAYTTCCTGHN	1e-32	-73.78	0	280	0.197	4470.8	0.0933
ETV1(ETS)/GIST48-ETV1-ChIP-Seq(GSE22441)/Homer	AACCGGAAGT	1e-30	-70.04	0	368	0.259	6798.7	0.1419
Fli1(ETS)/CD8-FLI-ChIP-Seq(GSE20898)/Homer	NRYTTCCGGH	1e-29	-68.05	0	295	0.2076	5000.1	0.1044
EHF(ETS)/LoVo-EHF-ChIP-Seq(GSE49402)/Homer	AVCAGGAAGT	1e-28	-65.5	0	339	0.2386	6199.3	0.1294
EWS:ERG-fusion(ETS)/CADO_ES1-EWS:ERG-ChIP-Seq(SRA014231)/Homer	ATTTCCTGTN	1e-28	-65.13	0	217	0.1527	3226.4	0.0673
SpiB(ETS)/OCILY3-SPIB-ChIP-Seq(GSE56857)/Homer	AAAGRGGAAGTG	1e-25	-59.53	0	100	0.0704	952	0.0199
ELF5(ETS)/T47D-ELF5-ChIP-Seq(GSE30407)/Homer	ACVAGGAAGT	1e-25	-59.03	0	218	0.1534	3406.3	0.0711
GABPA(ETS)/Jurkat-GABPa-ChIP-Seq(GSE17954)/Homer	RACCGGAAGT	1e-25	-58.99	0	251	0.1766	4194.1	0.0875
ELF3(ETS)/PDAC-ELF3-ChIP-Seq(GSE64557)/Homer	ANCAGGAAGT	1e-25	-58.03	0	222	0.1562	3527.4	0.0736
ETV4(ETS)/HepG2-ETV4-ChIP-Seq(ENCODE)/Homer	ACCGGAAGTG	1e-24	-55.56	0	287	0.202	5205	0.1086
EWS:FLI1-fusion(ETS)/SK_N_MC-EWS:FLI1-ChIP-Seq(SRA014231)/Homer	VACAGGAAAT	1e-16	-39.1	0	164	0.1154	2701.8	0.0564
RUNX1(Runt)/Jurkat-RUNX1-ChIP-Seq(GSE29180)/Homer	AAACCACARM	1e-16	-38.57	0	271	0.1907	5443.6	0.1136
PU.1:IRF8(ETS:IRF)/pDC-Irf8-ChIP-Seq(GSE66899)/Homer	GGAAGTGAAAST	1e-13	-31.86	0	68	0.0479	779.9	0.0163
RUNX(Runt)/HPC7-Runx1-ChIP-Seq(GSE22178)/Homer	SAAACCACAG	1e-13	-30.62	0	197	0.1386	3825.5	0.0798
IRF8(IRF)/BMDM-IRF8-ChIP-Seq(GSE77884)/Homer	GRAASTGAAAST	1e-13	-30.5	0	88	0.0619	1209.6	0.0252
ELF1(ETS)/Jurkat-ELF1-ChIP-Seq(SRA014231)/Homer	AVCCGGAAGT	1e-13	-30.32	0	126	0.0887	2067.1	0.0431
RUNX-AML(Runt)/CD4+-PolII-ChIP-Seq(Barski_et_al.)/Homer	GCTGTGGTTW	1e-12	-28.33	0	191	0.1344	3765.3	0.0786
RUNX2(Runt)/PCa-RUNX2-ChIP-Seq(GSE33889)/Homer	NWAACCACADNN	1e-12	-28.26	0	226	0.159	4702.2	0.0981
Elk1(ETS)/Hela-Elk1-ChIP-Seq(GSE31477)/Homer	HACTTCCGGY	1e-10	-24.87	0	119	0.0837	2074.8	0.0433
IRF3(IRF)/BMDM-Irf3-ChIP-Seq(GSE67343)/Homer	AGTTTCAKTTTC	1e-09	-22.3	0	76	0.0535	1146	0.0239
SPDEF(ETS)/VCaP-SPDEF-ChIP-Seq(SRA014231)/Homer	ASWTCCTGBT	1e-08	-20.62	0	226	0.159	5112.4	0.1067
PU.1-IRF(ETS:IRF)/Bcell-PU.1-ChIP-Seq(GSE21512)/Homer	MGGAAGTGAAAC	1e-08	-20.06	0	269	0.1893	6380.7	0.1332
Elk4(ETS)/Hela-Elk4-ChIP-Seq(GSE31477)/Homer	NRYTTCCGGY	1e-08	-19.38	0	107	0.0753	1976.2	0.0412
KLF6(Zf)/PDAC-KLF6-ChIP-Seq(GSE64557)/Homer	MKGGGYGTGGCC	1e-08	-19.31	0	222	0.1562	5079.1	0.106
ETS:RUNX(ETS,Runt)/Jurkat-RUNX1-ChIP-Seq(GSE17954)/Homer	RCAGGATGTGGT	1e-07	-17.87	0	36	0.0253	408.1	0.0085
Fra1(bZIP)/BT549-Fra1-ChIP-Seq(GSE46166)/Homer	NNATGASTCATH	1e-07	-17.85	0	110	0.0774	2113.4	0.0441
Fra2(bZIP)/Striatum-Fra2-ChIP-Seq(GSE43429)/Homer	GGATGACTCATC	1e-07	-16.89	0	100	0.0704	1898.8	0.0396
Sp2(Zf)/HEK293-Sp2.eGFP-ChIP-Seq(Encode)/Homer	YGGCCCCGCCCC	1e-07	-16.87	0	289	0.2034	7201.7	0.1503
KLF5(Zf)/LoVo-KLF5-ChIP-Seq(GSE49402)/Homer	DGGGYGKGGC	1e-07	-16.4	0	267	0.1879	6585.9	0.1375
Atf4(bZIP)/MEF-Atf4-ChIP-Seq(GSE35681)/Homer	MTGATGCAAT	1e-06	-15.64	0	57	0.0401	899.3	0.0188
JunB(bZIP)/DendriticCells-Junb-ChIP-Seq(GSE36099)/Homer	RATGASTCAT	1e-06	-14.83	0	108	0.076	2195.7	0.0458
Atf3(bZIP)/GBM-ATF3-ChIP-Seq(GSE33912)/Homer	DATGASTCATHN	1e-06	-14.66	0	124	0.0873	2630.7	0.0549
KLF14(Zf)/HEK293-KLF14.GFP-ChIP-Seq(GSE58341)/Homer	RGKGGGCGKGGC	1e-06	-14.63	0	340	0.2393	8936.2	0.1865
T1ISRE(IRF)/ThioMac-Ifnb-Expression/Homer	ACTTTCGTTTCT	1e-06	-14.49	0	10	0.007	40.8	0.0009
NFkB-p50,p52(RHD)/Monocyte-p50-ChIP-Chip(Schreiber_et_al.)/Homer	GGGGGAATCCCC	1e-06	-14.08	0	32	0.0225	398.9	0.0083
NeuroG2(bHLH)/Fibroblast-NeuroG2-ChIP-Seq(GSE75910)/Homer	ACCATCTGTT	1e-06	-13.85	0	327	0.2301	8613	0.1798
BATF(bZIP)/Th17-BATF-ChIP-Seq(GSE39756)/Homer	DATGASTCAT	1e-05	-13.16	0	123	0.0866	2684.1	0.056
CEBP(bZIP)/ThioMac-CEBPb-ChIP-Seq(GSE21512)/Homer	ATTGCGCAAC	1e-05	-12.73	0	102	0.0718	2139.6	0.0447
ETS(ETS)/Promoter/Homer	AACCGGAAGT	1e-05	-12.61	0	70	0.0493	1313.3	0.0274
NeuroD1(bHLH)/Islet-NeuroD1-ChIP-Seq(GSE30298)/Homer	GCCATCTGTT	1e-05	-12.59	0	187	0.1316	4531.3	0.0946
Bach1(bZIP)/K562-Bach1-ChIP-Seq(GSE31477)/Homer	AWWNTGCTGAGTCAT	1e-05	-12.38	0	22	0.0155	236.9	0.0049
Atoh1(bHLH)/Cerebellum-Atoh1-ChIP-Seq(GSE22111)/Homer	VNRVCAGCTGGY	1e-05	-12.36	0	235	0.1654	5964.2	0.1245
CEBP:AP1(bZIP)/ThioMac-CEBPb-ChIP-Seq(GSE21512)/Homer	DRTGTTGCAA	1e-05	-12.31	0	124	0.0873	2761.4	0.0576
Gata1(Zf)/K562-GATA1-ChIP-Seq(GSE18829)/Homer	SAGATAAGRV	1e-05	-12.31	0	104	0.0732	2215.3	0.0462
BHLHA15(bHLH)/NIH3T3-BHLHB8.HA-ChIP-Seq(GSE119782)/Homer	NAMCAGCTGK	1e-05	-11.82	0.0001	301	0.2118	8014.5	0.1673
Gata4(Zf)/Heart-Gata4-ChIP-Seq(GSE35151)/Homer	NBWGATAAGR	1e-05	-11.71	0.0001	162	0.114	3874.4	0.0809
Sp5(Zf)/mES-Sp5.Flag-ChIP-Seq(GSE72989)/Homer	RGKGGGCGGAGC	0.0001	-11.18	0.0001	183	0.1288	4524.2	0.0944
Nrf2(bZIP)/Lymphoblast-Nrf2-ChIP-Seq(GSE37589)/Homer	HTGCTGAGTCAT	0.0001	-10.86	0.0002	20	0.0141	223.7	0.0047
HLF(bZIP)/HSC-HLF.Flag-ChIP-Seq(GSE69817)/Homer	RTTATGYAAB	0.0001	-10.66	0.0002	123	0.0866	2836.6	0.0592
Chop(bZIP)/MEF-Chop-ChIP-Seq(GSE35681)/Homer	ATTGCATCAT	0.0001	-10.62	0.0002	41	0.0289	678.2	0.0142
Olig2(bHLH)/Neuron-Olig2-ChIP-Seq(GSE30882)/Homer	RCCATMTGTT	0.0001	-10.46	0.0002	380	0.2674	10626.7	0.2218
AP-1(bZIP)/ThioMac-PU.1-ChIP-Seq(GSE21512)/Homer	VTGACTCATC	0.0001	-10.26	0.0003	132	0.0929	3118.1	0.0651
IRF1(IRF)/PBMC-IRF1-ChIP-Seq(GSE43036)/Homer	GAAAGTGAAAGT	0.0001	-10.22	0.0003	32	0.0225	484.2	0.0101
NF-E2(bZIP)/K562-NFE2-ChIP-Seq(GSE31477)/Homer	GATGACTCAGCA	0.0001	-9.996	0.0003	21	0.0148	257.5	0.0054
CTCF(Zf)/CD4+-CTCF-ChIP-Seq(Barski_et_al.)/Homer	AYAGTGCCMYCTRGTGGCCA	0.0001	-9.932	0.0003	40	0.0281	676.9	0.0141
Rfx2(HTH)/LoVo-RFX2-ChIP-Seq(GSE49402)/Homer	GTTGCCATGGCAACM	0.0001	-9.715	0.0004	27	0.019	387.6	0.0081
KLF3(Zf)/MEF-Klf3-ChIP-Seq(GSE44748)/Homer	NRGCCCCRCCCHBNN	0.0001	-9.344	0.0006	99	0.0697	2250	0.047
Bach2(bZIP)/OCILy7-Bach2-ChIP-Seq(GSE44420)/Homer	TGCTGAGTCA	0.001	-9.095	0.0008	46	0.0324	851.9	0.0178
Gata6(Zf)/HUG1N-GATA6-ChIP-Seq(GSE51936)/Homer	YCTTATCTBN	0.001	-9.052	0.0008	140	0.0985	3439.7	0.0718
Srebp1a(bHLH)/HepG2-Srebp1a-ChIP-Seq(GSE31477)/Homer	RTCACSCCAY	0.001	-9.042	0.0008	48	0.0338	903.1	0.0188
NFIL3(bZIP)/HepG2-NFIL3-ChIP-Seq(Encode)/Homer	VTTACGTAAYNNNNN	0.001	-8.977	0.0008	90	0.0633	2023	0.0422
X-box(HTH)/NPC-H3K4me1-ChIP-Seq(GSE16256)/Homer	GGTTGCCATGGCAA	0.001	-8.783	0.001	30	0.0211	478.8	0.01
Gata2(Zf)/K562-GATA2-ChIP-Seq(GSE18829)/Homer	BBCTTATCTS	0.001	-8.781	0.001	107	0.0753	2511.4	0.0524
NFE2L2(bZIP)/HepG2-NFE2L2-ChIP-Seq(Encode)/Homer	AWWWTGCTGAGTCAT	0.001	-8.186	0.0017	21	0.0148	294.6	0.0061
Rfx1(HTH)/NPC-H3K4me1-ChIP-Seq(GSE16256)/Homer	KGTTGCCATGGCAA	0.001	-8.013	0.002	48	0.0338	946.6	0.0198
Klf9(Zf)/GBM-Klf9-ChIP-Seq(GSE62211)/Homer	GCCACRCCCACY	0.001	-7.972	0.0021	88	0.0619	2030.7	0.0424
Fosl2(bZIP)/3T3L1-Fosl2-ChIP-Seq(GSE56872)/Homer	NATGASTCABNN	0.001	-7.781	0.0025	63	0.0443	1353.4	0.0282
SCL(bHLH)/HPC7-Scl-ChIP-Seq(GSE13511)/Homer	AVCAGCTG	0.001	-7.528	0.0032	796	0.5602	24748.1	0.5165
Bcl11a(Zf)/HSPC-BCL11A-ChIP-Seq(GSE104676)/Homer	TYTGACCASWRG	0.001	-7.41	0.0035	142	0.0999	3638.6	0.0759
PBX2(Homeobox)/K562-PBX2-ChIP-Seq(Encode)/Homer	RTGATTKATRGN	0.001	-7.352	0.0037	122	0.0859	3054	0.0637
Hoxc9(Homeobox)/Ainv15-Hoxc9-ChIP-Seq(GSE21812)/Homer	GGCCATAAATCA	0.001	-7.31	0.0038	70	0.0493	1571.3	0.0328
TCF4(bHLH)/SHSY5Y-TCF4-ChIP-Seq(GSE96915)/Homer	SMCATCTGKH	0.001	-7.295	0.0038	314	0.221	8952.3	0.1868
Ptf1a(bHLH)/Panc1-Ptf1a-ChIP-Seq(GSE47459)/Homer	ACAGCTGTTN	0.001	-7.284	0.0038	521	0.3666	15626.2	0.3261
EKLF(Zf)/Erythrocyte-Klf1-ChIP-Seq(GSE20478)/Homer	NWGGGTGTGGCY	0.001	-7.067	0.0046	55	0.0387	1176.8	0.0246
NFkB-p65(RHD)/GM12787-p65-ChIP-Seq(GSE19485)/Homer	WGGGGATTTCCC	0.001	-7.055	0.0046	88	0.0619	2093.4	0.0437
RFX(HTH)/K562-RFX3-ChIP-Seq(SRA012198)/Homer	CGGTTGCCATGGCAAC	0.001	-6.982	0.0049	23	0.0162	369.9	0.0077
Ascl1(bHLH)/NeuralTubes-Ascl1-ChIP-Seq(GSE55840)/Homer	NNVVCAGCTGBN	0.001	-6.972	0.0049	307	0.216	8776.1	0.1832
Tbx20(T-box)/Heart-Tbx20-ChIP-Seq(GSE29636)/Homer	GGTGYTGACAGS	0.01	-6.888	0.0053	52	0.0366	1105.8	0.0231
Srebp2(bHLH)/HepG2-Srebp2-ChIP-Seq(GSE31477)/Homer	CGGTCACSCCAC	0.01	-6.793	0.0057	32	0.0225	591	0.0123
GATA3(Zf)/iTreg-Gata3-ChIP-Seq(GSE20898)/Homer	AGATAASR	0.01	-6.671	0.0064	216	0.152	5966.5	0.1245
BORIS(Zf)/K562-CTCFL-ChIP-Seq(GSE32465)/Homer	CNNBRGCGCCCCCTGSTGGC	0.01	-6.656	0.0064	46	0.0324	957.9	0.02
ETS:E-box(ETS,bHLH)/HPC7-Scl-ChIP-Seq(GSE22178)/Homer	AGGAARCAGCTG	0.01	-6.643	0.0064	25	0.0176	427	0.0089
Tgif2(Homeobox)/mES-Tgif2-ChIP-Seq(GSE55404)/Homer	TGTCANYT	0.01	-6.611	0.0065	568	0.3997	17291.8	0.3609
Fox:Ebox(Forkhead,bHLH)/Panc1-Foxa2-ChIP-Seq(GSE47459)/Homer	NNNVCTGWGYAAACASN	0.01	-6.572	0.0067	191	0.1344	5207.3	0.1087
Jun-AP1(bZIP)/K562-cJun-ChIP-Seq(GSE31477)/Homer	GATGASTCATCN	0.01	-6.568	0.0067	47	0.0331	988.5	0.0206
Oct6(POU,Homeobox)/NPC-Pou3f1-ChIP-Seq(GSE35496)/Homer	WATGCAAATGAG	0.01	-6.562	0.0067	64	0.045	1451.4	0.0303
HOXA1(Homeobox)/mES-Hoxa1-ChIP-Seq(SRP084292)/Homer	TGATKGATGR	0.01	-6.466	0.0072	45	0.0317	940.6	0.0196
c-Myc(bHLH)/mES-cMyc-ChIP-Seq(GSE11431)/Homer	VVCCACGTGG	0.01	-6.386	0.0078	114	0.0802	2902	0.0606
Twist2(bHLH)/Myoblast-Twist2.Ty1-ChIP-Seq(GSE127998)/Homer	MCAGCTGBYH	0.01	-6.13	0.0099	353	0.2484	10371.6	0.2165
Klf4(Zf)/mES-Klf4-ChIP-Seq(GSE11431)/Homer	GCCACACCCA	0.01	-6.023	0.0109	82	0.0577	1999	0.0417
Pknox1(Homeobox)/ES-Prep1-ChIP-Seq(GSE63282)/Homer	SCTGTCAVTCAV	0.01	-5.884	0.0124	50	0.0352	1106.5	0.0231
Pbx3(Homeobox)/GM12878-PBX3-ChIP-Seq(GSE32465)/Homer	SCTGTCAMTCAN	0.01	-5.834	0.0129	54	0.038	1219.4	0.0255
MNT(bHLH)/HepG2-MNT-ChIP-Seq(Encode)/Homer	DGCACACGTG	0.01	-5.72	0.0143	222	0.1562	6277.6	0.131
IRF2(IRF)/Erythroblas-IRF2-ChIP-Seq(GSE36985)/Homer	GAAASYGAAASY	0.01	-5.639	0.0154	21	0.0148	363.5	0.0076
BMYB(HTH)/Hela-BMYB-ChIP-Seq(GSE27030)/Homer	NHAACBGYYV	0.01	-5.596	0.0159	243	0.171	6954.3	0.1451
Ap4(bHLH)/AML-Tfap4-ChIP-Seq(GSE45738)/Homer	NAHCAGCTGD	0.01	-5.583	0.0159	237	0.1668	6767.1	0.1412
Tgif1(Homeobox)/mES-Tgif1-ChIP-Seq(GSE55404)/Homer	YTGWCADY	0.01	-5.572	0.016	530	0.373	16237.5	0.3389
PRDM1(Zf)/Hela-PRDM1-ChIP-Seq(GSE31477)/Homer	ACTTTCACTTTC	0.01	-5.561	0.016	96	0.0676	2445.2	0.051
GATA:SCL(Zf,bHLH)/Ter119-SCL-ChIP-Seq(GSE18720)/Homer	CRGCTGBNGNSNNSAGATAA	0.01	-5.269	0.0212	26	0.0183	500.5	0.0104
ZBTB18(Zf)/HEK293-ZBTB18.GFP-ChIP-Seq(GSE58341)/Homer	AACATCTGGA	0.01	-5.204	0.0224	105	0.0739	2746.6	0.0573
MafK(bZIP)/C2C12-MafK-ChIP-Seq(GSE36030)/Homer	GCTGASTCAGCA	0.01	-5.088	0.0249	54	0.038	1267.3	0.0264
ZNF467(Zf)/HEK293-ZNF467.GFP-ChIP-Seq(GSE58341)/Homer	TGGGGAAGGGCM	0.01	-5.069	0.0252	165	0.1161	4591	0.0958
Atf7(bZIP)/3T3L1-Atf7-ChIP-Seq(GSE56872)/Homer	NGRTGACGTCAY	0.01	-5.054	0.0253	76	0.0535	1902.9	0.0397
n-Myc(bHLH)/mES-nMyc-ChIP-Seq(GSE11431)/Homer	VRCCACGTGG	0.01	-5.029	0.0257	138	0.0971	3764.4	0.0786
GFY(?)/Promoter/Homer	ACTACAATTCCC	0.01	-4.934	0.028	15	0.0106	243.5	0.0051
E2F7(E2F)/Hela-E2F7-ChIP-Seq(GSE32673)/Homer	VDTTTCCCGCCA	0.01	-4.753	0.0333	14	0.0099	225.4	0.0047
MyoG(bHLH)/C2C12-MyoG-ChIP-Seq(GSE36024)/Homer	AACAGCTG	0.01	-4.721	0.034	204	0.1436	5856.4	0.1222
Cdx2(Homeobox)/mES-Cdx2-ChIP-Seq(GSE14586)/Homer	GYMATAAAAH	0.01	-4.659	0.0359	87	0.0612	2262.1	0.0472

## Sheet: motif_Up_knownResults
Motif Name	Consensus	P-value	Log P-value	q-value (Benjamini)	# of Target Sequences with Motif(of 3137)	% of Target Sequences with Motif	# of Background Sequences with Motif(of 46611)	% of Background Sequences with Motif
CTCF(Zf)/CD4+-CTCF-ChIP-Seq(Barski_et_al.)/Homer	AYAGTGCCMYCTRGTGGCCA	1e-34	-79.25	0	149	0.0475	671.2	0.0144
BORIS(Zf)/K562-CTCFL-ChIP-Seq(GSE32465)/Homer	CNNBRGCGCCCCCTGSTGGC	1e-24	-55.8	0	157	0.0501	920.4	0.0197
SpiB(ETS)/OCILY3-SPIB-ChIP-Seq(GSE56857)/Homer	AAAGRGGAAGTG	1e-11	-26.98	0	121	0.0386	897.5	0.0192
Ets1-distal(ETS)/CD4+-PolII-ChIP-Seq(Barski_et_al.)/Homer	MACAGGAAGT	1e-08	-18.71	0	153	0.0488	1400.7	0.03
ERG(ETS)/VCaP-ERG-ChIP-Seq(GSE14097)/Homer	ACAGGAAGTG	1e-07	-16.21	0	650	0.2074	8005	0.1713
ELF5(ETS)/T47D-ELF5-ChIP-Seq(GSE30407)/Homer	ACVAGGAAGT	1e-06	-16.11	0	295	0.0941	3237.7	0.0693
ELF3(ETS)/PDAC-ELF3-ChIP-Seq(GSE64557)/Homer	ANCAGGAAGT	1e-06	-15.81	0	303	0.0967	3352.4	0.0717
Elf4(ETS)/BMDM-Elf4-ChIP-Seq(GSE88699)/Homer	ACTTCCKGKT	1e-06	-14.1	0	426	0.1359	5057.5	0.1082
EBF(EBF)/proBcell-EBF-ChIP-Seq(GSE21978)/Homer	DGTCCCYRGGGA	1e-05	-13.01	0.0001	108	0.0345	1003.4	0.0215
ETV1(ETS)/GIST48-ETV1-ChIP-Seq(GSE22441)/Homer	AACCGGAAGT	1e-05	-12.41	0.0002	542	0.1729	6736	0.1441
PU.1(ETS)/ThioMac-PU.1-ChIP-Seq(GSE21512)/Homer	AGAGGAAGTG	1e-05	-12.11	0.0002	229	0.0731	2537.8	0.0543
GLIS3(Zf)/Thyroid-Glis3.GFP-ChIP-Seq(GSE103297)/Homer	CTCCCTGGGAGGCCN	1e-05	-11.95	0.0002	610	0.1946	7710.5	0.165
ETV4(ETS)/HepG2-ETV4-ChIP-Seq(ENCODE)/Homer	ACCGGAAGTG	0.0001	-10.17	0.0013	427	0.1362	5288.4	0.1131
ETS1(ETS)/Jurkat-ETS1-ChIP-Seq(GSE17954)/Homer	ACAGGAAGTG	0.0001	-10.11	0.0013	410	0.1308	5058.8	0.1082
EBF1(EBF)/Near-E2A-ChIP-Seq(GSE21512)/Homer	GTCCCCWGGGGA	0.0001	-10.1	0.0013	459	0.1465	5733.5	0.1227
Fli1(ETS)/CD8-FLI-ChIP-Seq(GSE20898)/Homer	NRYTTCCGGH	0.001	-9.198	0.0027	396	0.1264	4922.1	0.1053
EHF(ETS)/LoVo-EHF-ChIP-Seq(GSE49402)/Homer	AVCAGGAAGT	0.001	-8.721	0.0041	468	0.1493	5951.6	0.1273
CTCF-SatelliteElement(Zf?)/CD4+-CTCF-ChIP-Seq(Barski_et_al.)/Homer	TGCAGTTCCMVNWRTGGCCA	0.001	-8.604	0.0044	17	0.0054	90.4	0.0019
Etv2(ETS)/ES-ER71-ChIP-Seq(GSE59402)/Homer	NNAYTTCCTGHN	0.001	-8.501	0.0046	360	0.1149	4471.1	0.0957
EWS:ERG-fusion(ETS)/CADO_ES1-EWS:ERG-ChIP-Seq(SRA014231)/Homer	ATTTCCTGTN	0.001	-7.95	0.0075	247	0.0788	2965.8	0.0635
NeuroG2(bHLH)/Fibroblast-NeuroG2-ChIP-Seq(GSE75910)/Homer	ACCATCTGTT	0.001	-7.481	0.0115	662	0.2112	8789.6	0.188
PRDM14(Zf)/H1-PRDM14-ChIP-Seq(GSE22767)/Homer	RGGTCTCTAACY	0.001	-7.125	0.0157	133	0.0424	1493.5	0.032
Atf3(bZIP)/GBM-ATF3-ChIP-Seq(GSE33912)/Homer	DATGASTCATHN	0.01	-6.907	0.0186	218	0.0696	2631.1	0.0563
ZFX(Zf)/mES-Zfx-ChIP-Seq(GSE11431)/Homer	AGGCCTRG	0.01	-6.702	0.0219	552	0.1761	7294.5	0.1561
Atoh1(bHLH)/Cerebellum-Atoh1-ChIP-Seq(GSE22111)/Homer	VNRVCAGCTGGY	0.01	-6.455	0.0269	480	0.1532	6296.9	0.1347
EBF2(EBF)/BrownAdipose-EBF2-ChIP-Seq(GSE97114)/Homer	NABTCCCWDGGGAVH	0.01	-5.685	0.0559	373	0.119	4854.6	0.1039
HIC1(Zf)/Treg-ZBTB29-ChIP-Seq(GSE99889)/Homer	TGCCAGCB	0.01	-5.423	0.07	870	0.2776	12007	0.2569
Fra1(bZIP)/BT549-Fra1-ChIP-Seq(GSE46166)/Homer	NNATGASTCATH	0.01	-5.413	0.07	175	0.0558	2134.6	0.0457
AP-1(bZIP)/ThioMac-PU.1-ChIP-Seq(GSE21512)/Homer	VTGACTCATC	0.01	-5.259	0.0767	247	0.0788	3130.5	0.067
Olig2(bHLH)/Neuron-Olig2-ChIP-Seq(GSE30882)/Homer	RCCATMTGTT	0.01	-5.211	0.0778	770	0.2457	10580.7	0.2264
Bcl11a(Zf)/HSPC-BCL11A-ChIP-Seq(GSE104676)/Homer	TYTGACCASWRG	0.01	-5.162	0.0791	281	0.0897	3609.9	0.0772
GABPA(ETS)/Jurkat-GABPa-ChIP-Seq(GSE17954)/Homer	RACCGGAAGT	0.01	-5.051	0.0856	326	0.104	4247.3	0.0909
SCL(bHLH)/HPC7-Scl-ChIP-Seq(GSE13511)/Homer	AVCAGCTG	0.01	-5.043	0.0856	1783	0.5689	25553.2	0.5467
NF-E2(bZIP)/K562-NFE2-ChIP-Seq(GSE31477)/Homer	GATGACTCAGCA	0.01	-4.929	0.0911	30	0.0096	273.8	0.0059
THRb(NR)/HepG2-THRb.Flag-ChIP-Seq(Encode)/Homer	GGTCACCTGAGGTCA	0.01	-4.883	0.0927	234	0.0747	2977.6	0.0637
Fra2(bZIP)/Striatum-Fra2-ChIP-Seq(GSE43429)/Homer	GGATGACTCATC	0.01	-4.669	0.1116	158	0.0504	1947.7	0.0417
RUNX-AML(Runt)/CD4+-PolII-ChIP-Seq(Barski_et_al.)/Homer	GCTGTGGTTW	0.01	-4.631	0.1127	279	0.089	3623.4	0.0775

## Sheet: greatExport_go_up_fig5E
Column1	Column2	Column3	Column4	Column5	Column6	Column7	Column8	Column9	Column10	Column11	Column12	Column13	Column14	Column15	Column16	Column17	Column18	Column19	Column20	Column21	Column22	Column23	Column24
# GREAT version 4.0.4	Species assembly: mm10	Association rule: Basal+extension: 5000 bp upstream, 1000 bp downstream, 1000000 bp max extension, curated regulatory domains included
# Ontology summary statistics are provided in the footer.
#
# Ontology	ID	Desc	BinomRank	BinomP	BinomBonfP	BinomFdrQ	RegionFoldEnrich	ExpRegions	ObsRegions	GenomeFrac	SetCov	HyperRank	HyperP	HyperBonfP	HyperFdrQ	GeneFoldEnrich	ExpGenes	ObsGenes	TotalGenes	GeneSetCov	TermCov	Regions	Genes
GO Biological Process	GO:0006366	transcription from RNA polymerase II promoter	1	4.930007e-15	6.339003e-11	6.339003e-11	1.574362e+0	1.981755e+2	312	6.641271e-2	1.045576e-1	47	7.057593e-14	9.074653e-10	1.930777e-11	1.667821e+0	1.109232e+2	185	577	4.497933e-2	3.206239e-1	unnamed,unnamed,unnamed,unnamed,unnamed,unnamed,unnamed,unnamed,unnamed,unnamed,unnamed,unnamed,unnamed,unnamed,unnamed,unnamed,unnamed,unnamed,unnamed,unnamed,unnamed,unnamed,unnamed,unnamed,unnamed,unnamed,unnamed,unnamed,unnamed,unnamed,unnamed,unnamed,unnamed,unnamed,unnamed,unnamed,unnamed,unnamed,unnamed,unnamed,unnamed,unnamed,unnamed,unnamed,unnamed,unnamed,unnamed,unnamed,unnamed,unnamed…	Ahr,Alx4,Arntl,Atf1,Bach1,Barhl2,Barx2,Bcl11a,Bcl11b,Camta1,Ccnh,Cdc5l,Cdk13,Clock,Creb3l2,Creb5,Csrnp1,Dach1,Dlx2,Dlx5,Dmrt2,E2f3,Ebf1,Ebf3,Ebf4,Egr1,Elk3,Ell2,Epas1,Esr1,Esrrb,Esrrg,Ets1,Etv6,Fezf2,Fosb,Foxa2,Foxf1,Foxf2,Foxo3,Gata4,Gata5,Gata6,Gbx2,Gli2,Grhl2,Grhl3,Gtf2a1l,Gtf2i,Gtf2ird1,Hand1,Hand2,Heyl,Hif1a,Hivep2,Hivep3,Hlf,Hmga1,Hmga2,Hnf1a,Hoxa13,Hoxc13,Hoxd10,Hoxd13,Irf4,Isl1,Jun,Klf10,…
GO Biological Process	GO:0016192	vesicle-mediated transport	2	4.671237e-14	6.006277e-10	3.003138e-10	1.511393e+0	2.256197e+2	341	7.560982e-2	1.142761e-1	204	1.209390e-7	1.555034e-3	7.622714e-6	1.344107e+0	1.889731e+2	254	983	6.175541e-2	2.583927e-1	unnamed,unnamed,unnamed,unnamed,unnamed,unnamed,unnamed,unnamed,unnamed,unnamed,unnamed,unnamed,unnamed,unnamed,unnamed,unnamed,unnamed,unnamed,unnamed,unnamed,unnamed,unnamed,unnamed,unnamed,unnamed,unnamed,unnamed,unnamed,unnamed,unnamed,unnamed,unnamed,unnamed,unnamed,unnamed,unnamed,unnamed,unnamed,unnamed,unnamed,unnamed,unnamed,unnamed,unnamed,unnamed,unnamed,unnamed,unnamed,unnamed,unnamed…	0610009B22Rik,5430419D17Rik,9030624J02Rik,Abca1,Abl2,Adgrb1,Adrb2,Ahi1,Aktip,Alox15,Amph,Ank2,Ankrd50,Anxa1,Anxa11,Anxa2,Anxa3,Ap1m2,Ap2a2,Arc,Arf1,Arfgef1,Arfgef2,Arhgap12,Arhgap17,Arhgap25,Arl1,Arl6,Atp8a1,Atp9a,Atp9b,Bbs2,Bcas3,Bet1l,Bloc1s4,C2cd5,Cacng2,Cadps,Calcrl,Carmil1,Cav2,Ccdc93,Cd24a,Cd5,Cdc42se2,Cdc7,Cftr,Chga,Chic2,Chmp2b,Chmp6,Clasp1,Clec4f,Clint1,Cntn2,Cog3,Cog5,Cog6,Cplx2,Creb3l2…
GO Biological Process	GO:0048646	anatomical structure formation involved in morphogenesis	3	2.240304e-13	2.880583e-9	9.601943e-10	1.414801e+0	3.060500e+2	433	1.025637e-1	1.451072e-1	3	1.174951e-27	1.510752e-23	5.035840e-24	1.788854e+0	1.699412e+2	304	884	7.391199e-2	3.438914e-1	unnamed,unnamed,unnamed,unnamed,unnamed,unnamed,unnamed,unnamed,unnamed,unnamed,unnamed,unnamed,unnamed,unnamed,unnamed,unnamed,unnamed,unnamed,unnamed,unnamed,unnamed,unnamed,unnamed,unnamed,unnamed,unnamed,unnamed,unnamed,unnamed,unnamed,unnamed,unnamed,unnamed,unnamed,unnamed,unnamed,unnamed,unnamed,unnamed,unnamed,unnamed,unnamed,unnamed,unnamed,unnamed,unnamed,unnamed,unnamed,unnamed,unnamed…	Abl2,Actg1,Actn2,Acvr2b,Adamts1,Adgrg6,Adra2b,Aggf1,Ahi1,Ahr,Ang4,Angpt2,Anxa2,Arl6,Atp8b1,Bcas3,Bcl10,Bcl2l11,Bcl6,Bmp10,Bmp4,Bmp7,Bmper,Cacna1s,Calcrl,Casq2,Cbln1,Ccl2,Cd34,Cdh1,Cdh13,Cdk5r1,Celsr1,Cited2,Cnot1,Cobl,Col11a1,Col18a1,Col4a1,Col4a2,Col6a1,Crb2,Csf3r,Ctgf,Ctnnb1,Ctr9,Cxcl12,Cxcr4,Dab2ip,Dkk1,Dlc1,Dll1,Dll4,Dlx5,Dscam,Dusp1,Dusp4,Dusp5,E2f7,E2f8,Edar,Ednra,Elk3,Enah,Eng,Enpep,Eomes,…
GO Biological Process	GO:0009887	animal organ morphogenesis	4	3.679694e-13	4.731351e-9	1.182838e-9	1.366887e+0	3.694527e+2	505	1.238112e-1	1.692359e-1	1	7.421891e-38	9.543067e-34	9.543067e-34	1.897954e+0	1.849360e+2	351	962	8.533917e-2	3.648649e-1	unnamed,unnamed,unnamed,unnamed,unnamed,unnamed,unnamed,unnamed,unnamed,unnamed,unnamed,unnamed,unnamed,unnamed,unnamed,unnamed,unnamed,unnamed,unnamed,unnamed,unnamed,unnamed,unnamed,unnamed,unnamed,unnamed,unnamed,unnamed,unnamed,unnamed,unnamed,unnamed,unnamed,unnamed,unnamed,unnamed,unnamed,unnamed,unnamed,unnamed,unnamed,unnamed,unnamed,unnamed,unnamed,unnamed,unnamed,unnamed,unnamed,unnamed…	Abr,Acpt,Acvr2b,Adamts1,Adarb1,Adgrg6,Afdn,Ahi1,Ahr,Akt3,Alx4,Ambn,Amtn,Aqp1,Aqp3,Arid2,Arl6,Asxl2,Barx2,Bbs2,Bcar3,Bcl11b,Bcl2l11,Bhlhe23,Bmp10,Bmp2,Bmp4,Bmp7,Bmpr1b,Bsx,Casz1,Cdh1,Cdh2,Cdh23,Celsr1,Cited2,Clrn1,Cnga3,Col11a1,Col13a1,Col27a1,Col3a1,Col4a3bp,Col5a1,Crb1,Crb2,Crkl,Csf3r,Csgalnact1,Csrnp1,Ctgf,Ctnna1,Ctnna2,Ctnnb1,Ctnnbip1,Ctnnd1,Cxcr4,Cyp26b1,Dhrs3,Dio3,Dlc1,Dlg5,Dll1,Dll4,Dlx2,Dl…
GO Biological Process	GO:0002684	positive regulation of immune system process	5	9.539634e-12	1.226606e-7	2.453212e-8	1.538706e+0	1.702729e+2	262	5.706198e-2	8.780161e-2	561	1.042080e-4	1.000000e+0	2.388425e-3	1.287997e+0	1.405283e+2	181	731	4.400681e-2	2.476060e-1	unnamed,unnamed,unnamed,unnamed,unnamed,unnamed,unnamed,unnamed,unnamed,unnamed,unnamed,unnamed,unnamed,unnamed,unnamed,unnamed,unnamed,unnamed,unnamed,unnamed,unnamed,unnamed,unnamed,unnamed,unnamed,unnamed,unnamed,unnamed,unnamed,unnamed,unnamed,unnamed,unnamed,unnamed,unnamed,unnamed,unnamed,unnamed,unnamed,unnamed,unnamed,unnamed,unnamed,unnamed,unnamed,unnamed,unnamed,unnamed,unnamed,unnamed…	Ankrd17,Anxa1,Aqp3,Asxl2,Atad5,Bad,Bcar1,Bcl10,Bcl6,Blk,Blm,Braf,C1qa,C1qb,C4b,C8a,C8b,C9,Cadm1,Camk1d,Cblb,Ccl2,Ccr7,Cd180,Cd1d1,Cd24a,Cd320,Cd5,Cd83,Cd86,Cdkn1a,Cnr1,Crhr1,Ctnnbip1,Cxcl12,Cxcl14,Cyld,Dennd1b,Dhx9,Dusp10,Edn2,Edn3,Ets1,Fadd,Fam19a3,Fcgr1,Fcnb,Flt1,Foxc1,Foxf1,Foxo3,Foxp1,Fpr1,Fyn,Fzd5,Gas6,Gbp5,Gli3,Gnas,Gpam,Gpsm3,Hes1,Hif1a,Hlx,Hmgb1,Hmgb2,Hmox1,Hps1,Icosl,Id2,Ifng,Ihh,Ikzf1,I…
GO Biological Process	GO:0002520	immune system development	6	1.062819e-10	1.366573e-6	2.277621e-7	1.480407e+0	1.877863e+2	278	6.293105e-2	9.316354e-2	274	9.441117e-7	1.213939e-2	4.430434e-5	1.376947e+0	1.372602e+2	189	714	4.595186e-2	2.647059e-1	unnamed,unnamed,unnamed,unnamed,unnamed,unnamed,unnamed,unnamed,unnamed,unnamed,unnamed,unnamed,unnamed,unnamed,unnamed,unnamed,unnamed,unnamed,unnamed,unnamed,unnamed,unnamed,unnamed,unnamed,unnamed,unnamed,unnamed,unnamed,unnamed,unnamed,unnamed,unnamed,unnamed,unnamed,unnamed,unnamed,unnamed,unnamed,unnamed,unnamed,unnamed,unnamed,unnamed,unnamed,unnamed,unnamed,unnamed,unnamed,unnamed,unnamed…	4930474N05Rik,Abl2,Adar,Add2,Agpat5,Ahr,Aire,Angpt2,Anxa1,Anxa2,Arhgef7,Arid4a,Arih2,Batf3,Bcl11a,Bcl11b,Bcl2l11,Bcl6,Blm,Bmp4,Braf,Ccr4,Ccr7,Cd1d1,Cd24a,Cd34,Cd86,Cdh17,Cdk13,Cdk6,Cdkn1c,Chd2,Cited2,Clec4d,Clec4e,Cmtm7,Crkl,Ctnnb1,Ctnnbl1,Cyld,Dab2,Dclre1c,Dll1,Dll4,Dock1,Dock2,Egr1,Eif2ak1,Eml1,Eomes,Epas1,Etv6,Exo1,Fadd,Farp2,Fgfr2,Fnip1,Foxe1,Foxl1,Foxp1,Fzd5,Fzd7,Gadd45g,Gas6,Gli3,Glrx5,Hand…
GO Biological Process	GO:0030855	epithelial cell differentiation	7	1.193605e-10	1.534737e-6	2.192482e-7	1.477450e+0	1.888389e+2	279	6.328381e-2	9.349866e-2	26	4.247934e-17	5.461994e-13	2.100767e-14	1.781832e+0	1.043870e+2	186	543	4.522247e-2	3.425414e-1	unnamed,unnamed,unnamed,unnamed,unnamed,unnamed,unnamed,unnamed,unnamed,unnamed,unnamed,unnamed,unnamed,unnamed,unnamed,unnamed,unnamed,unnamed,unnamed,unnamed,unnamed,unnamed,unnamed,unnamed,unnamed,unnamed,unnamed,unnamed,unnamed,unnamed,unnamed,unnamed,unnamed,unnamed,unnamed,unnamed,unnamed,unnamed,unnamed,unnamed,unnamed,unnamed,unnamed,unnamed,unnamed,unnamed,unnamed,unnamed,unnamed,unnamed…	Abl2,Acvr2b,Afdn,Anxa1,Arid4a,B9d1,Bcl11b,Bfsp1,Bmp2,Bmp4,Bmp7,Casp6,Cbfa2t2,Cd24a,Cd34,Cdh1,Cdh2,Cdh23,Cdk1,Cdk6,Cdkn1a,Clrn1,Cnfn,Col18a1,Col4a1,Crhr1,Cst3,Ctnnb1,Ctnnd1,Cyp26b1,Dab2,Deup1,Dlg5,Dll1,Dlx5,Dnph1,Dsp,E2f7,E2f8,Eng,Esr1,Esr2,Evpl,Ezr,F11r,Fem1b,Fgfr1,Fgfr2,Flnb,Fndc3a,Fndc3b,Foxa2,Foxb1,Foxf1,Foxp1,Fshr,Fzd1,Fzd7,Gata4,Gata5,Gata6,Gdf7,Gja1,Gli2,Gpat4,Grem1,Grhl2,Grxcr1,Gsdmc2,Hes1…
GO Biological Process	GO:0022603	regulation of anatomical structure morphogenesis	8	1.225245e-10	1.575420e-6	1.969275e-7	1.351943e+0	3.188004e+2	431	1.068366e-1	1.444370e-1	17	8.373320e-19	1.076641e-14	6.333185e-16	1.620233e+0	1.759007e+2	285	915	6.929249e-2	3.114754e-1	unnamed,unnamed,unnamed,unnamed,unnamed,unnamed,unnamed,unnamed,unnamed,unnamed,unnamed,unnamed,unnamed,unnamed,unnamed,unnamed,unnamed,unnamed,unnamed,unnamed,unnamed,unnamed,unnamed,unnamed,unnamed,unnamed,unnamed,unnamed,unnamed,unnamed,unnamed,unnamed,unnamed,unnamed,unnamed,unnamed,unnamed,unnamed,unnamed,unnamed,unnamed,unnamed,unnamed,unnamed,unnamed,unnamed,unnamed,unnamed,unnamed,unnamed…	Aatk,Abl2,Abr,Adamts1,Adamts9,Adgrb1,Aggf1,Agtr1b,Ahi1,Ajap1,Akap13,Amtn,Angpt2,Anxa1,Anxa3,Apoa1,Aqp1,Arap1,Arap3,Arc,Arhgap18,Arhgef18,Arhgef7,Arpin,Barhl2,Bcl11a,Bdnf,Bhlhe23,Bmp10,Bmp2,Bmp4,Bmp7,Braf,Brca1,Btbd7,Btg1,Camp,Carmil1,Casz1,Ccl2,Cd34,Cdc42ep4,Cdc42se2,Cdc7,Cdh1,Cdh4,Cdk5r1,Celsr1,Cfdp1,Cited2,Clasp1,Cntn2,Col4a2,Col5a1,Cpne5,Crb2,Crkl,Csnk1e,Csnk1g2,Cst3,Ctnnb1,Cux2,Cx3cr1,Cxcl12,…
GO Biological Process	GO:0048534	hematopoietic or lymphoid organ development	9	1.475525e-10	1.897230e-6	2.108033e-7	1.484043e+0	1.826093e+2	271	6.119614e-2	9.081769e-2	291	1.414970e-6	1.819368e-2	6.252125e-5	1.378060e+0	1.320697e+2	182	687	4.424994e-2	2.649199e-1	unnamed,unnamed,unnamed,unnamed,unnamed,unnamed,unnamed,unnamed,unnamed,unnamed,unnamed,unnamed,unnamed,unnamed,unnamed,unnamed,unnamed,unnamed,unnamed,unnamed,unnamed,unnamed,unnamed,unnamed,unnamed,unnamed,unnamed,unnamed,unnamed,unnamed,unnamed,unnamed,unnamed,unnamed,unnamed,unnamed,unnamed,unnamed,unnamed,unnamed,unnamed,unnamed,unnamed,unnamed,unnamed,unnamed,unnamed,unnamed,unnamed,unnamed…	4930474N05Rik,Abl2,Adar,Add2,Agpat5,Ahr,Aire,Angpt2,Anxa1,Anxa2,Arhgef7,Arid4a,Arih2,Batf3,Bcl11a,Bcl11b,Bcl2l11,Bcl6,Blm,Bmp4,Braf,Ccr7,Cd1d1,Cd24a,Cd34,Cd86,Cdh17,Cdk13,Cdk6,Cdkn1c,Chd2,Cited2,Clec4d,Clec4e,Cmtm7,Crkl,Ctnnb1,Cyld,Dab2,Dclre1c,Dll1,Dll4,Dock1,Dock2,Egr1,Eif2ak1,Eml1,Eomes,Epas1,Etv6,Fadd,Farp2,Fgfr2,Fnip1,Foxe1,Foxl1,Foxp1,Fzd5,Fzd7,Gadd45g,Gas6,Gli3,Glrx5,Hand2,Hes1,Hif1a,Hmgb1…
GO Biological Process	GO:0048732	gland development	10	1.712305e-10	2.201682e-6	2.201682e-7	1.502803e+0	1.696829e+2	255	5.686426e-2	8.545576e-2	20	5.418552e-18	6.967174e-14	3.483587e-15	1.880304e+0	8.881542e+1	167	462	4.060297e-2	3.614719e-1	unnamed,unnamed,unnamed,unnamed,unnamed,unnamed,unnamed,unnamed,unnamed,unnamed,unnamed,unnamed,unnamed,unnamed,unnamed,unnamed,unnamed,unnamed,unnamed,unnamed,unnamed,unnamed,unnamed,unnamed,unnamed,unnamed,unnamed,unnamed,unnamed,unnamed,unnamed,unnamed,unnamed,unnamed,unnamed,unnamed,unnamed,unnamed,unnamed,unnamed,unnamed,unnamed,unnamed,unnamed,unnamed,unnamed,unnamed,unnamed,unnamed,unnamed…	Aacs,Abcb4,Adcyap1,Ahr,Aire,Ak4,Anxa1,Apoa1,Aprt,Atp2c2,Bcl11b,Bcl2l11,Bmp2,Bmp4,Bmp7,Braf,Bsx,Cbx7,Ccnd1,Cdh1,Cdkn1c,Cga,Cited2,Cobl,Crhr1,Crkl,Csnk2a1,Cst3,Ctnnb1,Ctnnd1,Drd2,Duox2,E2f7,E2f8,Edar,Esr1,Esr2,Ets1,Fadd,Fem1b,Fgfr1,Fgfr2,Fkbp4,Foxb1,Foxc1,Foxe1,Foxf1,Fpgs,Gata6,Gdf7,Ghrh,Ghrhr,Gli2,Gli3,Gnpnat1,Gpat4,Hand2,Hes1,Hgf,Hif1a,Hlx,Hmga2,Hmox1,Hnf1a,Hnf1b,Hoxa13,Hoxd13,Id2,Ihh,Ikzf1,Il10,…
GO Biological Process	GO:0048598	embryonic morphogenesis	11	2.805416e-10	3.607204e-6	3.279276e-7	1.407258e+0	2.394727e+2	337	8.025225e-2	1.129357e-1	11	1.346535e-22	1.731375e-18	1.573977e-19	1.850082e+0	1.205352e+2	223	627	5.421833e-2	3.556619e-1	unnamed,unnamed,unnamed,unnamed,unnamed,unnamed,unnamed,unnamed,unnamed,unnamed,unnamed,unnamed,unnamed,unnamed,unnamed,unnamed,unnamed,unnamed,unnamed,unnamed,unnamed,unnamed,unnamed,unnamed,unnamed,unnamed,unnamed,unnamed,unnamed,unnamed,unnamed,unnamed,unnamed,unnamed,unnamed,unnamed,unnamed,unnamed,unnamed,unnamed,unnamed,unnamed,unnamed,unnamed,unnamed,unnamed,unnamed,unnamed,unnamed,unnamed…	Abl2,Abr,Acvr2b,Aff3,Ahi1,Alx4,Asxl2,B9d1,Bcl10,Bcl2l11,Bmp4,Bmp7,Cdh23,Cdkn1c,Celsr1,Cited2,Clrn1,Cobl,Col11a1,Col4a2,Col6a1,Crb2,Ctnnb1,Ctr9,Cyp26b1,Dact1,Dkk1,Dlc1,Dll1,Dll4,Dlx2,Dlx5,Dusp1,Dusp4,Dusp5,Efemp1,En1,Enah,Eng,Eomes,Ephb2,Esrrb,Exoc4,Ext2,Eya4,Fbn2,Fbxw4,Fgfr1,Fgfr2,Flt1,Foxa2,Foxc1,Foxe1,Foxf1,Foxf2,Fras1,Fzd1,Fzd5,Gas1,Gata4,Gata6,Gbx2,Gdf7,Gja1,Gjb5,Gjb6,Gli2,Gli3,Gnaq,Gnas,Grem…
GO Biological Process	GO:0010256	endomembrane system organization	12	3.078343e-10	3.958133e-6	3.298445e-7	1.631914e+0	1.103000e+2	180	3.696379e-2	6.032172e-2	202	1.034095e-7	1.329639e-3	6.582373e-6	1.529259e+0	8.631629e+1	132	449	3.209336e-2	2.939866e-1	unnamed,unnamed,unnamed,unnamed,unnamed,unnamed,unnamed,unnamed,unnamed,unnamed,unnamed,unnamed,unnamed,unnamed,unnamed,unnamed,unnamed,unnamed,unnamed,unnamed,unnamed,unnamed,unnamed,unnamed,unnamed,unnamed,unnamed,unnamed,unnamed,unnamed,unnamed,unnamed,unnamed,unnamed,unnamed,unnamed,unnamed,unnamed,unnamed,unnamed,unnamed,unnamed,unnamed,unnamed,unnamed,unnamed,unnamed,unnamed,unnamed,unnamed…	1700057G04Rik,Abca1,Actn2,Aktip,Ank2,Anxa2,Aqp1,Arfgef1,Arfgef2,Arhgap10,Arhgap21,Arhgef7,Arl1,Arl6,Atl2,Atp1b1,Atp1b3,Atp2a2,Atp2c2,Atp8b1,Atp8b3,Atp8b4,Bbs2,Bcas3,C2cd5,Cacna1s,Cav2,Cavin2,Cdh1,Cdh2,Cdk1,Chmp2b,Clasp1,Clu,Cog3,Col4a3bp,Col5a1,Crb1,Cxcr4,Dctn1,Dmkn,Dpp10,Dpp6,Dym,Dysf,Efr3a,Ezr,F11r,Fam109a,Fat4,Fyb,Gas6,Golga5,Golph3,Ift20,Kcnb1,Kcnip4,Kif13a,Lemd2,Lemd3,Lnpk,Lrp6,Macf1,Map7,Mt…
GO Biological Process	GO:0045597	positive regulation of cell differentiation	13	3.520053e-10	4.526084e-6	3.481603e-7	1.323129e+0	3.514396e+2	465	1.177747e-1	1.558311e-1	2	1.068296e-27	1.373615e-23	6.868075e-24	1.782151e+0	1.728248e+2	308	899	7.488451e-2	3.426029e-1	unnamed,unnamed,unnamed,unnamed,unnamed,unnamed,unnamed,unnamed,unnamed,unnamed,unnamed,unnamed,unnamed,unnamed,unnamed,unnamed,unnamed,unnamed,unnamed,unnamed,unnamed,unnamed,unnamed,unnamed,unnamed,unnamed,unnamed,unnamed,unnamed,unnamed,unnamed,unnamed,unnamed,unnamed,unnamed,unnamed,unnamed,unnamed,unnamed,unnamed,unnamed,unnamed,unnamed,unnamed,unnamed,unnamed,unnamed,unnamed,unnamed,unnamed…	Abl2,Acvr2b,Adamts20,Adamts9,Adcyap1,Adgrb1,Adra2b,Ahi1,Alox8,Anxa1,Apoa1,Apob,Arf1,Arhgef7,Arntl,Asxl2,Atf1,Atxn1,Bad,Bcl11a,Bcl6,Bdnf,Bmp10,Bmp2,Bmp4,Bmp7,Bmpr1b,Boc,Braf,Brinp2,Brinp3,Btg1,Camk1d,Carmil1,Cbfa2t2,Ccdc3,Ccr7,Cd1d1,Cd24a,Cd34,Cd83,Cdh4,Cldn5,Cnr1,Cntn1,Cobl,Cpne5,Crb2,Crkl,Ctgf,Cth,Ctnnb1,Ctnnbip1,Cux2,Cx3cr1,Cxcl12,Cxcr4,Cyld,Cyp26b1,Dab1,Dab2,Dab2ip,Dact1,Dct,Disc1,Dkk1,Dlg5,Dl…
GO Biological Process	GO:0030097	hemopoiesis	14	6.555139e-10	8.428598e-6	6.020427e-7	1.491638e+0	1.655897e+2	247	5.549254e-2	8.277480e-2	333	3.310702e-6	4.256901e-2	1.278349e-4	1.381082e+0	1.209197e+2	167	629	4.060297e-2	2.655008e-1	unnamed,unnamed,unnamed,unnamed,unnamed,unnamed,unnamed,unnamed,unnamed,unnamed,unnamed,unnamed,unnamed,unnamed,unnamed,unnamed,unnamed,unnamed,unnamed,unnamed,unnamed,unnamed,unnamed,unnamed,unnamed,unnamed,unnamed,unnamed,unnamed,unnamed,unnamed,unnamed,unnamed,unnamed,unnamed,unnamed,unnamed,unnamed,unnamed,unnamed,unnamed,unnamed,unnamed,unnamed,unnamed,unnamed,unnamed,unnamed,unnamed,unnamed…	4930474N05Rik,Abl2,Adar,Add2,Agpat5,Ahr,Aire,Angpt2,Anxa1,Anxa2,Arhgef7,Arid4a,Arih2,Batf3,Bcl11a,Bcl11b,Bcl6,Blm,Bmp4,Braf,Ccr7,Cd1d1,Cd24a,Cd34,Cd86,Cdh17,Cdk13,Cdk6,Cdkn1c,Chd2,Cited2,Clec4d,Clec4e,Cmtm7,Ctnnb1,Cyld,Dab2,Dclre1c,Dll1,Dll4,Dock1,Dock2,Egr1,Eif2ak1,Eml1,Eomes,Epas1,Etv6,Fadd,Farp2,Fgfr2,Fnip1,Foxp1,Fzd5,Fzd7,Gadd45g,Gas6,Gli3,Glrx5,Hif1a,Hmgb1,Hnf1a,Hrnr,Hs1bp3,Hspa9,Id2,Ifng,If…
GO Biological Process	GO:0001775	cell activation	15	8.545858e-10	1.098826e-5	7.325509e-7	1.528323e+0	1.439486e+2	220	4.824015e-2	7.372654e-2	369	6.554029e-6	8.427170e-2	2.283786e-4	1.390215e+0	1.086163e+2	151	565	3.671286e-2	2.672566e-1	unnamed,unnamed,unnamed,unnamed,unnamed,unnamed,unnamed,unnamed,unnamed,unnamed,unnamed,unnamed,unnamed,unnamed,unnamed,unnamed,unnamed,unnamed,unnamed,unnamed,unnamed,unnamed,unnamed,unnamed,unnamed,unnamed,unnamed,unnamed,unnamed,unnamed,unnamed,unnamed,unnamed,unnamed,unnamed,unnamed,unnamed,unnamed,unnamed,unnamed,unnamed,unnamed,unnamed,unnamed,unnamed,unnamed,unnamed,unnamed,unnamed,unnamed…	1810011O10Rik,Abl2,Actg1,Adra2a,Adra2b,Ahr,Aire,Anxa1,Anxa3,Astl,Batf3,Bcl10,Bcl11a,Bcl11b,Bcl6,Blm,Blnk,Bloc1s4,Bmper,Braf,Cblb,Ccr7,Cd180,Cd1d1,Cd24a,Cd86,Cdh17,Cdk6,Chga,Clec4d,Clec4e,Clec4f,Clu,Cmtm7,Cplx2,Crip3,Crtc3,Cst3,Ctnnb1,Cx3cr1,Cxadr,Cxcl12,Cxcr4,Cyld,Cyp26b1,Dclre1c,Ddost,Dll1,Dll4,Dock2,Edn2,Egr1,Eomes,Ephb1,Evl,Exo1,Fadd,Fgg,Fnip1,Foxp1,Fyn,Fzd5,Fzd7,Gadd45g,Gclm,Gli3,Gnas,Hmgb1,H…
GO Biological Process	GO:0040008	regulation of growth	16	1.210519e-9	1.556485e-5	9.728033e-7	1.431530e+0	2.018819e+2	289	6.765478e-2	9.684987e-2	45	3.396127e-14	4.366740e-10	9.703867e-12	1.643538e+0	1.216887e+2	200	633	4.862631e-2	3.159558e-1	unnamed,unnamed,unnamed,unnamed,unnamed,unnamed,unnamed,unnamed,unnamed,unnamed,unnamed,unnamed,unnamed,unnamed,unnamed,unnamed,unnamed,unnamed,unnamed,unnamed,unnamed,unnamed,unnamed,unnamed,unnamed,unnamed,unnamed,unnamed,unnamed,unnamed,unnamed,unnamed,unnamed,unnamed,unnamed,unnamed,unnamed,unnamed,unnamed,unnamed,unnamed,unnamed,unnamed,unnamed,unnamed,unnamed,unnamed,unnamed,unnamed,unnamed…	Aatk,Acsl4,Adnp2,Adrb1,Adrb2,Ahi1,Ahr,Alox8,Apbb2,Avpr1a,Barhl2,Bbs2,Bcl11a,Bcl2l11,Bcl6,Bdnf,Bmp10,Bmp4,Cacna2d2,Camp,Ccar2,Cdh4,Cdk1,Cdk5r1,Cdkn1a,Cdkn2d,Cga,Cited2,Cpne5,Creg1,Crim1,Csnk2a1,Ctdp1,Ctgf,Cxadr,D7Ertd443e,Dab2ip,Dio3,Disc1,Dll1,Dnph1,Drd2,Dscam,Dusp10,Dusp6,Efna5,Eif4g2,Epha7,Erbb2,Ezr,Fbp1,Fgfr1,Fgfr2,Foxc1,Foxp1,Fstl4,Fto,Gas1,Gas6,Gata4,Gata6,Ghrh,Ghrhr,Ghsr,Gja1,Gpam,Gpat4,Gre…
GO Biological Process	GO:0000959	mitochondrial RNA metabolic process	17	2.065347e-9	2.655623e-5	1.562131e-6	4.967158e+0	4.429092e+0	22	1.484280e-3	7.372654e-3	1278	6.837334e-3	1.000000e+0	6.879064e-2	2.080720e+0	5.767235e+0	12	30	2.917578e-3	4.000000e-1	unnamed,unnamed,unnamed,unnamed,unnamed,unnamed,unnamed,unnamed,unnamed,unnamed,unnamed,unnamed,unnamed,unnamed,unnamed,unnamed,unnamed,unnamed,unnamed,unnamed,unnamed,unnamed	Dars2,Elac2,Mterf1b,Mterf4,Mto1,Polg2,Ppargc1b,Slc25a33,Supv3l1,Tefm,Tfam,Trmu
GO Biological Process	GO:1901701	cellular response to oxygen-containing compound	18	2.260032e-9	2.905949e-5	1.614416e-6	1.368596e+0	2.571979e+2	352	8.619232e-2	1.179625e-1	98	4.218539e-11	5.424197e-7	5.534895e-9	1.476439e+0	1.605214e+2	237	835	5.762217e-2	2.838323e-1	unnamed,unnamed,unnamed,unnamed,unnamed,unnamed,unnamed,unnamed,unnamed,unnamed,unnamed,unnamed,unnamed,unnamed,unnamed,unnamed,unnamed,unnamed,unnamed,unnamed,unnamed,unnamed,unnamed,unnamed,unnamed,unnamed,unnamed,unnamed,unnamed,unnamed,unnamed,unnamed,unnamed,unnamed,unnamed,unnamed,unnamed,unnamed,unnamed,unnamed,unnamed,unnamed,unnamed,unnamed,unnamed,unnamed,unnamed,unnamed,unnamed,unnamed…	Aacs,Abca1,Abcb4,Abl2,Actn2,Adcy1,Adcy2,Adcy5,Adnp2,Adrb2,Agtr1b,Ahr,Akap6,Akr1b3,Akr1c18,Akt3,Ang2,Anxa1,Apob,Aprt,Aqp1,Aqp8,Arid1b,Atp2b1,Avpr1a,Bad,Bcar1,Blm,Brca1,Brinp2,Brinp3,C2cd5,Cacna2d1,Calcrl,Camk2a,Camp,Cav2,Ccl2,Cd180,Cd86,Cdh1,Cdk1,Cdk5r1,Cdk6,Cftr,Chrm1,Chrm2,Cmpk2,Col3a1,Col4a1,Col4a6,Col6a1,Cpeb4,Crhbp,Crhr1,Cst3,Ctnna1,Ctnnb1,Ctr9,Cx3cr1,Cyp26b1,Dab2ip,Ddx18,Dnmt3a,Drd1,Drd5,Ect…
GO Biological Process	GO:0009792	embryo development ending in birth or egg hatching	19	2.409065e-9	3.097576e-5	1.630303e-6	1.382857e+0	2.400827e+2	332	8.045668e-2	1.112601e-1	41	6.027239e-15	7.749824e-11	1.890201e-12	1.616581e+0	1.391826e+2	225	724	5.470460e-2	3.107735e-1	unnamed,unnamed,unnamed,unnamed,unnamed,unnamed,unnamed,unnamed,unnamed,unnamed,unnamed,unnamed,unnamed,unnamed,unnamed,unnamed,unnamed,unnamed,unnamed,unnamed,unnamed,unnamed,unnamed,unnamed,unnamed,unnamed,unnamed,unnamed,unnamed,unnamed,unnamed,unnamed,unnamed,unnamed,unnamed,unnamed,unnamed,unnamed,unnamed,unnamed,unnamed,unnamed,unnamed,unnamed,unnamed,unnamed,unnamed,unnamed,unnamed,unnamed…	Abl2,Acsl4,Adar,Alx4,Amd1,Apba2,Apob,Asxl2,B9d1,Bcl10,Bcl2l11,Bmp2,Bmp4,Bmp7,Bptf,Brca1,C6,Ccnk,Cdh1,Cdkn1c,Celsr1,Cenpu,Cited2,Cnot1,Cobl,Col11a1,Col4a3bp,Crb2,Ctnnb1,Ctr9,Dab2,Dact1,Dad1,Dkk1,Dlc1,Dll1,Dlx2,Dmrt2,E2f7,E2f8,Ednra,Eif2s2,En1,Enah,Eomes,Epas1,Epn2,Esrrb,Etl4,Evx1,Ferd3l,Fgfr1,Fgfr2,Foxa2,Foxb1,Foxc1,Foxf1,Foxp1,Fzd1,Fzd5,G2e3,Gas1,Gata4,Gata6,Gbx2,Gdf7,Gja1,Gjb5,Gli2,Gli3,Gnas,Grh…
GO Biological Process	GO:0045321	leukocyte activation	20	3.363740e-9	4.325097e-5	2.162548e-6	1.563201e+0	1.196263e+2	187	4.008925e-2	6.266756e-2	609	1.755628e-4	1.000000e+0	3.706710e-3	1.353586e+0	8.939215e+1	121	465	2.941892e-2	2.602151e-1	unnamed,unnamed,unnamed,unnamed,unnamed,unnamed,unnamed,unnamed,unnamed,unnamed,unnamed,unnamed,unnamed,unnamed,unnamed,unnamed,unnamed,unnamed,unnamed,unnamed,unnamed,unnamed,unnamed,unnamed,unnamed,unnamed,unnamed,unnamed,unnamed,unnamed,unnamed,unnamed,unnamed,unnamed,unnamed,unnamed,unnamed,unnamed,unnamed,unnamed,unnamed,unnamed,unnamed,unnamed,unnamed,unnamed,unnamed,unnamed,unnamed,unnamed…	Abl2,Ahr,Aire,Anxa1,Anxa3,Batf3,Bcl10,Bcl11a,Bcl11b,Bcl6,Blm,Blnk,Braf,Cblb,Ccr7,Cd180,Cd1d1,Cd24a,Cd86,Cdh17,Cdk6,Chga,Clec4d,Clec4e,Clec4f,Clu,Cmtm7,Cplx2,Crip3,Crtc3,Ctnnb1,Cx3cr1,Cxadr,Cxcl12,Cxcr4,Cyld,Cyp26b1,Dclre1c,Ddost,Dll1,Dll4,Dock2,Edn2,Egr1,Eomes,Ephb1,Exo1,Fadd,Fnip1,Foxp1,Fyn,Fzd5,Fzd7,Gadd45g,Gli3,Hmgb1,Hnf1a,Hs1bp3,Icosl,Id2,Ifng,Ifnk,Igbp1b,Ikzf1,Il15,Il7r,Irf4,Itgad,Itgb2,Jun,…
GO Biological Process	GO:0035295	tube development	21	3.831847e-9	4.926989e-5	2.346185e-6	1.358977e+0	2.619618e+2	356	8.778880e-2	1.193029e-1	5	2.382052e-24	3.062842e-20	6.125685e-21	1.866294e+0	1.259180e+2	235	655	5.713591e-2	3.587786e-1	unnamed,unnamed,unnamed,unnamed,unnamed,unnamed,unnamed,unnamed,unnamed,unnamed,unnamed,unnamed,unnamed,unnamed,unnamed,unnamed,unnamed,unnamed,unnamed,unnamed,unnamed,unnamed,unnamed,unnamed,unnamed,unnamed,unnamed,unnamed,unnamed,unnamed,unnamed,unnamed,unnamed,unnamed,unnamed,unnamed,unnamed,unnamed,unnamed,unnamed,unnamed,unnamed,unnamed,unnamed,unnamed,unnamed,unnamed,unnamed,unnamed,unnamed…	Abl2,Acvr2b,Adamts2,Ahi1,Ahr,Akr1b3,Alx4,Aqp1,Arg2,Atxn1,Bcas3,Bcl10,Bcl2l11,Bdnf,Bmp2,Bmp4,Bmp7,Bmper,Cbfa2t2,Cdh1,Cdkn1a,Celsr1,Cited2,Clmp,Cobl,Col3a1,Col4a1,Ctgf,Ctnnb1,Ctnnbip1,Cxcl12,Cxcr4,Dab1,Dab2ip,Dact1,Dlc1,Dlg5,Dll1,Dll4,Edar,Edn2,Ednra,Eif4e,En1,Enah,Eng,Epas1,Epha7,Errfi1,Esr1,Fat4,Fbxw7,Ferd3l,Fgf18,Fgfr1,Fgfr2,Flt1,Fmn1,Fndc3b,Foxa2,Foxb1,Foxc1,Foxe1,Foxf1,Foxf2,Foxl1,Foxp1,Fzd1,G…
GO Biological Process	GO:0003006	developmental process involved in reproduction	22	4.055467e-9	5.214519e-5	2.370236e-6	1.410366e+0	2.070384e+2	292	6.938285e-2	9.785523e-2	76	4.767344e-12	6.129851e-8	8.065593e-10	1.549472e+0	1.355300e+2	210	705	5.105762e-2	2.978723e-1	unnamed,unnamed,unnamed,unnamed,unnamed,unnamed,unnamed,unnamed,unnamed,unnamed,unnamed,unnamed,unnamed,unnamed,unnamed,unnamed,unnamed,unnamed,unnamed,unnamed,unnamed,unnamed,unnamed,unnamed,unnamed,unnamed,unnamed,unnamed,unnamed,unnamed,unnamed,unnamed,unnamed,unnamed,unnamed,unnamed,unnamed,unnamed,unnamed,unnamed,unnamed,unnamed,unnamed,unnamed,unnamed,unnamed,unnamed,unnamed,unnamed,unnamed…	4930447C04Rik,Abcb4,Acrbp,Adamts1,Adcyap1,Adcyap1r1,Ahr,Angpt2,Anxa1,Arid4a,Bbs2,Bcl2l11,Bmp4,Bmp7,Bmp8a,Bmpr1b,Bok,Bptf,Cabyr,Capza3,Cbx7,Ccdc42,Ccnd1,Cdh1,Cdkn1c,Cdyl,Cep131,Cftr,Cga,Chd5,Cited2,Cst3,Ctnna1,Ctnnb1,Cxcl12,Cxcr4,Dach1,Dazl,Dcn,Dhcr24,Dmrt3,Dnajc19,Dynll1,E2f7,E2f8,Eif2s2,Eomes,Epas1,Esr1,Esr2,Esrrb,Fancc,Fem1b,Fgfr2,Fkbp4,Fmn2,Fndc3a,Foxc1,Foxf2,Foxo3,Fshr,Fzd5,Gata4,Gata6,Gdf7,G…
GO Biological Process	GO:0051726	regulation of cell cycle	23	4.504534e-9	5.791930e-5	2.518230e-6	1.363207e+0	2.545468e+2	347	8.530390e-2	1.162869e-1	151	2.644278e-9	3.400013e-5	2.251664e-7	1.400059e+0	1.807067e+2	253	940	6.151228e-2	2.691489e-1	unnamed,unnamed,unnamed,unnamed,unnamed,unnamed,unnamed,unnamed,unnamed,unnamed,unnamed,unnamed,unnamed,unnamed,unnamed,unnamed,unnamed,unnamed,unnamed,unnamed,unnamed,unnamed,unnamed,unnamed,unnamed,unnamed,unnamed,unnamed,unnamed,unnamed,unnamed,unnamed,unnamed,unnamed,unnamed,unnamed,unnamed,unnamed,unnamed,unnamed,unnamed,unnamed,unnamed,unnamed,unnamed,unnamed,unnamed,unnamed,unnamed,unnamed…	1810011O10Rik,Adarb1,Adcyap1,Afap1l2,Alox8,Anapc15-ps,Ankrd17,Anxa1,Apbb2,Arntl,Atad5,Bad,Bcl2l11,Blm,Bmp2,Bmp4,Bmp7,Brca1,Brd7,Brinp2,Brinp3,Cables2,Cav2,Ccar2,Ccnb3,Ccnd1,Ccnd2,Ccnh,Ccni,Ccnk,Ccnl1,Ccnt1,Cdc5l,Cdc7,Cdk1,Cdk13,Cdk14,Cdk15,Cdk2ap2,Cdk5r1,Cdk6,Cdk8,Cdkl1,Cdkn1a,Cdkn1c,Cdkn2d,Cdkn3,Cep120,Cep131,Cep192,Chmp2b,Chmp4c,Cited2,Clock,Ctdsp2,Ctdspl,Ctgf,Ctnnb1,Cul9,Cyld,D7Ertd443e,Dab2ip…
GO Biological Process	GO:0048568	embryonic organ development	24	5.108458e-9	6.568455e-5	2.736856e-6	1.434897e+0	1.846823e+2	265	6.189085e-2	8.880697e-2	28	8.713225e-17	1.120346e-12	4.001237e-14	1.819034e+0	9.400594e+1	171	489	4.157549e-2	3.496933e-1	unnamed,unnamed,unnamed,unnamed,unnamed,unnamed,unnamed,unnamed,unnamed,unnamed,unnamed,unnamed,unnamed,unnamed,unnamed,unnamed,unnamed,unnamed,unnamed,unnamed,unnamed,unnamed,unnamed,unnamed,unnamed,unnamed,unnamed,unnamed,unnamed,unnamed,unnamed,unnamed,unnamed,unnamed,unnamed,unnamed,unnamed,unnamed,unnamed,unnamed,unnamed,unnamed,unnamed,unnamed,unnamed,unnamed,unnamed,unnamed,unnamed,unnamed…	Abr,Ahi1,Ahr,Alx4,Arid2,Asxl2,Bmp4,Bmp7,Bptf,Cdh23,Cdkn1c,Celsr1,Cited2,Clrn1,Cobl,Col11a1,Crb2,Ctnnb1,Dll1,Dlx2,Dlx5,E2f7,E2f8,Efemp1,En1,Eng,Eomes,Epas1,Ephb2,Epn2,Esrrb,Eya4,Fbn2,Fgfr1,Fgfr2,Foxc1,Foxe1,Foxf1,Foxf2,Fzd5,Gas1,Gata4,Gbx2,Gja1,Gjb5,Gjb6,Gli2,Gli3,Gnas,Grhl2,Grhl3,Hand1,Hand2,Hes1,Hey1,Hey2,Hif1a,Hlx,Hnf1b,Hoxa1,Hoxd10,Hoxd11,Hspg2,Id2,Ift57,Ihh,Il10,Insig1,Itga8,Kit,Kitl,Lef1,Lhf…
GO Biological Process	GO:0060173	limb development	25	5.239799e-9	6.737334e-5	2.694933e-6	1.650822e+0	9.025807e+1	149	3.024734e-2	4.993298e-2	12	4.321591e-21	5.556702e-17	4.630585e-18	2.573522e+0	3.652582e+1	94	190	2.285436e-2	4.947368e-1	unnamed,unnamed,unnamed,unnamed,unnamed,unnamed,unnamed,unnamed,unnamed,unnamed,unnamed,unnamed,unnamed,unnamed,unnamed,unnamed,unnamed,unnamed,unnamed,unnamed,unnamed,unnamed,unnamed,unnamed,unnamed,unnamed,unnamed,unnamed,unnamed,unnamed,unnamed,unnamed,unnamed,unnamed,unnamed,unnamed,unnamed,unnamed,unnamed,unnamed,unnamed,unnamed,unnamed,unnamed,unnamed,unnamed,unnamed,unnamed,unnamed,unnamed…	Aff3,Alx4,B9d1,Bcl2l11,Bmp4,Bmp7,Bmpr1b,Ctnnb1,Cyp26b1,Dkk1,Dlx5,En1,Evx2,Fbn2,Fbxw4,Fgfr1,Fgfr2,Fmn1,Fras1,Gas1,Gja1,Gli2,Gli3,Gnaq,Gnas,Grem1,Grhl2,Hand2,Hnf1a,Hoxa13,Hoxc13,Hoxd10,Hoxd11,Hoxd12,Hoxd13,Ihh,Impad1,Intu,Itga6,Itgb4,Kdf1,Kremen1,Lef1,Lmx1b,Lnpk,Lrp5,Lrp6,Mecom,Megf8,Mfsd7b,Msx1,Msx2,Mycn,Notch2,Nr2f2,Osr1,Pbx1,Pcnt,Pitx1,Pitx2,Pkdcc,Plxna2,Prrx1,Prrx2,Ptch1,Rab23,Rarb,Rdh10,Rnf165…
GO Biological Process	GO:0019827	stem cell population maintenance	26	5.327046e-9	6.849516e-5	2.634429e-6	1.902991e+0	5.044691e+1	96	1.690580e-2	3.217158e-2	438	2.149985e-5	2.764451e-1	6.311531e-4	1.784559e+0	2.633704e+1	47	137	1.142718e-2	3.430657e-1	unnamed,unnamed,unnamed,unnamed,unnamed,unnamed,unnamed,unnamed,unnamed,unnamed,unnamed,unnamed,unnamed,unnamed,unnamed,unnamed,unnamed,unnamed,unnamed,unnamed,unnamed,unnamed,unnamed,unnamed,unnamed,unnamed,unnamed,unnamed,unnamed,unnamed,unnamed,unnamed,unnamed,unnamed,unnamed,unnamed,unnamed,unnamed,unnamed,unnamed,unnamed,unnamed,unnamed,unnamed,unnamed,unnamed,unnamed,unnamed,unnamed,unnamed…	Braf,Cdh2,Ctnnb1,Ctr9,Dis3l2,Dll1,Eif4e,Eomes,Esrrb,Fancc,Foxo1,Foxo3,Fzd7,Hes1,Hmga2,Igf2bp1,Jag1,Jmjd1c,Kit,Klf10,Leo1,Lrp5,Mcph1,Med27,Mettl14,Nr2e1,Pcm1,Prdm14,Prdm16,Prox1,Prrx1,Rbpj,Sall1,Setd6,Six2,Ski,Smarca4,Sox2,Sox4,Sox9,Tbx3,Tcf7l1,Tcf7l2,Tfap2c,Wnt7a,Yap1,Zfp36l2
GO Biological Process	GO:1903706	regulation of hemopoiesis	27	5.672158e-9	7.293261e-5	2.701208e-6	1.582984e+0	1.092873e+2	173	3.662442e-2	5.797587e-2	232	3.328739e-7	4.280093e-3	1.844868e-5	1.555035e+0	7.266717e+1	113	378	2.747386e-2	2.989418e-1	unnamed,unnamed,unnamed,unnamed,unnamed,unnamed,unnamed,unnamed,unnamed,unnamed,unnamed,unnamed,unnamed,unnamed,unnamed,unnamed,unnamed,unnamed,unnamed,unnamed,unnamed,unnamed,unnamed,unnamed,unnamed,unnamed,unnamed,unnamed,unnamed,unnamed,unnamed,unnamed,unnamed,unnamed,unnamed,unnamed,unnamed,unnamed,unnamed,unnamed,unnamed,unnamed,unnamed,unnamed,unnamed,unnamed,unnamed,unnamed,unnamed,unnamed…	1810011O10Rik,Ace,Anxa1,Ap2a2,Asxl2,Bad,Bcl6,Bmp4,Braf,Ccr7,Cd1d1,Cd24a,Cd83,Cdk6,Clec2d,Clptm1,Csf3r,Ctnnb1,Ctnnbip1,Ctr9,Cyld,Cyp26b1,Dll1,Dusp10,Erbb2,Ets1,Fadd,Flt1,Fnip1,Foxc1,Foxo3,Foxp1,Fshr,Gas6,Gli3,Gnas,Gpr55,H2-Oa,Hes1,Hif1a,Hlx,Hmgb1,Hmgb2,Hspa9,Id2,Ifng,Ihh,Ikzf1,Il12a,Il15,Il17a,Il17d,Il21,Il34,Il7r,Inhba,Inpp4b,Jag1,Jun,Kdm1a,Kitl,Klf10,Lef1,Leo1,Lep,Lgals9,Lhcgr,Lmo2,Mafb,Meis1,Me…
GO Biological Process	GO:0010564	regulation of cell cycle process	28	7.275698e-9	9.355092e-5	3.341104e-6	1.517633e+0	1.331020e+2	202	4.460524e-2	6.769437e-2	305	1.890809e-6	2.431202e-2	7.971155e-5	1.432235e+0	1.005421e+2	144	523	3.501094e-2	2.753346e-1	unnamed,unnamed,unnamed,unnamed,unnamed,unnamed,unnamed,unnamed,unnamed,unnamed,unnamed,unnamed,unnamed,unnamed,unnamed,unnamed,unnamed,unnamed,unnamed,unnamed,unnamed,unnamed,unnamed,unnamed,unnamed,unnamed,unnamed,unnamed,unnamed,unnamed,unnamed,unnamed,unnamed,unnamed,unnamed,unnamed,unnamed,unnamed,unnamed,unnamed,unnamed,unnamed,unnamed,unnamed,unnamed,unnamed,unnamed,unnamed,unnamed,unnamed…	1810011O10Rik,Anapc15-ps,Ankrd17,Anxa1,Atad5,Blm,Bmp4,Bmp7,Brca1,Brd7,Cav2,Ccnb3,Ccnd1,Ccnd2,Ccnk,Cdc7,Cdk1,Cdk2ap2,Cdk5r1,Cdk6,Cdkn1a,Cdkn1c,Cdkn2d,Cdkn3,Cep120,Cep131,Cep192,Chmp2b,Chmp4c,Ctdsp2,Ctdspl,Ctgf,Ctnnb1,Cul9,D7Ertd443e,Dab2ip,Dach1,Dact1,Dazl,Dctn1,Donson,Drd2,Dusp1,Dync1h1,E2f7,E2f8,Ect2,Edn3,Esr1,Fbxw7,Fgfr1,Fgfr2,Foxn3,Gata6,Gjc2,Gnai1,H2afy,Hacd1,Hecw2,Hmga2,Hormad1,Hoxa13,Hus1b,…
GO Biological Process	GO:0050776	regulation of immune response	29	8.490764e-9	1.091742e-4	3.764629e-6	1.525392e+0	1.284916e+2	196	4.306017e-2	6.568365e-2	1495	1.283813e-2	1.000000e+0	1.104165e-1	1.188742e+0	1.186128e+2	141	617	3.428155e-2	2.285251e-1	unnamed,unnamed,unnamed,unnamed,unnamed,unnamed,unnamed,unnamed,unnamed,unnamed,unnamed,unnamed,unnamed,unnamed,unnamed,unnamed,unnamed,unnamed,unnamed,unnamed,unnamed,unnamed,unnamed,unnamed,unnamed,unnamed,unnamed,unnamed,unnamed,unnamed,unnamed,unnamed,unnamed,unnamed,unnamed,unnamed,unnamed,unnamed,unnamed,unnamed,unnamed,unnamed,unnamed,unnamed,unnamed,unnamed,unnamed,unnamed,unnamed,unnamed…	Abr,Adar,Adcyap1,Alox15,Ankrd17,Anxa1,Apoa1,Arg2,Atad5,Bcar1,Bcl10,Bcl6,Birc3,Blk,Braf,C1qa,C1qb,C4b,C8a,C8b,C9,Cadm1,Cblb,Ccr7,Cd180,Cd1d1,Cd24a,Cd86,Clec2d,Clec4d,Clec4e,Cnr1,Col3a1,Crhr1,Cyld,Dab2ip,Dennd1b,Dhx9,Drd2,Dusp10,Dusp22,Erbin,Esr1,Ezr,Fadd,Fcgr1,Fcnb,Foxf1,Fpr1,Fyn,Fzd5,Gbp5,Hlx,Hmgb1,Hmgb2,Hmox1,Ifng,Il10,Il12a,Il15,Il21,Il7r,Irf4,Itgb2,Kit,Lep,Lgals9,Lgr4,Malt1,Mapkapk2,Matr3,Mbl2…
GO Biological Process	GO:0048562	embryonic organ morphogenesis	30	8.925961e-9	1.147700e-4	3.825667e-6	1.520636e+0	1.302087e+2	198	4.363562e-2	6.635389e-2	38	2.190594e-15	2.816666e-11	7.412278e-13	1.985545e+0	6.094045e+1	121	317	2.941892e-2	3.817035e-1	unnamed,unnamed,unnamed,unnamed,unnamed,unnamed,unnamed,unnamed,unnamed,unnamed,unnamed,unnamed,unnamed,unnamed,unnamed,unnamed,unnamed,unnamed,unnamed,unnamed,unnamed,unnamed,unnamed,unnamed,unnamed,unnamed,unnamed,unnamed,unnamed,unnamed,unnamed,unnamed,unnamed,unnamed,unnamed,unnamed,unnamed,unnamed,unnamed,unnamed,unnamed,unnamed,unnamed,unnamed,unnamed,unnamed,unnamed,unnamed,unnamed,unnamed…	Abr,Ahi1,Alx4,Asxl2,Bmp4,Bmp7,Cdh23,Celsr1,Cited2,Clrn1,Col11a1,Crb2,Ctnnb1,Dll1,Dlx2,Dlx5,Efemp1,Eng,Ephb2,Eya4,Fbn2,Fgfr1,Fgfr2,Foxe1,Foxf1,Foxf2,Fzd5,Gas1,Gata4,Gbx2,Gja1,Gjb6,Gli2,Gli3,Gnas,Grhl2,Grhl3,Hand1,Hand2,Hes1,Hif1a,Hlx,Hnf1b,Hoxa1,Hoxd10,Hoxd11,Hspg2,Id2,Ift57,Ihh,Insig1,Itga8,Lhfpl5,Lrig1,Lrig3,Lrp6,Mafb,Megf8,Mfsd7b,Mib1,Msx1,Mthfd1l,Myc,Mycn,Myf5,Myo3b,Myo6,Myo7a,Notch2,Ntn1,Osr1…
GO Biological Process	GO:0043009	chordate embryonic development	31	1.186075e-8	1.525055e-4	4.919533e-6	1.365585e+0	2.387255e+2	326	8.000185e-2	1.092493e-1	42	1.208574e-14	1.553984e-10	3.699963e-12	1.612848e+0	1.376447e+2	222	716	5.397520e-2	3.100559e-1	unnamed,unnamed,unnamed,unnamed,unnamed,unnamed,unnamed,unnamed,unnamed,unnamed,unnamed,unnamed,unnamed,unnamed,unnamed,unnamed,unnamed,unnamed,unnamed,unnamed,unnamed,unnamed,unnamed,unnamed,unnamed,unnamed,unnamed,unnamed,unnamed,unnamed,unnamed,unnamed,unnamed,unnamed,unnamed,unnamed,unnamed,unnamed,unnamed,unnamed,unnamed,unnamed,unnamed,unnamed,unnamed,unnamed,unnamed,unnamed,unnamed,unnamed…	Abl2,Adar,Alx4,Amd1,Apba2,Apob,Asxl2,B9d1,Bcl10,Bcl2l11,Bmp2,Bmp4,Bmp7,Bptf,Brca1,C6,Ccnk,Cdh1,Cdkn1c,Celsr1,Cenpu,Cited2,Cnot1,Cobl,Col11a1,Col4a3bp,Crb2,Ctnnb1,Ctr9,Dab2,Dact1,Dad1,Dkk1,Dlc1,Dll1,Dlx2,Dmrt2,E2f7,E2f8,Ednra,Eif2s2,En1,Enah,Eomes,Epas1,Epn2,Esrrb,Etl4,Ferd3l,Fgfr1,Fgfr2,Foxa2,Foxb1,Foxc1,Foxf1,Foxp1,Fzd1,Fzd5,G2e3,Gas1,Gata4,Gata6,Gbx2,Gdf7,Gja1,Gjb5,Gli2,Gli3,Gnas,Grhl2,Grhl3,Gr…
GO Biological Process	GO:0048705	skeletal system morphogenesis	32	1.394629e-8	1.793214e-4	5.603794e-6	1.630737e+0	9.014328e+1	147	3.020887e-2	4.926273e-2	46	3.869856e-14	4.975861e-10	1.081709e-11	2.102855e+0	4.517668e+1	95	235	2.309750e-2	4.042553e-1	unnamed,unnamed,unnamed,unnamed,unnamed,unnamed,unnamed,unnamed,unnamed,unnamed,unnamed,unnamed,unnamed,unnamed,unnamed,unnamed,unnamed,unnamed,unnamed,unnamed,unnamed,unnamed,unnamed,unnamed,unnamed,unnamed,unnamed,unnamed,unnamed,unnamed,unnamed,unnamed,unnamed,unnamed,unnamed,unnamed,unnamed,unnamed,unnamed,unnamed,unnamed,unnamed,unnamed,unnamed,unnamed,unnamed,unnamed,unnamed,unnamed,unnamed…	Acvr2b,Alx4,Asxl2,Barx2,Bmp4,Bmp7,Bmpr1b,Cited2,Col11a1,Col13a1,Col27a1,Csgalnact1,Csrnp1,Ctgf,Ctnnb1,Cyp26b1,Dhrs3,Dlx2,Dlx5,Fbn2,Fgf18,Fgfr2,Fmn1,Foxc1,Foxn3,Frem1,Gas1,Glg1,Gli3,Gnas,Grhl2,Hhip,Hoxa1,Hoxd10,Hoxd11,Hspg2,Ihh,Impad1,Insig1,Lrp5,Lrp6,Matn1,Megf8,Mfsd7b,Msx1,Msx2,Mthfd1l,Myc,Mycn,Myf5,Osr1,Pax1,Pax5,Pdgfra,Pkd1,Plekha1,Ppargc1b,Prrx1,Prrx2,Pthlh,Rab23,Rarb,Rdh10,Rflna,Rflnb,Ripply…
GO Biological Process	GO:0000303	response to superoxide	33	1.596086e-8	2.052247e-4	6.218931e-6	6.201745e+0	2.579919e+0	16	8.645841e-4	5.361930e-3	1490	1.282620e-2	1.000000e+0	1.106841e-1	2.311911e+0	3.460341e+0	8	18	1.945052e-3	4.444444e-1	unnamed,unnamed,unnamed,unnamed,unnamed,unnamed,unnamed,unnamed,unnamed,unnamed,unnamed,unnamed,unnamed,unnamed,unnamed,unnamed	Ercc6,Fancc,Mpo,Parp1,Sod1,Sod2,Sod3,Ucp2
GO Biological Process	GO:0000122	negative regulation of transcription from RNA polymerase II promoter	34	1.815884e-8	2.334864e-4	6.867246e-6	1.329956e+0	2.782048e+2	370	9.323216e-2	1.239946e-1	35	1.052590e-15	1.353420e-11	3.866915e-13	1.586673e+0	1.607136e+2	255	836	6.199854e-2	3.050239e-1	unnamed,unnamed,unnamed,unnamed,unnamed,unnamed,unnamed,unnamed,unnamed,unnamed,unnamed,unnamed,unnamed,unnamed,unnamed,unnamed,unnamed,unnamed,unnamed,unnamed,unnamed,unnamed,unnamed,unnamed,unnamed,unnamed,unnamed,unnamed,unnamed,unnamed,unnamed,unnamed,unnamed,unnamed,unnamed,unnamed,unnamed,unnamed,unnamed,unnamed,unnamed,unnamed,unnamed,unnamed,unnamed,unnamed,unnamed,unnamed,unnamed,unnamed…	Acvr2b,Ahr,Asxl2,Atf3,Atxn1,Bach1,Barx2,Batf3,Bcl11a,Bcl6,Bhlhe40,Bhlhe41,Bmp2,Bmp4,Bptf,Cbfa2t2,Cbx7,Ccnd1,Cdk6,Cdkn1c,Cir1,Cited2,Cnot1,Cry2,Ctnnb1,Ctnnbip1,Ctr9,Cux2,Dab2ip,Dach1,Dact1,Dkk1,Dll4,Dlx2,Dmbx1,Dnmt3a,Dusp22,E2f7,E2f8,Eapp,Egr1,Ehmt1,En1,Eng,Eomes,Esr1,Esr2,Esrrb,Etv3,Etv6,Ezr,Fbp1,Ferd3l,Fezf2,Fgfr1,Fgfr2,Fhl2,Fnip1,Fnip2,Foxa2,Foxc1,Foxe1,Foxf1,Foxo1,Foxo3,Foxp1,Foxq1,Gata6,Gli2,…
GO Biological Process	GO:0007423	sensory organ development	35	1.869150e-8	2.403353e-4	6.866723e-6	1.362206e+0	2.363813e+2	322	7.921626e-2	1.079088e-1	10	7.297725e-23	9.383415e-19	9.383415e-20	1.887535e+0	1.128456e+2	213	587	5.178702e-2	3.628620e-1	unnamed,unnamed,unnamed,unnamed,unnamed,unnamed,unnamed,unnamed,unnamed,unnamed,unnamed,unnamed,unnamed,unnamed,unnamed,unnamed,unnamed,unnamed,unnamed,unnamed,unnamed,unnamed,unnamed,unnamed,unnamed,unnamed,unnamed,unnamed,unnamed,unnamed,unnamed,unnamed,unnamed,unnamed,unnamed,unnamed,unnamed,unnamed,unnamed,unnamed,unnamed,unnamed,unnamed,unnamed,unnamed,unnamed,unnamed,unnamed,unnamed,unnamed…	Abr,Acvr2b,Adamts18,Ahi1,Ahr,Aqp1,Arl6,Atp2b1,Atp8b1,B9d1,Bcar3,Bcl11b,Bcl2l11,Bdnf,Bfsp1,Bhlhe23,Bmp2,Bmp4,Bmp7,Bmper,Bmpr1b,Bnc2,C1qb,Cacna1s,Casz1,Cdh1,Cdh23,Cdkn1c,Celsr1,Cited2,Cln8,Clrn1,Cnga3,Col11a1,Col4a1,Col5a1,Crb1,Cryba4,Cst3,Ctnnb1,Cxcl14,Cyp26b1,Dio3,Dll1,Dlx5,Dscam,Duox2,Efemp1,Ephb1,Ephb2,Esrrb,Eya4,Fat4,Fbn2,Fgfr1,Fgfr2,Flt1,Foxc1,Foxf2,Fzd5,Gas1,Gbx2,Gja1,Gjb2,Gjb6,Gli2,Gli3,Gpd…
GO Biological Process	GO:0098602	single organism cell adhesion	36	2.025276e-8	2.604100e-4	7.233611e-6	1.542133e+0	1.154245e+2	178	3.868114e-2	5.965147e-2	332	3.283649e-6	4.222116e-2	1.271722e-4	1.473843e+0	8.074129e+1	119	420	2.893265e-2	2.833333e-1	unnamed,unnamed,unnamed,unnamed,unnamed,unnamed,unnamed,unnamed,unnamed,unnamed,unnamed,unnamed,unnamed,unnamed,unnamed,unnamed,unnamed,unnamed,unnamed,unnamed,unnamed,unnamed,unnamed,unnamed,unnamed,unnamed,unnamed,unnamed,unnamed,unnamed,unnamed,unnamed,unnamed,unnamed,unnamed,unnamed,unnamed,unnamed,unnamed,unnamed,unnamed,unnamed,unnamed,unnamed,unnamed,unnamed,unnamed,unnamed,unnamed,unnamed…	Abl2,Actg1,Add2,Aire,Antxr1,Anxa1,Bcl11a,Bcl11b,Blm,Bloc1s4,Bmp7,Braf,Cblb,Ccr7,Cd1d1,Cd24a,Cd86,Cdh2,Cdk5r1,Cdk6,Clec4d,Clec4e,Clec4f,Crip3,Ctnna1,Ctnnb1,Cxadr,Cxcl12,Cxcr4,Cyld,Cyp26b1,Dab1,Ddost,Dll4,Dock2,Dsc2,Dsp,Egr1,Eomes,Epha1,Ezr,Fadd,Fermt2,Fgg,Fndc3b,Foxp1,Fyn,Fzd5,Fzd7,Gadd45g,Gcnt1,Gli3,Gnas,Golph3,Hmgb1,Hs1bp3,Icosl,Ifng,Ifnk,Ihh,Ikzf1,Il15,Il7r,Irf4,Itga2b,Itga8,Itgad,Itgb2,Itgb5,K…
GO Biological Process	GO:0060537	muscle tissue development	37	2.065946e-8	2.656393e-4	7.179442e-6	1.497781e+0	1.341986e+2	201	4.497271e-2	6.735925e-2	36	1.141072e-15	1.467190e-11	4.075529e-13	1.976367e+0	6.324735e+1	125	329	3.039144e-2	3.799392e-1	unnamed,unnamed,unnamed,unnamed,unnamed,unnamed,unnamed,unnamed,unnamed,unnamed,unnamed,unnamed,unnamed,unnamed,unnamed,unnamed,unnamed,unnamed,unnamed,unnamed,unnamed,unnamed,unnamed,unnamed,unnamed,unnamed,unnamed,unnamed,unnamed,unnamed,unnamed,unnamed,unnamed,unnamed,unnamed,unnamed,unnamed,unnamed,unnamed,unnamed,unnamed,unnamed,unnamed,unnamed,unnamed,unnamed,unnamed,unnamed,unnamed,unnamed…	Actn2,Adamts9,Ahr,Akap13,Arid2,Atf3,Bin3,Bmp10,Bmp2,Bmp4,Bmp7,Cacna1s,Cacybp,Cav2,Cdk1,Cited2,Col11a1,Col3a1,Ctnnb1,Cxadr,Dcn,Dll1,Dll4,Dsp,Egr1,Eng,Eomes,Eya2,Fadd,Fgfr2,Fhl2,Fhod3,Flnb,Foxc1,Foxp1,Gata4,Gata6,Hand1,Hey1,Hey2,Heyl,Hivep3,Hlf,Hlx,Hoxd10,Hspg2,Id2,Ift20,Ihh,Isl1,Itga8,Klf5,Klhl40,Lemd2,Lemd3,Mef2a,Met,Mettl21c,Myc,Myf5,Myh10,Myl6,Myo18b,Myocd,Myod1,Myom2,Neurl1a,Nox4,Nppa,Nr2f2,Nu…
GO Biological Process	GO:0030326	embryonic limb morphogenesis	38	2.086130e-8	2.682346e-4	7.058805e-6	1.750356e+0	6.455831e+1	113	2.163482e-2	3.786863e-2	33	3.510805e-16	4.514193e-12	1.367937e-13	2.564776e+0	2.768273e+1	71	144	1.726234e-2	4.930556e-1	unnamed,unnamed,unnamed,unnamed,unnamed,unnamed,unnamed,unnamed,unnamed,unnamed,unnamed,unnamed,unnamed,unnamed,unnamed,unnamed,unnamed,unnamed,unnamed,unnamed,unnamed,unnamed,unnamed,unnamed,unnamed,unnamed,unnamed,unnamed,unnamed,unnamed,unnamed,unnamed,unnamed,unnamed,unnamed,unnamed,unnamed,unnamed,unnamed,unnamed,unnamed,unnamed,unnamed,unnamed,unnamed,unnamed,unnamed,unnamed,unnamed,unnamed…	Aff3,Alx4,B9d1,Bcl2l11,Bmp4,Bmp7,Ctnnb1,Cyp26b1,Dkk1,Dlx5,En1,Fbn2,Fbxw4,Fgfr1,Fras1,Gas1,Gja1,Gli2,Gli3,Gnaq,Gnas,Grem1,Grhl2,Hand2,Hnf1a,Hoxa13,Hoxd10,Hoxd11,Hoxd12,Hoxd13,Ihh,Impad1,Intu,Lef1,Lmx1b,Lnpk,Lrp5,Lrp6,Mecom,Megf8,Mfsd7b,Msx1,Msx2,Mycn,Notch2,Osr1,Pbx1,Pitx1,Pitx2,Prrx1,Prrx2,Ptch1,Rab23,Rarb,Rdh10,Ror2,Runx2,Sall1,Shh,Ski,Smad4,Smarca4,Tbc1d32,Tbx2,Tbx3,Tbx5,Tfap2a,Tgfb2,Wdpcp,Wnt3…
GO Biological Process	GO:0050778	positive regulation of immune response	39	2.316180e-8	2.978144e-4	7.636267e-6	1.652307e+0	8.230913e+1	136	2.758349e-2	4.557641e-2	2013	3.575597e-2	1.000000e+0	2.283906e-1	1.194291e+0	7.535854e+1	90	392	2.188184e-2	2.295918e-1	unnamed,unnamed,unnamed,unnamed,unnamed,unnamed,unnamed,unnamed,unnamed,unnamed,unnamed,unnamed,unnamed,unnamed,unnamed,unnamed,unnamed,unnamed,unnamed,unnamed,unnamed,unnamed,unnamed,unnamed,unnamed,unnamed,unnamed,unnamed,unnamed,unnamed,unnamed,unnamed,unnamed,unnamed,unnamed,unnamed,unnamed,unnamed,unnamed,unnamed,unnamed,unnamed,unnamed,unnamed,unnamed,unnamed,unnamed,unnamed,unnamed,unnamed…	Anxa1,Atad5,Bcar1,Bcl10,Blk,Braf,C1qa,C1qb,C4b,C8a,C8b,C9,Cadm1,Ccr7,Cd180,Cd1d1,Cd24a,Cd86,Cnr1,Crhr1,Dennd1b,Dhx9,Fadd,Fcgr1,Fcnb,Fpr1,Fyn,Fzd5,Gbp5,Hlx,Hmgb1,Hmgb2,Ifng,Il12a,Il15,Il21,Itgb2,Lgals9,Malt1,Mapkapk2,Matr3,Mbl2,Msh2,Myb,Nectin2,Nfatc2,Nfkbia,Nlrc5,Paxip1,Pde4d,Phb,Plcg1,Plcg2,Plekha1,Polr3b,Prkcb,Prkce,Prkcq,Prkdc,Pspc1,Rasgrp1,Rbck1,Rbm14,Reg3g,Ripk2,Sfpq,Shb,Sirt1,Skap1,Skap2,Sn…
GO Biological Process	GO:0042493	response to drug	40	2.436671e-8	3.133072e-4	7.832679e-6	1.544285e+0	1.133210e+2	175	3.797621e-2	5.864611e-2	180	2.449535e-8	3.149612e-4	1.749785e-6	1.594521e+0	7.651199e+1	122	398	2.966205e-2	3.065327e-1	unnamed,unnamed,unnamed,unnamed,unnamed,unnamed,unnamed,unnamed,unnamed,unnamed,unnamed,unnamed,unnamed,unnamed,unnamed,unnamed,unnamed,unnamed,unnamed,unnamed,unnamed,unnamed,unnamed,unnamed,unnamed,unnamed,unnamed,unnamed,unnamed,unnamed,unnamed,unnamed,unnamed,unnamed,unnamed,unnamed,unnamed,unnamed,unnamed,unnamed,unnamed,unnamed,unnamed,unnamed,unnamed,unnamed,unnamed,unnamed,unnamed,unnamed…	Aacs,Abat,Abca1,Abcb4,Abcc3,Abcc4,Abcc9,Acer2,Adcy1,Adcyap1r1,Agtr1b,Ak4,Anxa1,Apoa1,Aqp1,Aqp7,Atp8b1,Bad,Bdnf,Blm,Blmh,Braf,Cbx7,Ccl2,Ccnd1,Cd69,Cd86,Cdk1,Cdkn1a,Col18a1,Crhbp,Cst3,Ctnnb1,Dab1,Dad1,Dnmt3a,Drd1,Drd2,Dusp6,Eef1a1,Emx2,Eng,Erg,Fbp1,Fosb,Foxo3,Fyn,Fzd1,Gas6,Gata4,Gata6,Gclm,Gnao1,Gnas,Grin2a,Gstm3,Gstt1,Hadh,Hnf1b,Htr1b,Htr2c,Ifng,Il10,Inhba,Jun,Kcne2,Kcnh2,Kcnq1,Lpl,Map2k6,Mgmt,Myc…
GO Biological Process	GO:0016337	single organismal cell-cell adhesion	41	2.660677e-8	3.421098e-4	8.344143e-6	1.557942e+0	1.078346e+2	168	3.613759e-2	5.630027e-2	407	1.210684e-5	1.556697e-1	3.824810e-4	1.459689e+0	7.535854e+1	110	392	2.674447e-2	2.806122e-1	unnamed,unnamed,unnamed,unnamed,unnamed,unnamed,unnamed,unnamed,unnamed,unnamed,unnamed,unnamed,unnamed,unnamed,unnamed,unnamed,unnamed,unnamed,unnamed,unnamed,unnamed,unnamed,unnamed,unnamed,unnamed,unnamed,unnamed,unnamed,unnamed,unnamed,unnamed,unnamed,unnamed,unnamed,unnamed,unnamed,unnamed,unnamed,unnamed,unnamed,unnamed,unnamed,unnamed,unnamed,unnamed,unnamed,unnamed,unnamed,unnamed,unnamed…	Abl2,Actg1,Add2,Aire,Anxa1,Bcl11a,Bcl11b,Blm,Bloc1s4,Bmp7,Braf,Cblb,Ccr7,Cd1d1,Cd24a,Cd86,Cdh2,Cdk5r1,Cdk6,Clec4d,Clec4e,Clec4f,Crip3,Ctnna1,Ctnnb1,Cxadr,Cxcl12,Cxcr4,Cyld,Cyp26b1,Dab1,Ddost,Dll4,Dock2,Dsc2,Dsp,Egr1,Eomes,Ezr,Fadd,Fgg,Foxp1,Fyn,Fzd5,Fzd7,Gadd45g,Gcnt1,Gli3,Gnas,Golph3,Hmgb1,Hs1bp3,Icosl,Ifng,Ifnk,Ihh,Ikzf1,Il15,Il7r,Irf4,Itga2b,Itgad,Itgb2,Itgb5,Kit,Lef1,Lep,Mafb,Malt1,Megf11,Myl…
GO Biological Process	GO:0098727	maintenance of cell number	42	3.635425e-8	4.674429e-4	1.112959e-5	1.819297e+0	5.331730e+1	97	1.786773e-2	3.250670e-2	444	2.224906e-5	2.860784e-1	6.443208e-4	1.770825e+0	2.710601e+1	48	141	1.167031e-2	3.404255e-1	unnamed,unnamed,unnamed,unnamed,unnamed,unnamed,unnamed,unnamed,unnamed,unnamed,unnamed,unnamed,unnamed,unnamed,unnamed,unnamed,unnamed,unnamed,unnamed,unnamed,unnamed,unnamed,unnamed,unnamed,unnamed,unnamed,unnamed,unnamed,unnamed,unnamed,unnamed,unnamed,unnamed,unnamed,unnamed,unnamed,unnamed,unnamed,unnamed,unnamed,unnamed,unnamed,unnamed,unnamed,unnamed,unnamed,unnamed,unnamed,unnamed,unnamed…	Braf,Cdh2,Ctnnb1,Ctr9,Dis3l2,Dll1,Eif4e,Eomes,Esrrb,Fancc,Foxo1,Foxo3,Fzd7,Hes1,Hmga2,Igf2bp1,Jag1,Jmjd1c,Kit,Klf10,Leo1,Lrp5,Mcph1,Mecom,Med27,Mettl14,Nr2e1,Pcm1,Prdm14,Prdm16,Prox1,Prrx1,Rbpj,Sall1,Setd6,Six2,Ski,Smarca4,Sox2,Sox4,Sox9,Tbx3,Tcf7l1,Tcf7l2,Tfap2c,Wnt7a,Yap1,Zfp36l2
GO Biological Process	GO:0010817	regulation of hormone levels	43	4.041603e-8	5.196693e-4	1.208533e-5	1.472478e+0	1.412585e+2	208	4.733865e-2	6.970509e-2	177	1.997731e-8	2.568683e-4	1.451233e-6	1.562872e+0	8.573957e+1	134	446	3.257963e-2	3.004484e-1	unnamed,unnamed,unnamed,unnamed,unnamed,unnamed,unnamed,unnamed,unnamed,unnamed,unnamed,unnamed,unnamed,unnamed,unnamed,unnamed,unnamed,unnamed,unnamed,unnamed,unnamed,unnamed,unnamed,unnamed,unnamed,unnamed,unnamed,unnamed,unnamed,unnamed,unnamed,unnamed,unnamed,unnamed,unnamed,unnamed,unnamed,unnamed,unnamed,unnamed,unnamed,unnamed,unnamed,unnamed,unnamed,unnamed,unnamed,unnamed,unnamed,unnamed…	Aacs,Abat,Abcb4,Ace,Acvr2b,Adcy5,Adcyap1,Adra2a,Akr1c18,Ano1,Anxa1,Aqp1,Arhgef7,Arntl,Bad,Blk,Bmp2,Bmp8a,Bmpr1b,Cacna1e,Cacna1h,Cftr,Cga,Chst8,Clock,Cnr1,Cpq,Crhbp,Crhr1,Cry2,Cyp11a1,Cyp17a1,Cyp26b1,Dhrs3,Dio3,Drd2,Duox2,Dynll1,Edn3,Efna5,Egr1,Enpep,Ero1lb,Esr1,Fgfr1,Fgg,Foxa2,Foxe1,Fshr,Galr1,Ghrh,Ghrhr,Ghsr,Gja1,Glul,Gnas,Hadh,Hif1a,Hmga2,Hmgcr,Hnf1a,Hnf1b,Hsd17b7,Htr1a,Htr2c,Ifng,Il1rn,Ildr1,I…
GO Biological Process	GO:0007159	leukocyte cell-cell adhesion	44	4.290435e-8	5.516641e-4	1.253782e-5	1.662516e+0	7.699173e+1	128	2.580152e-2	4.289544e-2	989	1.913284e-3	1.000000e+0	2.487463e-2	1.361545e+0	5.728787e+1	78	298	1.896426e-2	2.617450e-1	unnamed,unnamed,unnamed,unnamed,unnamed,unnamed,unnamed,unnamed,unnamed,unnamed,unnamed,unnamed,unnamed,unnamed,unnamed,unnamed,unnamed,unnamed,unnamed,unnamed,unnamed,unnamed,unnamed,unnamed,unnamed,unnamed,unnamed,unnamed,unnamed,unnamed,unnamed,unnamed,unnamed,unnamed,unnamed,unnamed,unnamed,unnamed,unnamed,unnamed,unnamed,unnamed,unnamed,unnamed,unnamed,unnamed,unnamed,unnamed,unnamed,unnamed…	Abl2,Add2,Aire,Anxa1,Bcl11a,Bcl11b,Blm,Bmp7,Braf,Cblb,Ccr7,Cd1d1,Cd24a,Cd86,Cdk6,Clec4d,Clec4e,Clec4f,Crip3,Ctnnb1,Cxadr,Cxcl12,Cxcr4,Cyld,Cyp26b1,Ddost,Dll4,Dock2,Egr1,Eomes,Ezr,Fadd,Foxp1,Fyn,Fzd5,Fzd7,Gadd45g,Gcnt1,Gli3,Golph3,Hmgb1,Hs1bp3,Icosl,Ifng,Ifnk,Ikzf1,Il15,Il7r,Irf4,Itgad,Itgb2,Kit,Lef1,Lep,Mafb,Malt1,Nt5e,Pax1,Pla2g2d,Prex1,Prkdc,Ptger4,Rab27a,Relb,Ripk2,Runx2,Selplg,Shh,Smad3,Sox4,…
GO Biological Process	GO:0035108	limb morphogenesis	45	4.487227e-8	5.769676e-4	1.282150e-5	1.629655e+0	8.406688e+1	137	2.817255e-2	4.591153e-2	13	7.048997e-21	9.063600e-17	6.972000e-18	2.678771e+0	3.210428e+1	86	167	2.090931e-2	5.149701e-1	unnamed,unnamed,unnamed,unnamed,unnamed,unnamed,unnamed,unnamed,unnamed,unnamed,unnamed,unnamed,unnamed,unnamed,unnamed,unnamed,unnamed,unnamed,unnamed,unnamed,unnamed,unnamed,unnamed,unnamed,unnamed,unnamed,unnamed,unnamed,unnamed,unnamed,unnamed,unnamed,unnamed,unnamed,unnamed,unnamed,unnamed,unnamed,unnamed,unnamed,unnamed,unnamed,unnamed,unnamed,unnamed,unnamed,unnamed,unnamed,unnamed,unnamed…	Aff3,Alx4,B9d1,Bcl2l11,Bmp4,Bmp7,Bmpr1b,Ctnnb1,Cyp26b1,Dkk1,Dlx5,En1,Evx2,Fbn2,Fbxw4,Fgfr1,Fgfr2,Fmn1,Fras1,Gas1,Gja1,Gli2,Gli3,Gnaq,Gnas,Grem1,Grhl2,Hand2,Hnf1a,Hoxa13,Hoxd10,Hoxd11,Hoxd12,Hoxd13,Ihh,Impad1,Intu,Lef1,Lmx1b,Lnpk,Lrp5,Lrp6,Mecom,Megf8,Mfsd7b,Msx1,Msx2,Mycn,Notch2,Osr1,Pbx1,Pcnt,Pitx1,Pitx2,Pkdcc,Plxna2,Prrx1,Prrx2,Ptch1,Rab23,Rarb,Rdh10,Rnf165,Ror2,Runx2,Sall1,Sall3,Shh,Sik3,Ski,S…
GO Biological Process	GO:0001501	skeletal system development	46	6.653534e-8	8.555114e-4	1.859807e-5	1.406820e+0	1.784166e+2	251	5.979108e-2	8.411528e-2	39	2.307480e-15	2.966958e-11	7.607584e-13	1.801489e+0	8.881542e+1	160	462	3.890105e-2	3.463203e-1	unnamed,unnamed,unnamed,unnamed,unnamed,unnamed,unnamed,unnamed,unnamed,unnamed,unnamed,unnamed,unnamed,unnamed,unnamed,unnamed,unnamed,unnamed,unnamed,unnamed,unnamed,unnamed,unnamed,unnamed,unnamed,unnamed,unnamed,unnamed,unnamed,unnamed,unnamed,unnamed,unnamed,unnamed,unnamed,unnamed,unnamed,unnamed,unnamed,unnamed,unnamed,unnamed,unnamed,unnamed,unnamed,unnamed,unnamed,unnamed,unnamed,unnamed…	Acvr2b,Akap13,Alx4,Anxa2,Asxl2,Barx2,Bbs2,Bmp2,Bmp4,Bmp7,Bmp8a,Bmpr1b,Cacna1s,Cadm1,Cdkn1c,Cited2,Col11a1,Col13a1,Col27a1,Col3a1,Creb3l2,Csgalnact1,Csrnp1,Cst10,Ctgf,Ctnnb1,Cyp26b1,Dhrs3,Dlx2,Dlx5,Dmrt2,Dym,Eng,Etl4,Fat4,Fbn2,Fbxw4,Fgf18,Fgfr1,Fgfr2,Fmn1,Foxc1,Foxn3,Foxp1,Frem1,Gas1,Glg1,Gli2,Gli3,Gnaq,Gnas,Grhl2,Hand1,Hand2,Hapln1,Hapln4,Hexb,Hhip,Hif1a,Hmga2,Hoxa1,Hoxd1,Hoxd10,Hoxd11,Hoxd12,Hox…
GO Biological Process	GO:0006897	endocytosis	47	6.906359e-8	8.880196e-4	1.889403e-5	1.541376e+0	1.070472e+2	165	3.587372e-2	5.529491e-2	228	2.634839e-7	3.387876e-3	1.485911e-5	1.530673e+0	8.035681e+1	123	418	2.990518e-2	2.942584e-1	unnamed,unnamed,unnamed,unnamed,unnamed,unnamed,unnamed,unnamed,unnamed,unnamed,unnamed,unnamed,unnamed,unnamed,unnamed,unnamed,unnamed,unnamed,unnamed,unnamed,unnamed,unnamed,unnamed,unnamed,unnamed,unnamed,unnamed,unnamed,unnamed,unnamed,unnamed,unnamed,unnamed,unnamed,unnamed,unnamed,unnamed,unnamed,unnamed,unnamed,unnamed,unnamed,unnamed,unnamed,unnamed,unnamed,unnamed,unnamed,unnamed,unnamed…	5430419D17Rik,Abca1,Abl2,Adgrb1,Adrb2,Alox15,Amph,Ank2,Anxa1,Anxa11,Anxa3,Ap2a2,Arc,Arhgap12,Arhgap25,Atp9a,Atp9b,Cacng2,Calcrl,Carmil1,Cav2,Cd24a,Cd5,Cdc42se2,Cdc7,Clec4f,Clint1,Cntn2,Csnk1e,Csnk1g2,Dab2,Dbnl,Dennd1a,Dll1,Dnajc6,Dock1,Dock2,Drd2,Eea1,Ehd4,Eif2ak1,Endou,Epn2,Eps15l1,Esyt2,Ezr,Fcgr1,Fcnb,Fkbp15,Fnbp1,Fnbp1l,Gas6,Gria1,Gsn,Gulp1,Hmgb1,Hspg2,Htr1b,Icam5,Ildr1,Irf8,Itgb2,Itsn1,Ldlr,L…
GO Biological Process	GO:0000305	response to oxygen radical	48	7.404731e-8	9.521003e-4	1.983542e-5	5.533772e+0	2.891337e+0	16	9.689467e-4	5.361930e-3	1988	3.472407e-2	1.000000e+0	2.245886e-1	1.981638e+0	4.037065e+0	8	21	1.945052e-3	3.809524e-1	unnamed,unnamed,unnamed,unnamed,unnamed,unnamed,unnamed,unnamed,unnamed,unnamed,unnamed,unnamed,unnamed,unnamed,unnamed,unnamed	Ercc6,Fancc,Mpo,Parp1,Sod1,Sod2,Sod3,Ucp2
GO Biological Process	GO:0051050	positive regulation of transport	49	8.236345e-8	1.059029e-3	2.161284e-5	1.330509e+0	2.532865e+2	337	8.488152e-2	1.129357e-1	269	8.810399e-7	1.132841e-2	4.211305e-5	1.325299e+0	1.810912e+2	240	942	5.835157e-2	2.547771e-1	unnamed,unnamed,unnamed,unnamed,unnamed,unnamed,unnamed,unnamed,unnamed,unnamed,unnamed,unnamed,unnamed,unnamed,unnamed,unnamed,unnamed,unnamed,unnamed,unnamed,unnamed,unnamed,unnamed,unnamed,unnamed,unnamed,unnamed,unnamed,unnamed,unnamed,unnamed,unnamed,unnamed,unnamed,unnamed,unnamed,unnamed,unnamed,unnamed,unnamed,unnamed,unnamed,unnamed,unnamed,unnamed,unnamed,unnamed,unnamed,unnamed,unnamed…	1810011O10Rik,Aacs,Abat,Abca1,Abcb4,Abl2,Ablim3,Abr,Actn2,Adcyap1,Adcyap1r1,Adrb2,Ahi1,Akap6,Akt3,Alox12b,Alox8,Ank2,Ano1,Anxa1,Anxa2,Aqp1,Arc,Arf1,Arhgef7,Arih2,Atp13a2,Atp1b1,Atp1b3,Atp2c2,Atp8a1,Avpr1a,Azin1,Bad,Bcas3,Blk,Bmp4,Bok,C2cd5,Cacna1g,Cacna1h,Cacna2d1,Cadm1,Camk1d,Camk2a,Ccl2,Ccr7,Cd34,Cdh1,Cdh2,Cdk1,Cdk5r1,Cep131,Cftr,Chd1,Chrm1,Clasp1,Clec4e,Clu,Cntn1,Cracr2a,Crhr1,Ctss,Cxcl12,Cxcr…
GO Biological Process	GO:0003002	regionalization	50	8.367270e-8	1.075864e-3	2.151727e-5	1.490308e+0	1.261484e+2	188	4.227494e-2	6.300268e-2	71	1.795238e-12	2.308317e-8	3.251151e-10	1.829703e+0	6.613097e+1	121	344	2.941892e-2	3.517442e-1	unnamed,unnamed,unnamed,unnamed,unnamed,unnamed,unnamed,unnamed,unnamed,unnamed,unnamed,unnamed,unnamed,unnamed,unnamed,unnamed,unnamed,unnamed,unnamed,unnamed,unnamed,unnamed,unnamed,unnamed,unnamed,unnamed,unnamed,unnamed,unnamed,unnamed,unnamed,unnamed,unnamed,unnamed,unnamed,unnamed,unnamed,unnamed,unnamed,unnamed,unnamed,unnamed,unnamed,unnamed,unnamed,unnamed,unnamed,unnamed,unnamed,unnamed…	Acvr2b,Ahi1,Alx4,Arc,Bmp2,Bmp4,Bmpr1b,Bptf,Celsr1,Cited2,Cobl,Crb2,Crkl,Ctnnb1,Ctnnbip1,Cyp26b1,Dbx1,Dkk1,Dll1,Dll4,Dlx2,Dmrt3,Dusp6,Emx2,En1,Eomes,Evx1,Fezf2,Fgfr2,Foxa2,Foxb1,Foxc1,Foxf1,Fzd5,Gas1,Gata4,Gbx2,Gli2,Gli3,Gm17018,Grem1,Grem2,Hes1,Hey1,Hey2,Hhip,Hnf1b,Hoxa1,Hoxc13,Hoxd10,Hoxd11,Hoxd13,Ift57,Intu,Irx2,Irx3,Isl1,Lef1,Lhx2,Lmx1b,Lrp5,Lrp6,Mafb,Megf8,Mib1,Msx1,Msx2,Myf5,Nkx6-1,Nkx6-2,No…
GO Biological Process	GO:0001704	formation of primary germ layer	51	9.087594e-8	1.168483e-3	2.291143e-5	1.905997e+0	4.197278e+1	80	1.406595e-2	2.680965e-2	135	7.822678e-10	1.005840e-5	7.450666e-8	2.338423e+0	2.095429e+1	49	109	1.191345e-2	4.495413e-1	unnamed,unnamed,unnamed,unnamed,unnamed,unnamed,unnamed,unnamed,unnamed,unnamed,unnamed,unnamed,unnamed,unnamed,unnamed,unnamed,unnamed,unnamed,unnamed,unnamed,unnamed,unnamed,unnamed,unnamed,unnamed,unnamed,unnamed,unnamed,unnamed,unnamed,unnamed,unnamed,unnamed,unnamed,unnamed,unnamed,unnamed,unnamed,unnamed,unnamed,unnamed,unnamed,unnamed,unnamed,unnamed,unnamed,unnamed,unnamed,unnamed,unnamed…	Bmp4,Bmp7,Col11a1,Col4a2,Col6a1,Crb2,Ctnnb1,Ctr9,Dkk1,Dusp1,Dusp4,Dusp5,Eomes,Exoc4,Ext2,Foxa2,Foxc1,Foxf1,Gata4,Gata6,Hand1,Hmga2,Hnf1a,Hnf1b,Hsbp1,Inhba,Itga8,Lama3,Lef1,Leo1,Macf1,Mmp15,Pax2,Pofut2,Prkar1a,Setd2,Six2,Smad1,Smad2,Smad3,Snai1,Sox17,Sox2,Sox7,T,Tnrc6c,Wnt11,Wnt3,Wnt3a
GO Biological Process	GO:0007283	spermatogenesis	52	9.286619e-8	1.194073e-3	2.296295e-5	1.527342e+0	1.099950e+2	168	3.686160e-2	5.630027e-2	1002	2.076601e-3	1.000000e+0	2.664764e-2	1.265572e+0	1.003499e+2	127	522	3.087770e-2	2.432950e-1	unnamed,unnamed,unnamed,unnamed,unnamed,unnamed,unnamed,unnamed,unnamed,unnamed,unnamed,unnamed,unnamed,unnamed,unnamed,unnamed,unnamed,unnamed,unnamed,unnamed,unnamed,unnamed,unnamed,unnamed,unnamed,unnamed,unnamed,unnamed,unnamed,unnamed,unnamed,unnamed,unnamed,unnamed,unnamed,unnamed,unnamed,unnamed,unnamed,unnamed,unnamed,unnamed,unnamed,unnamed,unnamed,unnamed,unnamed,unnamed,unnamed,unnamed…	4930447C04Rik,Ace,Acrbp,Acsbg2,Adamts2,Adcyap1r1,Ak7,Apob,Aqp7,Arid4a,Arntl,B4galnt1,Bad,Bbs2,Bcl2l11,Bcl6,Bmp8a,Cabyr,Cadm1,Capza3,Ccdc33,Ccdc42,Ccna1,Cdyl,Cep131,Cfap54,Cftr,Chd5,Cldn11,Clock,Cnr1,Cyp26b1,D1Pas1,Dazl,Ddx4,Dnmt3a,Dynll1,Fndc3a,Fshr,Gal3st1,Gata4,Ghsr,Gm17018,H2al2a,H3f3a,Herc2,Herc4,Herpud2,Hist1h1t,Hmga1,Hmga2,Hmgb2,Hormad1,Immp2l,Ing2,Katnal1,Kdm3a,Kit,Klhl32,Lgr4,Lhcgr,Lrguk,…
GO Biological Process	GO:0008284	positive regulation of cell proliferation	53	1.071460e-7	1.377683e-3	2.599402e-5	1.309715e+0	2.786866e+2	365	9.339362e-2	1.223190e-1	75	3.620690e-12	4.655483e-8	6.207311e-10	1.489606e+0	1.691722e+2	252	880	6.126915e-2	2.863636e-1	unnamed,unnamed,unnamed,unnamed,unnamed,unnamed,unnamed,unnamed,unnamed,unnamed,unnamed,unnamed,unnamed,unnamed,unnamed,unnamed,unnamed,unnamed,unnamed,unnamed,unnamed,unnamed,unnamed,unnamed,unnamed,unnamed,unnamed,unnamed,unnamed,unnamed,unnamed,unnamed,unnamed,unnamed,unnamed,unnamed,unnamed,unnamed,unnamed,unnamed,unnamed,unnamed,unnamed,unnamed,unnamed,unnamed,unnamed,unnamed,unnamed,unnamed…	Abcc4,Acer2,Adcyap1,Aggf1,Akr1b3,Akr1c18,Ang4,Anxa1,Anxa2,Aqp1,Atad5,Atf3,Atxn1,Avpr1a,Bad,Bcl6,Blm,Bmp10,Bmp2,Bmp4,Calcrl,Camp,Cav2,Ccl2,Ccnd1,Ccnd2,Ccr7,Cd1d1,Cd24a,Cd320,Cd86,Cdc7,Cdh13,Cdk1,Cdk6,Cdkn1a,Cdkn3,Cep131,Col18a1,Crkl,Csnk2a1,Cst3,Ctgf,Ctnnb1,Cx3cr1,Cxadr,Dab2ip,Dct,Dhx9,Disc1,Dll1,Dll4,Dlx5,Drd2,E2f3,Eapp,Edn2,Edn3,Egr1,Epha1,Erbb2,Esr1,Ets1,F3,Fadd,Fbxw4,Fgf18,Fgfr1,Fgfr2,Fndc3b,F…
GO Biological Process	GO:0007548	sex differentiation	54	1.089243e-7	1.400549e-3	2.593609e-5	1.574464e+0	9.336513e+1	147	3.128858e-2	4.926273e-2	142	1.253845e-9	1.612194e-5	1.135348e-7	1.796985e+0	5.286632e+1	95	275	2.309750e-2	3.454545e-1	unnamed,unnamed,unnamed,unnamed,unnamed,unnamed,unnamed,unnamed,unnamed,unnamed,unnamed,unnamed,unnamed,unnamed,unnamed,unnamed,unnamed,unnamed,unnamed,unnamed,unnamed,unnamed,unnamed,unnamed,unnamed,unnamed,unnamed,unnamed,unnamed,unnamed,unnamed,unnamed,unnamed,unnamed,unnamed,unnamed,unnamed,unnamed,unnamed,unnamed,unnamed,unnamed,unnamed,unnamed,unnamed,unnamed,unnamed,unnamed,unnamed,unnamed…	Adamts1,Adcyap1,Adcyap1r1,Arid4a,Bcl2l11,Bmpr1b,Bok,Ccnd1,Cga,Cited2,Cst3,Ctnna1,Ctnnb1,Dach1,Dhcr24,Dmrt3,Dnajc19,Eif2s2,Esr1,Esr2,Fkbp4,Fndc3a,Foxc1,Foxf2,Foxo3,Fshr,Gata4,Gata6,H3f3a,Hmga2,Hmgb2,Hnf1b,Hoxa13,Hoxd13,Hsd17b3,Immp2l,Ing2,Inhba,Insr,Jmjd1c,Kit,Kitl,Klhl32,Lep,Lgr4,Lhcgr,Lhfpl2,Lhx8,Lrp6,Lrrc6,Map7,Msh2,Ncoa1,Nup107,Nup210l,Nupr1,Oas1d,Osr1,Pbx1,Pdgfra,Phb,Pitx2,Pkd1,Plekha1,Rdh10,…
GO Biological Process	GO:0046649	lymphocyte activation	55	1.092361e-7	1.404558e-3	2.553741e-5	1.541359e+0	1.038045e+2	160	3.478703e-2	5.361930e-2	598	1.657938e-4	1.000000e+0	3.564844e-3	1.390712e+0	7.478182e+1	104	389	2.528568e-2	2.673522e-1	unnamed,unnamed,unnamed,unnamed,unnamed,unnamed,unnamed,unnamed,unnamed,unnamed,unnamed,unnamed,unnamed,unnamed,unnamed,unnamed,unnamed,unnamed,unnamed,unnamed,unnamed,unnamed,unnamed,unnamed,unnamed,unnamed,unnamed,unnamed,unnamed,unnamed,unnamed,unnamed,unnamed,unnamed,unnamed,unnamed,unnamed,unnamed,unnamed,unnamed,unnamed,unnamed,unnamed,unnamed,unnamed,unnamed,unnamed,unnamed,unnamed,unnamed…	Abl2,Ahr,Aire,Anxa1,Bcl11a,Bcl11b,Bcl6,Blm,Blnk,Braf,Cblb,Ccr7,Cd180,Cd1d1,Cd24a,Cd86,Cdh17,Cdk6,Clec4d,Clec4e,Clec4f,Cmtm7,Crip3,Ctnnb1,Cxadr,Cxcl12,Cxcr4,Cyld,Cyp26b1,Dclre1c,Ddost,Dll1,Dll4,Dock2,Egr1,Eomes,Ephb1,Exo1,Fadd,Fnip1,Foxp1,Fyn,Fzd5,Fzd7,Gadd45g,Gli3,Hmgb1,Hnf1a,Hs1bp3,Icosl,Id2,Ifng,Ifnk,Igbp1b,Ikzf1,Il15,Il7r,Irf4,Itgad,Itgb2,Kit,Lef1,Lep,Mafb,Malt1,Msh2,Myb,Nck2,Nfatc1,Notch2,One…
GO Biological Process	GO:0048232	male gamete generation	56	1.098702e-7	1.412711e-3	2.522698e-5	1.523193e+0	1.102946e+2	168	3.696201e-2	5.630027e-2	1026	2.398007e-3	1.000000e+0	3.005222e-2	1.260741e+0	1.007344e+2	127	524	3.087770e-2	2.423664e-1	unnamed,unnamed,unnamed,unnamed,unnamed,unnamed,unnamed,unnamed,unnamed,unnamed,unnamed,unnamed,unnamed,unnamed,unnamed,unnamed,unnamed,unnamed,unnamed,unnamed,unnamed,unnamed,unnamed,unnamed,unnamed,unnamed,unnamed,unnamed,unnamed,unnamed,unnamed,unnamed,unnamed,unnamed,unnamed,unnamed,unnamed,unnamed,unnamed,unnamed,unnamed,unnamed,unnamed,unnamed,unnamed,unnamed,unnamed,unnamed,unnamed,unnamed…	4930447C04Rik,Ace,Acrbp,Acsbg2,Adamts2,Adcyap1r1,Ak7,Apob,Aqp7,Arid4a,Arntl,B4galnt1,Bad,Bbs2,Bcl2l11,Bcl6,Bmp8a,Cabyr,Cadm1,Capza3,Ccdc33,Ccdc42,Ccna1,Cdyl,Cep131,Cfap54,Cftr,Chd5,Cldn11,Clock,Cnr1,Cyp26b1,D1Pas1,Dazl,Ddx4,Dnmt3a,Dynll1,Fndc3a,Fshr,Gal3st1,Gata4,Ghsr,Gm17018,H2al2a,H3f3a,Herc2,Herc4,Herpud2,Hist1h1t,Hmga1,Hmga2,Hmgb2,Hormad1,Immp2l,Ing2,Katnal1,Kdm3a,Kit,Klhl32,Lgr4,Lhcgr,Lrguk,…
GO Biological Process	GO:0001701	in utero embryonic development	57	1.598677e-7	2.055579e-3	3.606279e-5	1.459205e+0	1.356903e+2	198	4.547263e-2	6.635389e-2	137	8.026549e-10	1.032054e-5	7.533238e-8	1.627047e+0	8.420164e+1	137	438	3.330902e-2	3.127854e-1	unnamed,unnamed,unnamed,unnamed,unnamed,unnamed,unnamed,unnamed,unnamed,unnamed,unnamed,unnamed,unnamed,unnamed,unnamed,unnamed,unnamed,unnamed,unnamed,unnamed,unnamed,unnamed,unnamed,unnamed,unnamed,unnamed,unnamed,unnamed,unnamed,unnamed,unnamed,unnamed,unnamed,unnamed,unnamed,unnamed,unnamed,unnamed,unnamed,unnamed,unnamed,unnamed,unnamed,unnamed,unnamed,unnamed,unnamed,unnamed,unnamed,unnamed…	Adar,Amd1,Apba2,Apob,B9d1,Bcl2l11,Bmp2,Bmp7,Bptf,C6,Ccnk,Cdh1,Cdkn1c,Cited2,Cnot1,Col4a3bp,Ctnnb1,Ctr9,Dab2,Dad1,Dll1,E2f7,E2f8,Ednra,Eif2s2,Eomes,Epas1,Epn2,Esrrb,Fgfr1,Fgfr2,Foxa2,Foxc1,Foxf1,Foxp1,Fzd5,G2e3,Gata4,Gata6,Gja1,Gjb5,Gli2,Gli3,Grhl2,Grin2b,Hand1,Hand2,Hcn4,Hes1,Hey1,Hey2,Hif1a,Hnf1a,Hnf1b,Hopx,Hormad1,Ihh,Il10,Kdm1a,Kidins220,Klf2,Lef1,Man2a1,Mecom,Mfsd7b,Mib1,Msh2,Msx1,Myb,Myh10,M…
GO Biological Process	GO:0007417	central nervous system development	58	1.836653e-7	2.361568e-3	4.071670e-5	1.261111e+0	3.599999e+2	454	1.206434e-1	1.521448e-1	4	1.514435e-27	1.947261e-23	4.868151e-24	1.769743e+0	1.768619e+2	313	920	7.610017e-2	3.402174e-1	unnamed,unnamed,unnamed,unnamed,unnamed,unnamed,unnamed,unnamed,unnamed,unnamed,unnamed,unnamed,unnamed,unnamed,unnamed,unnamed,unnamed,unnamed,unnamed,unnamed,unnamed,unnamed,unnamed,unnamed,unnamed,unnamed,unnamed,unnamed,unnamed,unnamed,unnamed,unnamed,unnamed,unnamed,unnamed,unnamed,unnamed,unnamed,unnamed,unnamed,unnamed,unnamed,unnamed,unnamed,unnamed,unnamed,unnamed,unnamed,unnamed,unnamed…	Aatk,Abat,Abcb4,Abl2,Abr,Adarb1,Adcyap1,Afdn,Ahi1,Ak4,Ak7,Ak8,Akr1c14,Akt3,Alk,Anxa3,Aqp1,Arhgef28,Arl6,Armc4,Atp2b1,Atxn1,Avpr1a,Bad,Bbs2,Bcl11b,Bcl2l11,Bmp2,Bmp4,Bmp7,Bok,Bptf,Bsx,Btd,Cbln1,Ccdc85c,Cdh2,Cdh22,Cdk5r1,Celsr1,Cep120,Chd5,Cited2,Cln8,Clu,Cntn1,Cntn2,Col3a1,Col4a1,Crhr1,Csnk2a1,Cst3,Ctnna2,Ctnnb1,Cttnbp2,Cx3cr1,Cxcl12,Cxcr4,Dab1,Dab2ip,Dbx1,Dclk1,Dct,Diaph1,Disc1,Dixdc1,Dkk1,Dlc1,Dl…
GO Biological Process	GO:0061458	reproductive system development	59	1.867472e-7	2.401195e-3	4.069823e-5	1.428386e+0	1.519197e+2	217	5.091144e-2	7.272118e-2	108	1.171630e-10	1.506482e-6	1.394891e-8	1.634536e+0	9.054559e+1	148	471	3.598347e-2	3.142251e-1	unnamed,unnamed,unnamed,unnamed,unnamed,unnamed,unnamed,unnamed,unnamed,unnamed,unnamed,unnamed,unnamed,unnamed,unnamed,unnamed,unnamed,unnamed,unnamed,unnamed,unnamed,unnamed,unnamed,unnamed,unnamed,unnamed,unnamed,unnamed,unnamed,unnamed,unnamed,unnamed,unnamed,unnamed,unnamed,unnamed,unnamed,unnamed,unnamed,unnamed,unnamed,unnamed,unnamed,unnamed,unnamed,unnamed,unnamed,unnamed,unnamed,unnamed…	Abcb4,Adamts1,Adcyap1,Ahr,Anxa1,Arid4a,Bcl2l11,Bmp4,Bmp7,Bmpr1b,Bok,Bptf,Ccnd1,Cdh1,Cdkn1c,Cga,Cited2,Cst3,Ctnna1,Ctnnb1,Dcn,Dhcr24,Dnajc19,E2f7,E2f8,Eif2s2,Eomes,Epas1,Esr1,Esr2,Esrrb,Fem1b,Fgfr2,Fkbp4,Fndc3a,Foxc1,Foxf2,Foxo3,Fshr,Fzd5,Gata4,Gata6,Gdf7,Ghsr,Gja1,Gjb2,Gjb5,Gli2,Gli3,Grhl2,H3f3a,Hand1,Hes1,Hey1,Hey2,Hif1a,Hmga2,Hmgb2,Hnf1a,Hnf1b,Hoxa13,Hoxd13,Hsd17b3,Il10,Immp2l,Ing2,Inhba,Insr,J…
GO Biological Process	GO:0070486	leukocyte aggregation	60	1.867503e-7	2.401235e-3	4.002059e-5	1.653611e+0	7.135899e+1	118	2.391387e-2	3.954424e-2	1159	4.042610e-3	1.000000e+0	4.484890e-2	1.348615e+0	5.190512e+1	70	270	1.701921e-2	2.592593e-1	unnamed,unnamed,unnamed,unnamed,unnamed,unnamed,unnamed,unnamed,unnamed,unnamed,unnamed,unnamed,unnamed,unnamed,unnamed,unnamed,unnamed,unnamed,unnamed,unnamed,unnamed,unnamed,unnamed,unnamed,unnamed,unnamed,unnamed,unnamed,unnamed,unnamed,unnamed,unnamed,unnamed,unnamed,unnamed,unnamed,unnamed,unnamed,unnamed,unnamed,unnamed,unnamed,unnamed,unnamed,unnamed,unnamed,unnamed,unnamed,unnamed,unnamed…	Abl2,Aire,Anxa1,Bcl11a,Bcl11b,Blm,Bmp7,Braf,Cblb,Ccr7,Cd1d1,Cd86,Cdk6,Clec4d,Clec4e,Clec4f,Crip3,Ctnnb1,Cxadr,Cxcl12,Cxcr4,Cyld,Cyp26b1,Ddost,Dll4,Dock2,Egr1,Eomes,Fadd,Foxp1,Fyn,Fzd5,Fzd7,Gadd45g,Gli3,Hmgb1,Hs1bp3,Icosl,Ifng,Ifnk,Ikzf1,Il15,Il7r,Irf4,Itgad,Itgb2,Kit,Lef1,Lep,Mafb,Malt1,Pax1,Pla2g2d,Prex1,Prkdc,Ptger4,Rab27a,Relb,Ripk2,Runx2,Shh,Smad3,Sox4,Syk,Tcf7,Vav1,Wnt4,Zap70,Zfp36l1,Zfp36l2
GO Biological Process	GO:0048608	reproductive structure development	61	1.867692e-7	2.401478e-3	3.936850e-5	1.429723e+0	1.510782e+2	216	5.062944e-2	7.238606e-2	105	9.925783e-11	1.276257e-6	1.215483e-8	1.640911e+0	8.958439e+1	147	466	3.574034e-2	3.154506e-1	unnamed,unnamed,unnamed,unnamed,unnamed,unnamed,unnamed,unnamed,unnamed,unnamed,unnamed,unnamed,unnamed,unnamed,unnamed,unnamed,unnamed,unnamed,unnamed,unnamed,unnamed,unnamed,unnamed,unnamed,unnamed,unnamed,unnamed,unnamed,unnamed,unnamed,unnamed,unnamed,unnamed,unnamed,unnamed,unnamed,unnamed,unnamed,unnamed,unnamed,unnamed,unnamed,unnamed,unnamed,unnamed,unnamed,unnamed,unnamed,unnamed,unnamed…	Abcb4,Adamts1,Adcyap1,Ahr,Anxa1,Arid4a,Bcl2l11,Bmp4,Bmp7,Bmpr1b,Bok,Bptf,Ccnd1,Cdh1,Cdkn1c,Cga,Cited2,Cst3,Ctnna1,Ctnnb1,Dcn,Dhcr24,Dnajc19,E2f7,E2f8,Eif2s2,Eomes,Epas1,Esr1,Esr2,Esrrb,Fem1b,Fgfr2,Fkbp4,Fndc3a,Foxc1,Foxf2,Foxo3,Fshr,Fzd5,Gata4,Gata6,Gdf7,Ghsr,Gja1,Gjb2,Gjb5,Gli2,Gli3,Grhl2,H3f3a,Hand1,Hes1,Hey1,Hey2,Hif1a,Hmga2,Hmgb2,Hnf1a,Hnf1b,Hoxa13,Hoxd13,Hsd17b3,Il10,Immp2l,Ing2,Inhba,Insr,J…
GO Biological Process	GO:0002521	leukocyte differentiation	62	1.923266e-7	2.472935e-3	3.988606e-5	1.545832e+0	9.832891e+1	152	3.295205e-2	5.093834e-2	497	4.737870e-5	6.091953e-1	1.225745e-3	1.446568e+0	6.843786e+1	99	356	2.407002e-2	2.780899e-1	unnamed,unnamed,unnamed,unnamed,unnamed,unnamed,unnamed,unnamed,unnamed,unnamed,unnamed,unnamed,unnamed,unnamed,unnamed,unnamed,unnamed,unnamed,unnamed,unnamed,unnamed,unnamed,unnamed,unnamed,unnamed,unnamed,unnamed,unnamed,unnamed,unnamed,unnamed,unnamed,unnamed,unnamed,unnamed,unnamed,unnamed,unnamed,unnamed,unnamed,unnamed,unnamed,unnamed,unnamed,unnamed,unnamed,unnamed,unnamed,unnamed,unnamed…	Abl2,Ahr,Aire,Anxa1,Anxa2,Batf3,Bcl11a,Bcl11b,Bcl6,Blm,Bmp4,Braf,Ccr7,Cd1d1,Cd24a,Cd86,Cdh17,Cdk6,Cited2,Clec4d,Clec4e,Cmtm7,Ctnnb1,Cyld,Dclre1c,Dll1,Dll4,Dock2,Egr1,Eif2ak1,Eomes,Fadd,Farp2,Fnip1,Foxp1,Fzd5,Fzd7,Gadd45g,Gas6,Gli3,Hmgb1,Hnf1a,Hs1bp3,Id2,Ifng,Ifnk,Ikzf1,Il15,Il31ra,Il7r,Irf4,Jun,Kdm1a,Kit,Lef1,Lep,Mafb,Malt1,Msh2,Myb,Nfatc1,Notch2,Ocstamp,Onecut1,Pax1,Pik3r1,Pirb,Pla2g2d,Plcb1,Plc…
GO Biological Process	GO:1902455	negative regulation of stem cell population maintenance	63	1.943790e-7	2.499325e-3	3.967183e-5	6.526725e+0	1.991810e+0	13	6.674968e-4	4.356568e-3	889	1.320647e-3	1.000000e+0	1.910110e-2	4.334833e+0	1.153447e+0	5	6	1.215658e-3	8.333333e-1	unnamed,unnamed,unnamed,unnamed,unnamed,unnamed,unnamed,unnamed,unnamed,unnamed,unnamed,unnamed,unnamed	Bmp7,Hnf1b,Pax2,Pax8,Zfp706
GO Biological Process	GO:0010948	negative regulation of cell cycle process	64	1.994151e-7	2.564079e-3	4.006374e-5	1.851953e+0	4.427759e+1	82	1.483833e-2	2.747989e-2	837	1.021320e-3	1.000000e+0	1.568953e-2	1.494134e+0	3.614134e+1	54	188	1.312910e-2	2.872340e-1	unnamed,unnamed,unnamed,unnamed,unnamed,unnamed,unnamed,unnamed,unnamed,unnamed,unnamed,unnamed,unnamed,unnamed,unnamed,unnamed,unnamed,unnamed,unnamed,unnamed,unnamed,unnamed,unnamed,unnamed,unnamed,unnamed,unnamed,unnamed,unnamed,unnamed,unnamed,unnamed,unnamed,unnamed,unnamed,unnamed,unnamed,unnamed,unnamed,unnamed,unnamed,unnamed,unnamed,unnamed,unnamed,unnamed,unnamed,unnamed,unnamed,unnamed…	Blm,Bmp4,Bmp7,Brca1,Brd7,Ccnd1,Ccnk,Cdk1,Cdk2ap2,Cdkn1a,Cdkn2d,Cep192,Chmp4c,Ctdsp2,Ctdspl,D7Ertd443e,Dab2ip,Dact1,Donson,E2f7,E2f8,Esr1,Fbxw7,Fgfr2,Foxn3,Gjc2,H2afy,Hmga2,Hormad1,Hus1b,Jade1,Khdc3,Kifc1,Mdm4,Mrnip,Msh2,Myo16,Pinx1,Ppp2r3a,Prkar1a,Prkdc,Pten,Pttg1,Rbm14,Rps6ka2,Sox4,Syf2,Taok3,Tex14,Tmem67,Tnks,Trim37,Zfp36l1,Zfp36l2
GO Biological Process	GO:0030111	regulation of Wnt signaling pathway	65	2.203725e-7	2.833550e-3	4.359307e-5	1.532470e+0	1.017964e+2	156	3.411408e-2	5.227882e-2	55	1.695219e-13	2.179713e-9	3.963114e-11	2.027473e+0	4.882926e+1	99	254	2.407002e-2	3.897638e-1	unnamed,unnamed,unnamed,unnamed,unnamed,unnamed,unnamed,unnamed,unnamed,unnamed,unnamed,unnamed,unnamed,unnamed,unnamed,unnamed,unnamed,unnamed,unnamed,unnamed,unnamed,unnamed,unnamed,unnamed,unnamed,unnamed,unnamed,unnamed,unnamed,unnamed,unnamed,unnamed,unnamed,unnamed,unnamed,unnamed,unnamed,unnamed,unnamed,unnamed,unnamed,unnamed,unnamed,unnamed,unnamed,unnamed,unnamed,unnamed,unnamed,unnamed…	Abl2,Ankrd10,Arntl,Bicc1,Bmp2,Ccar2,Ccnd1,Cdh1,Cdh2,Cdk14,Csnk1e,Csnk2a1,Ctnnbip1,Ctnnd1,Ctnnd2,Cxxc4,Cyld,Dab2,Dab2ip,Dact1,Dcdc2a,Depdc1b,Disc1,Dixdc1,Dkk1,Dlx5,Egr1,Fam53b,Fgfr2,Foxl1,Foxo1,Foxo3,Fzd5,Gli3,Grb10,Grem1,Hmga2,Hnf1a,Hnf1b,Ift20,Isl1,Jade1,Kremen1,Lef1,Lgr4,Limd1,Lmx1a,Lrp5,Lrp6,Macf1,Mcc,Nkd1,Nkd2,Nlk,Nphp4,Ppm1a,Ppp2r3a,Prickle1,Rack1,Rapgef1,Rbpj,Rnf146,Rnf220,Ror2,Sall1,Shh,Si…
GO Biological Process	GO:0014706	striated muscle tissue development	66	2.471041e-7	3.177265e-3	4.814037e-5	1.479855e+0	1.216336e+2	180	4.076192e-2	6.032172e-2	63	8.714588e-13	1.120522e-8	1.778606e-10	1.890043e+0	5.978701e+1	113	311	2.747386e-2	3.633441e-1	unnamed,unnamed,unnamed,unnamed,unnamed,unnamed,unnamed,unnamed,unnamed,unnamed,unnamed,unnamed,unnamed,unnamed,unnamed,unnamed,unnamed,unnamed,unnamed,unnamed,unnamed,unnamed,unnamed,unnamed,unnamed,unnamed,unnamed,unnamed,unnamed,unnamed,unnamed,unnamed,unnamed,unnamed,unnamed,unnamed,unnamed,unnamed,unnamed,unnamed,unnamed,unnamed,unnamed,unnamed,unnamed,unnamed,unnamed,unnamed,unnamed,unnamed…	Actn2,Adamts9,Akap13,Arid2,Atf3,Bin3,Bmp10,Bmp2,Bmp4,Bmp7,Cacna1s,Cacybp,Cav2,Cdk1,Cited2,Col11a1,Ctnnb1,Cxadr,Dcn,Dll1,Dll4,Dsp,Egr1,Eng,Eomes,Eya2,Fadd,Fgfr2,Fhl2,Fhod3,Flnb,Foxc1,Foxp1,Gata4,Gata6,Hand1,Hey1,Hey2,Heyl,Hivep3,Hlf,Hlx,Hoxd10,Hspg2,Id2,Ift20,Isl1,Klf5,Klhl40,Lemd2,Lemd3,Mef2a,Met,Mettl21c,Myc,Myf5,Myh10,Myl6,Myo18b,Myocd,Myod1,Myom2,Neurl1a,Nox4,Nppa,Nr2f2,Nupr1,Pax5,Pax7,Pdgfra,…
GO Biological Process	GO:0032042	mitochondrial DNA metabolic process	67	2.623493e-7	3.373287e-3	5.034757e-5	7.029299e+0	1.707140e+0	12	5.720980e-4	4.021448e-3	1209	5.429601e-3	1.000000e+0	5.774509e-2	2.600900e+0	3.075859e+0	8	16	1.945052e-3	5.000000e-1	unnamed,unnamed,unnamed,unnamed,unnamed,unnamed,unnamed,unnamed,unnamed,unnamed,unnamed,unnamed	Chchd4,Mgme1,Parp1,Polg,Polg2,Primpol,Rrm2b,Tk2
GO Biological Process	GO:0090066	regulation of anatomical structure size	68	2.785987e-7	3.582222e-3	5.267974e-5	1.441093e+0	1.401713e+2	202	4.697431e-2	6.769437e-2	184	3.610745e-8	4.642696e-4	2.523204e-6	1.548980e+0	8.650853e+1	134	450	3.257963e-2	2.977778e-1	unnamed,unnamed,unnamed,unnamed,unnamed,unnamed,unnamed,unnamed,unnamed,unnamed,unnamed,unnamed,unnamed,unnamed,unnamed,unnamed,unnamed,unnamed,unnamed,unnamed,unnamed,unnamed,unnamed,unnamed,unnamed,unnamed,unnamed,unnamed,unnamed,unnamed,unnamed,unnamed,unnamed,unnamed,unnamed,unnamed,unnamed,unnamed,unnamed,unnamed,unnamed,unnamed,unnamed,unnamed,unnamed,unnamed,unnamed,unnamed,unnamed,unnamed…	Aatk,Actn2,Actr3b,Add2,Adra2a,Adra2b,Adrb1,Adrb2,Agtr1b,Ahr,Akt3,Alox15,Aqp1,Arf1,Arfgef1,Arfip1,Arhgap18,Arpin,Asic2,Atp13a2,Avpr1a,Barhl2,Bbs2,Bcl11a,Bdnf,Capza2,Capza3,Carmil1,Cdc42ep4,Cdh4,Cdk5r1,Chrm1,Cln8,Cntn2,Disc1,Dock4,Dock5,Drd1,Drd5,Dscam,Dstn,Edn2,Edn3,Ednra,Efna5,Epha7,Evl,Ezr,Fgg,Fhod3,Fmn1,Fmn2,Foxc1,Fshr,Fstl4,Gclm,Gja1,Grip2,Gsn,Hnf1b,Hrh1,Htr1a,Htr1b,Il7r,Iqgap2,Kcnma1,Kirrel,L…
GO Biological Process	GO:0006974	cellular response to DNA damage stimulus	69	2.876512e-7	3.698619e-3	5.360318e-5	1.460713e+0	1.293889e+2	189	4.336088e-2	6.333780e-2	2762	8.940754e-2	1.000000e+0	4.162209e-1	1.112334e+0	1.222654e+2	136	636	3.306589e-2	2.138365e-1	unnamed,unnamed,unnamed,unnamed,unnamed,unnamed,unnamed,unnamed,unnamed,unnamed,unnamed,unnamed,unnamed,unnamed,unnamed,unnamed,unnamed,unnamed,unnamed,unnamed,unnamed,unnamed,unnamed,unnamed,unnamed,unnamed,unnamed,unnamed,unnamed,unnamed,unnamed,unnamed,unnamed,unnamed,unnamed,unnamed,unnamed,unnamed,unnamed,unnamed,unnamed,unnamed,unnamed,unnamed,unnamed,unnamed,unnamed,unnamed,unnamed,unnamed…	4930447C04Rik,Asf1a,Atad5,Bach1,Bad,Bcl2l11,Bcl6,Blm,Bok,Brca1,Ccar2,Ccnd1,Ccnk,Cdc5l,Cdc7,Cdk1,Cdkn1a,Cdkn2d,Cdkn3,Chchd4,Chd1l,Chd2,Clock,D7Ertd443e,Dclre1c,Ddx1,Donson,Dyrk2,E2f7,Egln3,Ercc4,Ercc6,Ercc6l2,Exo1,Eya2,Eya4,Fancc,Fbxw7,Fmn2,Fnip2,Foxn3,Foxo1,Foxo3,Fto,Gadd45a,Gm27027,Gm5136,Helb,Helq,Herc2,Hmga1,Hmga2,Hmgb1,Hmox1,Hpf1,Hus1b,Ikbke,Immp2l,Ino80,Ino80d,Kdm4d,Mael,Mapkapk2,Mcm9,Mdm4,M…
GO Biological Process	GO:1901342	regulation of vasculature development	70	3.045051e-7	3.915327e-3	5.593324e-5	1.576316e+0	8.627711e+1	136	2.891324e-2	4.557641e-2	136	7.898001e-10	1.015525e-5	7.467095e-8	1.843157e+0	4.882926e+1	90	254	2.188184e-2	3.543307e-1	unnamed,unnamed,unnamed,unnamed,unnamed,unnamed,unnamed,unnamed,unnamed,unnamed,unnamed,unnamed,unnamed,unnamed,unnamed,unnamed,unnamed,unnamed,unnamed,unnamed,unnamed,unnamed,unnamed,unnamed,unnamed,unnamed,unnamed,unnamed,unnamed,unnamed,unnamed,unnamed,unnamed,unnamed,unnamed,unnamed,unnamed,unnamed,unnamed,unnamed,unnamed,unnamed,unnamed,unnamed,unnamed,unnamed,unnamed,unnamed,unnamed,unnamed…	Adamts1,Adamts9,Adgrb1,Aggf1,Angpt2,Anxa3,Aqp1,Bmp4,Bmp7,Brca1,Btg1,Camp,Ccl2,Cd34,Col4a2,Cth,Ctnnb1,Cx3cr1,Cysltr2,Dab2ip,Dcn,Ddah1,Dll1,Dll4,Egr1,Eng,Epha1,Ets1,F3,Fbxw7,Flt1,Foxc1,Gata4,Gata6,Ghsr,Grem1,Gtf2i,Hey1,Hey2,Hgf,Hhip,Hif1a,Hmga2,Hmgb1,Hmox1,Ifng,Isl1,Ism1,Kit,Lep,Map2k5,Ngfr,Notch4,Nr2e1,Pdcd10,Pdcd4,Pdgfb,Pik3r6,Plcg1,Plxnd1,Prkcb,Prkd1,Prok2,Ptn,Ptprm,Ramp2,Rapgef2,Rapgef3,Rhob,Ru…
GO Biological Process	GO:0010942	positive regulation of cell death	71	3.261445e-7	4.193566e-3	5.906431e-5	1.384467e+0	1.769634e+2	245	5.930410e-2	8.210456e-2	249	5.265662e-7	6.770588e-3	2.719112e-5	1.423378e+0	1.159214e+2	165	603	4.011670e-2	2.736318e-1	unnamed,unnamed,unnamed,unnamed,unnamed,unnamed,unnamed,unnamed,unnamed,unnamed,unnamed,unnamed,unnamed,unnamed,unnamed,unnamed,unnamed,unnamed,unnamed,unnamed,unnamed,unnamed,unnamed,unnamed,unnamed,unnamed,unnamed,unnamed,unnamed,unnamed,unnamed,unnamed,unnamed,unnamed,unnamed,unnamed,unnamed,unnamed,unnamed,unnamed,unnamed,unnamed,unnamed,unnamed,unnamed,unnamed,unnamed,unnamed,unnamed,unnamed…	Acer2,Aifm2,Akr1c18,Anxa1,Apbb2,Arhgef7,Atf3,Bad,Bcl10,Bcl2l11,Bcl2l14,Bcl6,Bmf,Bmp2,Bmp4,Bmp7,Bmpr1b,Bok,Btg1,Camk1d,Camk2a,Ccar2,Cd24a,Cdk5r1,Cdkn1a,Clu,Cnr1,Col18a1,Ctgf,Ctnna1,Ctnnb1,Ctnnbl1,Cyld,Cysltr2,Dab2ip,Dap,Dlc1,Dnmt3a,Dusp1,Dusp6,Ect2,Eef1a1,Eef1e1,Egln3,Egr1,Epha7,F3,Fadd,Fank1,Fbxw7,Fndc1,Fnip1,Foxo1,Foxo3,Foxp1,Fyn,Gadd45a,Gadd45g,Gapdh,Gm10053,Grik2,Grin2a,Grin2b,Gsn,Hmga2,Hmgb1,…
GO Biological Process	GO:2000036	regulation of stem cell population maintenance	72	3.464535e-7	4.454699e-3	6.187082e-5	2.943599e+0	1.019161e+1	30	3.415418e-3	1.005362e-2	468	3.176123e-5	4.083859e-1	8.726194e-4	2.679715e+0	6.343959e+0	17	33	4.133236e-3	5.151515e-1	unnamed,unnamed,unnamed,unnamed,unnamed,unnamed,unnamed,unnamed,unnamed,unnamed,unnamed,unnamed,unnamed,unnamed,unnamed,unnamed,unnamed,unnamed,unnamed,unnamed,unnamed,unnamed,unnamed,unnamed,unnamed,unnamed,unnamed,unnamed,unnamed,unnamed	Bmp7,Cnot1,Esrrb,Hmga2,Hnf1b,Kdm3a,Lbh,Pax2,Pax8,Prdm14,Sav1,Tcf7l1,Tead1,Tead4,Tram1,Yap1,Zfp706
GO Biological Process	GO:0071495	cellular response to endogenous stimulus	73	3.479199e-7	4.473554e-3	6.128156e-5	1.275418e+0	3.151907e+2	402	1.056269e-1	1.347185e-1	22	6.860936e-18	8.821792e-14	4.009905e-15	1.594996e+0	1.799377e+2	287	936	6.977875e-2	3.066239e-1	unnamed,unnamed,unnamed,unnamed,unnamed,unnamed,unnamed,unnamed,unnamed,unnamed,unnamed,unnamed,unnamed,unnamed,unnamed,unnamed,unnamed,unnamed,unnamed,unnamed,unnamed,unnamed,unnamed,unnamed,unnamed,unnamed,unnamed,unnamed,unnamed,unnamed,unnamed,unnamed,unnamed,unnamed,unnamed,unnamed,unnamed,unnamed,unnamed,unnamed,unnamed,unnamed,unnamed,unnamed,unnamed,unnamed,unnamed,unnamed,unnamed,unnamed…	Abcb4,Actn2,Acvr2b,Adcyap1,Adra2a,Adrb2,Agtr1b,Ahr,Akap6,Akr1b3,Akr1c18,Akt3,Anxa1,Apob,Aprt,Aqp1,Aqp8,Arap1,Arid1b,Atp2b1,Avpr1a,Bad,Bbs2,Bcar1,Blm,Bmp10,Bmp2,Bmp4,Bmp7,Bmp8a,Bmpr1b,Braf,Brca1,C2cd5,Cacna1s,Cacna2d1,Calcoco1,Camk2a,Camp,Casp6,Casq2,Cav2,Ccl2,Cdh1,Cdh13,Cftr,Cga,Cited2,Cldn5,Col3a1,Col4a1,Col4a2,Col4a6,Col6a1,Cpeb4,Crhbp,Crhr1,Csnk1e,Ctgf,Ctnna1,Ctnnb1,Cx3cr1,Dab2,Dcp1a,Diaph1,Dl…
GO Biological Process	GO:0007498	mesoderm development	74	3.831302e-7	4.926288e-3	6.657146e-5	1.869940e+0	4.064302e+1	76	1.362031e-2	2.546917e-2	211	1.688237e-7	2.170735e-3	1.028784e-5	2.108838e+0	2.133877e+1	45	111	1.094092e-2	4.054054e-1	unnamed,unnamed,unnamed,unnamed,unnamed,unnamed,unnamed,unnamed,unnamed,unnamed,unnamed,unnamed,unnamed,unnamed,unnamed,unnamed,unnamed,unnamed,unnamed,unnamed,unnamed,unnamed,unnamed,unnamed,unnamed,unnamed,unnamed,unnamed,unnamed,unnamed,unnamed,unnamed,unnamed,unnamed,unnamed,unnamed,unnamed,unnamed,unnamed,unnamed,unnamed,unnamed,unnamed,unnamed,unnamed,unnamed,unnamed,unnamed,unnamed,unnamed…	Acvr2b,Bmp4,Bmp7,Cited2,Crb2,Dkk1,Eomes,Exoc4,Ext2,Fgfr1,Foxc1,Foxf1,Hand1,Hmga2,Hnf1a,Inhba,Irx3,Itga8,Lef1,Lhx2,Macf1,Osr1,Pax2,Pofut2,Prkar1a,Rpl38,Setd2,Shh,Six2,Smad1,Smad2,Smad3,Smad4,Snai1,T,Tbx3,Tcf15,Tcf7l1,Tead1,Vegfa,Wnt11,Wnt3,Wnt3a,Yap1,Zfp36l1
GO Biological Process	GO:0061061	muscle structure development	75	3.910692e-7	5.028368e-3	6.704490e-5	1.383188e+0	1.756811e+2	243	5.887435e-2	8.143432e-2	44	2.366997e-14	3.043485e-10	6.917011e-12	1.759594e+0	9.093008e+1	160	473	3.890105e-2	3.382664e-1	unnamed,unnamed,unnamed,unnamed,unnamed,unnamed,unnamed,unnamed,unnamed,unnamed,unnamed,unnamed,unnamed,unnamed,unnamed,unnamed,unnamed,unnamed,unnamed,unnamed,unnamed,unnamed,unnamed,unnamed,unnamed,unnamed,unnamed,unnamed,unnamed,unnamed,unnamed,unnamed,unnamed,unnamed,unnamed,unnamed,unnamed,unnamed,unnamed,unnamed,unnamed,unnamed,unnamed,unnamed,unnamed,unnamed,unnamed,unnamed,unnamed,unnamed…	Actg1,Actn2,Adarb1,Adgrb1,Akap13,Alx4,Ank2,Asf1a,Atf3,Atp2a2,Avpr1a,Barx2,Bin3,Bmp10,Bmp2,Bmp4,Cacna1s,Cacna2d2,Cacybp,Casq2,Cav2,Cdh2,Cdk1,Chd2,Cited2,Col11a1,Col3a1,Coprs,Ctnnb1,Cxadr,Dcn,Dll1,Dll4,Dsp,Egr1,Eng,Eomes,Epas1,Fgfr2,Fhl2,Fhod3,Flnb,Foxc1,Foxf1,Foxk1,Foxp1,Fzd1,Gata4,Gata6,Grem1,H3f3a,Hacd1,Hand1,Hes1,Hey1,Hey2,Heyl,Hivep3,Hlf,Hlx,Hmgcr,Hoxd10,Ift20,Isl1,Itga8,Kdm1a,Klf5,Klhl40,Kmt5…
GO Biological Process	GO:0048332	mesoderm morphogenesis	76	4.668022e-7	6.002143e-3	7.897556e-5	2.126239e+0	2.539696e+1	54	8.511045e-3	1.809651e-2	292	1.453514e-6	1.868928e-2	6.400439e-5	2.303654e+0	1.345688e+1	31	70	7.537078e-3	4.428571e-1	unnamed,unnamed,unnamed,unnamed,unnamed,unnamed,unnamed,unnamed,unnamed,unnamed,unnamed,unnamed,unnamed,unnamed,unnamed,unnamed,unnamed,unnamed,unnamed,unnamed,unnamed,unnamed,unnamed,unnamed,unnamed,unnamed,unnamed,unnamed,unnamed,unnamed,unnamed,unnamed,unnamed,unnamed,unnamed,unnamed,unnamed,unnamed,unnamed,unnamed,unnamed,unnamed,unnamed,unnamed,unnamed,unnamed,unnamed,unnamed,unnamed,unnamed…	Bmp4,Bmp7,Crb2,Dkk1,Eomes,Exoc4,Ext2,Foxc1,Foxf1,Hand1,Hmga2,Hnf1a,Inhba,Itga8,Lef1,Macf1,Pax2,Pofut2,Prkar1a,Setd2,Six2,Smad1,Smad2,Smad3,Snai1,T,Tbx3,Tcf7l1,Wnt11,Wnt3,Wnt3a
GO Biological Process	GO:0009952	anterior/posterior pattern specification	77	4.795997e-7	6.166693e-3	8.008692e-5	1.621769e+0	7.276004e+1	118	2.438339e-2	3.954424e-2	200	9.951032e-8	1.279504e-3	6.397518e-6	1.781438e+0	4.210082e+1	75	219	1.823487e-2	3.424658e-1	unnamed,unnamed,unnamed,unnamed,unnamed,unnamed,unnamed,unnamed,unnamed,unnamed,unnamed,unnamed,unnamed,unnamed,unnamed,unnamed,unnamed,unnamed,unnamed,unnamed,unnamed,unnamed,unnamed,unnamed,unnamed,unnamed,unnamed,unnamed,unnamed,unnamed,unnamed,unnamed,unnamed,unnamed,unnamed,unnamed,unnamed,unnamed,unnamed,unnamed,unnamed,unnamed,unnamed,unnamed,unnamed,unnamed,unnamed,unnamed,unnamed,unnamed…	Acvr2b,Alx4,Arc,Bmp2,Bmp4,Bptf,Celsr1,Cobl,Crb2,Crkl,Ctnnb1,Ctnnbip1,Dkk1,Dll1,Emx2,En1,Fezf2,Foxa2,Foxb1,Foxc1,Foxf1,Fzd5,Gata4,Gbx2,Gli2,Gli3,Hes1,Hey1,Hey2,Hnf1b,Hoxa1,Hoxc13,Hoxd10,Hoxd11,Hoxd13,Lef1,Lrp5,Lrp6,Mib1,Msx1,Msx2,Myf5,Nr2f2,Osr1,Otx1,Otx2,Pax1,Pax6,Pbx1,Pcdh8,Pcsk6,Pld6,Plxna2,Prkdc,Rbpj,Ripply2,Ror2,Scmh1,Shh,Six2,Six3,Ski,Smad2,Smad3,Smad4,Sox17,T,Tbx3,Tcf15,Tcf7l1,Tshz1,Wnt3,Wn…
GO Biological Process	GO:0033365	protein localization to organelle	78	4.922301e-7	6.329095e-3	8.114224e-5	1.470644e+0	1.196755e+2	176	4.010572e-2	5.898123e-2	687	3.446566e-4	1.000000e+0	6.450647e-3	1.318195e+0	9.861972e+1	130	513	3.160710e-2	2.534113e-1	unnamed,unnamed,unnamed,unnamed,unnamed,unnamed,unnamed,unnamed,unnamed,unnamed,unnamed,unnamed,unnamed,unnamed,unnamed,unnamed,unnamed,unnamed,unnamed,unnamed,unnamed,unnamed,unnamed,unnamed,unnamed,unnamed,unnamed,unnamed,unnamed,unnamed,unnamed,unnamed,unnamed,unnamed,unnamed,unnamed,unnamed,unnamed,unnamed,unnamed,unnamed,unnamed,unnamed,unnamed,unnamed,unnamed,unnamed,unnamed,unnamed,unnamed…	1700123L14Rik,Abra,Adar,Ahi1,Akr1c18,Ank2,Arap1,Arl1,Arl6,Arntl,BC048403,Banp,Bbip1,Bbs2,Bbs9,Bcl6,Bmp4,Bmp7,Cacng2,Cdk1,Cep131,Champ1,Chchd4,Cnep1r1,Cntln,Cog3,Cox18,Cript,Cry2,Cse1l,Dcp1a,Ddx1,Dhx9,Diaph1,Disc1,Drd1,Esr1,Fam53a,Fam53b,Folr2,Gckr,Gm10184,Golph3,H2afy,H2afy2,Hes1,Hspa4,Hspa8,Ifng,Ift20,Immp2l,Ipo4,Ipo9,Jun,Kpna1,Kpna2,Kpna3,Lemd2,Macf1,March5,Mcph1,Mrnip,Msx1,Mterf4,Mtx2,Nedd1,Nf…
GO Biological Process	GO:0042475	odontogenesis of dentin-containing tooth	79	5.720752e-7	7.355743e-3	9.311067e-5	1.958472e+0	3.318914e+1	65	1.112237e-2	2.178284e-2	122	3.454760e-10	4.442130e-6	3.641090e-8	2.633822e+0	1.518705e+1	40	79	9.725261e-3	5.063291e-1	unnamed,unnamed,unnamed,unnamed,unnamed,unnamed,unnamed,unnamed,unnamed,unnamed,unnamed,unnamed,unnamed,unnamed,unnamed,unnamed,unnamed,unnamed,unnamed,unnamed,unnamed,unnamed,unnamed,unnamed,unnamed,unnamed,unnamed,unnamed,unnamed,unnamed,unnamed,unnamed,unnamed,unnamed,unnamed,unnamed,unnamed,unnamed,unnamed,unnamed,unnamed,unnamed,unnamed,unnamed,unnamed,unnamed,unnamed,unnamed,unnamed,unnamed…	Acvr2b,Ambn,Amtn,Bcl11b,Bcl2l11,Bmp2,Bmp4,Bmp7,Csf3r,Ctnna1,Ctnnb1,Dll1,Dlx2,Edar,Fam20a,Foxc1,Foxo1,Gli2,Gli3,Hand1,Hand2,Itga6,Itgb4,Klk4,Lef1,Lhx8,Lrp6,Msx1,Msx2,Nectin1,Pdgfra,Perp,Pitx2,Runx2,Shh,Slc24a4,Sostdc1,Tcf7l2,Tnc,Wdr72
GO Biological Process	GO:0072134	nephrogenic mesenchyme morphogenesis	80	5.849836e-7	7.521719e-3	9.402149e-5	1.184738e+1	6.752546e-1	8	2.262918e-4	2.680965e-3	2039	3.694941e-2	1.000000e+0	2.330042e-1	5.201799e+0	3.844824e-1	2	2	4.862631e-4	1.000000e+0	unnamed,unnamed,unnamed,unnamed,unnamed,unnamed,unnamed,unnamed	Bmp7,Smad4
GO Biological Process	GO:0048565	digestive tract development	81	6.220062e-7	7.997756e-3	9.873772e-5	1.661588e+0	6.379439e+1	106	2.137882e-2	3.552279e-2	69	1.580807e-12	2.032602e-8	2.945799e-10	2.403862e+0	2.537584e+1	61	132	1.483102e-2	4.621212e-1	unnamed,unnamed,unnamed,unnamed,unnamed,unnamed,unnamed,unnamed,unnamed,unnamed,unnamed,unnamed,unnamed,unnamed,unnamed,unnamed,unnamed,unnamed,unnamed,unnamed,unnamed,unnamed,unnamed,unnamed,unnamed,unnamed,unnamed,unnamed,unnamed,unnamed,unnamed,unnamed,unnamed,unnamed,unnamed,unnamed,unnamed,unnamed,unnamed,unnamed,unnamed,unnamed,unnamed,unnamed,unnamed,unnamed,unnamed,unnamed,unnamed,unnamed…	Acvr2b,Ahi1,Alx4,Bmp4,Cbfa2t2,Cdh1,Cdkn1a,Clmp,Cobl,Col3a1,Ctnnb1,Dab1,Dact1,Fat4,Fgfr2,Foxe1,Foxf1,Foxf2,Foxl1,Gata4,Gata5,Gata6,Gli2,Gli3,Gsdmc2,Hif1a,Hlx,Hnf1b,Hoxd13,Id2,Ihh,Itga6,Itgb4,Kit,Klf5,Lgr4,Megf8,Myb,Myocd,Pdgfra,Pdx1,Pitx2,Pkd1,Pkdcc,Rarb,Sall1,Sav1,Shh,Six2,Smad2,Smad3,Sox10,Sox11,Sox17,Stra6,Tbx2,Tcf21,Tcf7,Tcf7l2,Tgfb2,Wnt11
GO Biological Process	GO:0051093	negative regulation of developmental process	82	6.473284e-7	8.323349e-3	1.015043e-4	1.262682e+0	3.270816e+2	413	1.096118e-1	1.384048e-1	29	1.117977e-16	1.437495e-12	4.956879e-14	1.563798e+0	1.841670e+2	288	958	7.002188e-2	3.006263e-1	unnamed,unnamed,unnamed,unnamed,unnamed,unnamed,unnamed,unnamed,unnamed,unnamed,unnamed,unnamed,unnamed,unnamed,unnamed,unnamed,unnamed,unnamed,unnamed,unnamed,unnamed,unnamed,unnamed,unnamed,unnamed,unnamed,unnamed,unnamed,unnamed,unnamed,unnamed,unnamed,unnamed,unnamed,unnamed,unnamed,unnamed,unnamed,unnamed,unnamed,unnamed,unnamed,unnamed,unnamed,unnamed,unnamed,unnamed,unnamed,unnamed,unnamed…	Aatk,Abr,Adamts1,Adamts9,Adcyap1,Adgrb1,Adrb1,Adrb2,Angpt2,Ankrd17,Anxa1,Anxa2,Arntl,Arpin,Bbs2,Bcl11a,Bcl6,Bdnf,Bhlhe23,Bhlhe41,Bmp2,Bmp4,Bmp7,Casz1,Cbfa2t2,Ccl2,Ccnd1,Ccnk,Cd24a,Cd86,Cdk13,Cdk5r1,Cdk6,Cga,Cited2,Clasp1,Clec2d,Cntn2,Col3a1,Col4a2,Col5a1,Cst3,Ctdp1,Ctnna1,Ctnnb1,Ctr9,Cx3cr1,Cxadr,Cxcl14,Cyld,Dab1,Dab2ip,Dcn,Dixdc1,Dkk1,Dll1,Dll4,Dlx2,Dusp10,Dynlt1a,Dynlt1b,Efemp1,Efna5,Eif4e,Epha…
GO Biological Process	GO:0060687	regulation of branching involved in prostate gland morphogenesis	83	6.917076e-7	8.893976e-3	1.071563e-4	4.401094e+0	3.862676e+0	17	1.294462e-3	5.697051e-3	670	2.943061e-4	1.000000e+0	5.648042e-3	4.458685e+0	1.345688e+0	6	7	1.458789e-3	8.571429e-1	unnamed,unnamed,unnamed,unnamed,unnamed,unnamed,unnamed,unnamed,unnamed,unnamed,unnamed,unnamed,unnamed,unnamed,unnamed,unnamed,unnamed	Bmp4,Bmp7,Esr1,Fgfr2,Hoxd13,Rxra
GO Biological Process	GO:0032535	regulation of cellular component size	84	7.071439e-7	9.092456e-3	1.082435e-4	1.529671e+0	9.413789e+1	144	3.154755e-2	4.825737e-2	676	3.093767e-4	1.000000e+0	5.884565e-3	1.407174e+0	6.324735e+1	89	329	2.163871e-2	2.705167e-1	unnamed,unnamed,unnamed,unnamed,unnamed,unnamed,unnamed,unnamed,unnamed,unnamed,unnamed,unnamed,unnamed,unnamed,unnamed,unnamed,unnamed,unnamed,unnamed,unnamed,unnamed,unnamed,unnamed,unnamed,unnamed,unnamed,unnamed,unnamed,unnamed,unnamed,unnamed,unnamed,unnamed,unnamed,unnamed,unnamed,unnamed,unnamed,unnamed,unnamed,unnamed,unnamed,unnamed,unnamed,unnamed,unnamed,unnamed,unnamed,unnamed,unnamed…	Aatk,Actn2,Actr3b,Add2,Ahr,Akt3,Alox15,Aqp1,Arf1,Arfgef1,Arfip1,Arhgap18,Arpin,Atp13a2,Barhl2,Bcl11a,Bdnf,Capza2,Capza3,Carmil1,Cdc42ep4,Cdh4,Cdk5r1,Cln8,Cntn2,Disc1,Dscam,Dstn,Efna5,Epha7,Evl,Ezr,Fhod3,Fmn1,Fmn2,Fshr,Fstl4,Gsn,Il7r,Iqgap2,Kcnma1,Kirrel,Lmod1,Map3k1,Mapt,Megf8,Mgll,Mtpn,Nck2,Nefl,Ngf,Nkx6-1,Ntn1,Olfm1,Pick1,Plek,Plxna2,Plxna4,Pou4f2,Prex1,Prkce,Prkg2,Pten,Ptprs,Rab11a,Ret,Rgma,Rn…
GO Biological Process	GO:0007389	pattern specification process	85	7.211826e-7	9.272966e-3	1.090937e-4	1.392371e+0	1.608767e+2	224	5.391309e-2	7.506702e-2	60	3.705218e-13	4.764169e-9	7.940282e-11	1.749696e+0	8.458612e+1	148	440	3.598347e-2	3.363636e-1	unnamed,unnamed,unnamed,unnamed,unnamed,unnamed,unnamed,unnamed,unnamed,unnamed,unnamed,unnamed,unnamed,unnamed,unnamed,unnamed,unnamed,unnamed,unnamed,unnamed,unnamed,unnamed,unnamed,unnamed,unnamed,unnamed,unnamed,unnamed,unnamed,unnamed,unnamed,unnamed,unnamed,unnamed,unnamed,unnamed,unnamed,unnamed,unnamed,unnamed,unnamed,unnamed,unnamed,unnamed,unnamed,unnamed,unnamed,unnamed,unnamed,unnamed…	Acvr2b,Ahi1,Alx4,Arc,Armc4,Bicc1,Bmp2,Bmp4,Bmp7,Bmpr1b,Bptf,Ccdc151,Celsr1,Cited2,Cobl,Crb2,Crkl,Ctnnb1,Ctnnbip1,Cyp26b1,Dbx1,Dkk1,Dll1,Dll4,Dlx2,Dmrt3,Drc1,Dusp6,Emx2,En1,Eng,Eomes,Evx1,Fezf2,Fgfr2,Foxa2,Foxb1,Foxc1,Foxf1,Fzd5,Gas1,Gas8,Gata4,Gbx2,Gja1,Gli2,Gli3,Gm17018,Gm572,Grem1,Grem2,Grhl3,Hand1,Hand2,Hes1,Hey1,Hey2,Hhip,Hif1a,Hnf1b,Hoxa1,Hoxc13,Hoxd10,Hoxd11,Hoxd12,Hoxd13,Ift57,Ihh,Intu,Irx…
GO Biological Process	GO:0055123	digestive system development	86	7.352436e-7	9.453762e-3	1.099275e-4	1.634136e+0	6.792580e+1	111	2.276334e-2	3.719839e-2	74	3.575506e-12	4.597386e-8	6.212683e-10	2.300115e+0	2.825945e+1	65	147	1.580355e-2	4.421769e-1	unnamed,unnamed,unnamed,unnamed,unnamed,unnamed,unnamed,unnamed,unnamed,unnamed,unnamed,unnamed,unnamed,unnamed,unnamed,unnamed,unnamed,unnamed,unnamed,unnamed,unnamed,unnamed,unnamed,unnamed,unnamed,unnamed,unnamed,unnamed,unnamed,unnamed,unnamed,unnamed,unnamed,unnamed,unnamed,unnamed,unnamed,unnamed,unnamed,unnamed,unnamed,unnamed,unnamed,unnamed,unnamed,unnamed,unnamed,unnamed,unnamed,unnamed…	Acvr2b,Ahi1,Alx4,Bmp4,Cbfa2t2,Cdh1,Cdkn1a,Cdkn1c,Clmp,Cobl,Col3a1,Ctnnb1,Dab1,Dact1,Fat4,Fgfr2,Foxe1,Foxf1,Foxf2,Foxl1,Gata4,Gata5,Gata6,Gli2,Gli3,Gsdmc2,Hif1a,Hlx,Hnf1b,Hoxd13,Id2,Ihh,Insr,Itga6,Itgb4,Kit,Klf5,Lgr4,Megf8,Myb,Myocd,Pdgfra,Pdx1,Pitx2,Pkd1,Pkdcc,Rarb,Sall1,Sav1,Shh,Six2,Smad2,Smad3,Sox10,Sox11,Sox17,Stra6,Tbx2,Tcf21,Tcf7,Tcf7l2,Tgfb2,Wdpcp,Wnt11,Xbp1
GO Biological Process	GO:0000578	embryonic axis specification	87	7.358964e-7	9.462156e-3	1.087604e-4	2.548224e+0	1.412749e+1	36	4.734413e-3	1.206434e-2	924	1.385720e-3	1.000000e+0	1.928310e-2	2.134071e+0	7.497406e+0	16	39	3.890105e-3	4.102564e-1	unnamed,unnamed,unnamed,unnamed,unnamed,unnamed,unnamed,unnamed,unnamed,unnamed,unnamed,unnamed,unnamed,unnamed,unnamed,unnamed,unnamed,unnamed,unnamed,unnamed,unnamed,unnamed,unnamed,unnamed,unnamed,unnamed,unnamed,unnamed,unnamed,unnamed,unnamed,unnamed,unnamed,unnamed,unnamed,unnamed	Cobl,Ctnnb1,Foxa2,Fzd5,Otx2,Pcsk6,Pld6,Ptch1,Ripply2,Smad2,Smad4,Smad6,Tbx3,Tcf7l1,Wnt7a,Wt1
GO Biological Process	GO:1901231	positive regulation of non-canonical Wnt signaling pathway via JNK cascade	88	8.100343e-7	1.041542e-2	1.183571e-4	1.986858e+1	3.019844e-1	6	1.012012e-4	2.010724e-3	3965	1.922412e-1	1.000000e+0	6.234142e-1	5.201799e+0	1.922412e-1	1	1	2.431315e-4	1.000000e+0	unnamed,unnamed,unnamed,unnamed,unnamed,unnamed	Nkd1
GO Biological Process	GO:1901233	negative regulation of convergent extension involved in axis elongation	88	8.100343e-7	1.041542e-2	1.183571e-4	1.986858e+1	3.019844e-1	6	1.012012e-4	2.010724e-3	3965	1.922412e-1	1.000000e+0	6.234142e-1	5.201799e+0	1.922412e-1	1	1	2.431315e-4	1.000000e+0	unnamed,unnamed,unnamed,unnamed,unnamed,unnamed	Nkd1
GO Biological Process	GO:0035239	tube morphogenesis	90	8.184125e-7	1.052315e-2	1.169239e-4	1.377574e+0	1.705897e+2	235	5.716813e-2	7.875335e-2	15	8.428325e-20	1.083714e-15	7.224760e-17	2.014874e+0	7.593527e+1	153	395	3.719912e-2	3.873418e-1	unnamed,unnamed,unnamed,unnamed,unnamed,unnamed,unnamed,unnamed,unnamed,unnamed,unnamed,unnamed,unnamed,unnamed,unnamed,unnamed,unnamed,unnamed,unnamed,unnamed,unnamed,unnamed,unnamed,unnamed,unnamed,unnamed,unnamed,unnamed,unnamed,unnamed,unnamed,unnamed,unnamed,unnamed,unnamed,unnamed,unnamed,unnamed,unnamed,unnamed,unnamed,unnamed,unnamed,unnamed,unnamed,unnamed,unnamed,unnamed,unnamed,unnamed…	Abl2,Acvr2b,Ahi1,Ahr,Bcas3,Bcl10,Bcl2l11,Bmp2,Bmp4,Bmp7,Cdh1,Celsr1,Cited2,Cobl,Col4a1,Ctnnb1,Ctnnbip1,Cxcl12,Cxcr4,Dab2ip,Dact1,Dlc1,Dlg5,Dll1,Dll4,Edar,Ednra,Enah,Eng,Epha7,Esr1,Fat4,Fgfr2,Flt1,Fmn1,Foxa2,Foxf1,Fzd1,Gata4,Gata6,Gbx2,Gdf7,Gja1,Gli2,Gli3,Grem1,Grhl2,Grhl3,Hand1,Hand2,Hes1,Hey1,Hhip,Hif1a,Hlx,Hmga2,Hnf1b,Hoxa1,Hoxd11,Hoxd13,Id2,Ift57,Ihh,Irx2,Irx3,Kif26b,Klhl3,Lama1,Lef1,Lgr4,Lhx2…
GO Biological Process	GO:0071451	cellular response to superoxide	91	8.927314e-7	1.147874e-2	1.261400e-4	5.685405e+0	2.286557e+0	13	7.662724e-4	4.356568e-3	2355	5.151039e-2	1.000000e+0	2.812402e-1	2.080720e+0	2.883618e+0	6	15	1.458789e-3	4.000000e-1	unnamed,unnamed,unnamed,unnamed,unnamed,unnamed,unnamed,unnamed,unnamed,unnamed,unnamed,unnamed,unnamed	Fancc,Mpo,Parp1,Sod1,Sod2,Sod3
GO Biological Process	GO:0072359	circulatory system development	92	9.026277e-7	1.160599e-2	1.261520e-4	1.259302e+0	3.263712e+2	411	1.093737e-1	1.377346e-1	7	8.368632e-24	1.076039e-19	1.537198e-20	1.726052e+0	1.691722e+2	292	880	7.099441e-2	3.318182e-1	unnamed,unnamed,unnamed,unnamed,unnamed,unnamed,unnamed,unnamed,unnamed,unnamed,unnamed,unnamed,unnamed,unnamed,unnamed,unnamed,unnamed,unnamed,unnamed,unnamed,unnamed,unnamed,unnamed,unnamed,unnamed,unnamed,unnamed,unnamed,unnamed,unnamed,unnamed,unnamed,unnamed,unnamed,unnamed,unnamed,unnamed,unnamed,unnamed,unnamed,unnamed,unnamed,unnamed,unnamed,unnamed,unnamed,unnamed,unnamed,unnamed,unnamed…	Abl2,Actn2,Acvr2b,Adamts1,Adamts9,Adgrg6,Adra2b,Aggf1,Agtr1b,Ahi1,Ahr,Akap13,Ang4,Angpt2,Ankrd17,Antxr1,Anxa2,Apob,Aqp1,Arid2,Armc4,Asxl2,B9d1,Bcas3,Bicc1,Bmp10,Bmp2,Bmp4,Bmp7,Bmper,Cacybp,Calcrl,Ccdc151,Ccl2,Cd34,Cdh13,Cdh2,Cdk1,Cdkl1,Cited2,Col11a1,Col18a1,Col3a1,Col4a1,Col4a2,Col4a3bp,Col5a1,Crb2,Crkl,Ctgf,Ctnnb1,Cxadr,Cxcl12,Cxcr4,Dab2ip,Dhrs3,Dlc1,Dll1,Dll4,Drc1,Dsp,E2f7,E2f8,Ednra,Egr1,Elk3…
GO Biological Process	GO:0030098	lymphocyte differentiation	93	9.106811e-7	1.170954e-2	1.259090e-4	1.603563e+0	7.296252e+1	117	2.445125e-2	3.920912e-2	597	1.644050e-4	1.000000e+0	3.540904e-3	1.486228e+0	4.979047e+1	74	259	1.799173e-2	2.857143e-1	unnamed,unnamed,unnamed,unnamed,unnamed,unnamed,unnamed,unnamed,unnamed,unnamed,unnamed,unnamed,unnamed,unnamed,unnamed,unnamed,unnamed,unnamed,unnamed,unnamed,unnamed,unnamed,unnamed,unnamed,unnamed,unnamed,unnamed,unnamed,unnamed,unnamed,unnamed,unnamed,unnamed,unnamed,unnamed,unnamed,unnamed,unnamed,unnamed,unnamed,unnamed,unnamed,unnamed,unnamed,unnamed,unnamed,unnamed,unnamed,unnamed,unnamed…	Abl2,Ahr,Aire,Anxa1,Bcl11a,Bcl11b,Bcl6,Blm,Braf,Ccr7,Cd1d1,Cd24a,Cdh17,Cdk6,Clec4d,Clec4e,Cmtm7,Ctnnb1,Cyld,Dclre1c,Dll1,Dll4,Dock2,Egr1,Eomes,Fadd,Fnip1,Foxp1,Fzd5,Fzd7,Gadd45g,Gli3,Hmgb1,Hnf1a,Hs1bp3,Id2,Ifng,Ifnk,Ikzf1,Il15,Il7r,Irf4,Kit,Lef1,Lep,Mafb,Malt1,Msh2,Myb,Nfatc1,Notch2,Onecut1,Pax1,Pik3r1,Pla2g2d,Plcg2,Plcl2,Pou1f1,Prex1,Prkdc,Ptger4,Rbpj,Relb,Runx2,Shh,Sox4,Syk,Tcf7,Tnfaip3,Vav1,Wn…
GO Biological Process	GO:0042110	T cell activation	94	9.168809e-7	1.178925e-2	1.254176e-4	1.618329e+0	6.982513e+1	113	2.339984e-2	3.786863e-2	1056	2.853495e-3	1.000000e+0	3.474454e-2	1.369939e+0	5.036719e+1	69	262	1.677608e-2	2.633588e-1	unnamed,unnamed,unnamed,unnamed,unnamed,unnamed,unnamed,unnamed,unnamed,unnamed,unnamed,unnamed,unnamed,unnamed,unnamed,unnamed,unnamed,unnamed,unnamed,unnamed,unnamed,unnamed,unnamed,unnamed,unnamed,unnamed,unnamed,unnamed,unnamed,unnamed,unnamed,unnamed,unnamed,unnamed,unnamed,unnamed,unnamed,unnamed,unnamed,unnamed,unnamed,unnamed,unnamed,unnamed,unnamed,unnamed,unnamed,unnamed,unnamed,unnamed…	Abl2,Aire,Anxa1,Bcl11a,Bcl11b,Blm,Braf,Cblb,Ccr7,Cd1d1,Cd86,Cdk6,Clec4d,Clec4e,Clec4f,Crip3,Ctnnb1,Cxadr,Cxcl12,Cxcr4,Cyld,Cyp26b1,Ddost,Dll4,Dock2,Egr1,Eomes,Fadd,Foxp1,Fyn,Fzd5,Fzd7,Gadd45g,Gli3,Hmgb1,Hs1bp3,Icosl,Ifng,Ifnk,Ikzf1,Il15,Il7r,Irf4,Itgad,Itgb2,Kit,Lef1,Lep,Mafb,Malt1,Pax1,Pla2g2d,Prex1,Prkdc,Ptger4,Rab27a,Relb,Ripk2,Runx2,Shh,Smad3,Sox4,Syk,Tcf7,Vav1,Wnt4,Zap70,Zfp36l1,Zfp36l2
GO Biological Process	GO:2000027	regulation of organ morphogenesis	95	9.201289e-7	1.183102e-2	1.245370e-4	1.557364e+0	8.411651e+1	131	2.818918e-2	4.390080e-2	84	1.352814e-11	1.739448e-7	2.070772e-9	2.080720e+0	3.748703e+1	78	195	1.896426e-2	4.000000e-1	unnamed,unnamed,unnamed,unnamed,unnamed,unnamed,unnamed,unnamed,unnamed,unnamed,unnamed,unnamed,unnamed,unnamed,unnamed,unnamed,unnamed,unnamed,unnamed,unnamed,unnamed,unnamed,unnamed,unnamed,unnamed,unnamed,unnamed,unnamed,unnamed,unnamed,unnamed,unnamed,unnamed,unnamed,unnamed,unnamed,unnamed,unnamed,unnamed,unnamed,unnamed,unnamed,unnamed,unnamed,unnamed,unnamed,unnamed,unnamed,unnamed,unnamed…	Abl2,Agtr1b,Ahi1,Ajap1,Amtn,Bdnf,Bhlhe23,Bmp10,Bmp2,Bmp4,Bmp7,Btbd7,Casz1,Cd34,Cdh1,Celsr1,Cited2,Ctnnb1,Dab2,Dact1,Dkk1,Dmrt3,Eng,Esr1,Fgfr1,Fgfr2,Foxc1,Fzd1,Grem1,Grhl3,Hand2,Hes1,Hgf,Hmga2,Hnf1b,Hoxd11,Hoxd13,Ifng,Isl1,Lgr4,Lrp6,Met,Msx1,Myc,Nfib,Ngfr,Nkd1,Pax2,Pax8,Pax9,Ptn,Rbpj,Ror2,Runx2,Rxra,Ryk,Sall1,Shh,Six2,Smad4,Sox17,Sox8,Sox9,Stat1,Sulf1,Sulf2,Tbx2,Tbx5,Tfap2a,Tgfb2,Tnfaip3,Vegfa,Wnt…
GO Biological Process	GO:0045787	positive regulation of cell cycle	96	9.233967e-7	1.187303e-2	1.236774e-4	1.545751e+0	8.733621e+1	135	2.926817e-2	4.524129e-2	618	1.903704e-4	1.000000e+0	3.960813e-3	1.422985e+0	6.324735e+1	90	329	2.188184e-2	2.735562e-1	unnamed,unnamed,unnamed,unnamed,unnamed,unnamed,unnamed,unnamed,unnamed,unnamed,unnamed,unnamed,unnamed,unnamed,unnamed,unnamed,unnamed,unnamed,unnamed,unnamed,unnamed,unnamed,unnamed,unnamed,unnamed,unnamed,unnamed,unnamed,unnamed,unnamed,unnamed,unnamed,unnamed,unnamed,unnamed,unnamed,unnamed,unnamed,unnamed,unnamed,unnamed,unnamed,unnamed,unnamed,unnamed,unnamed,unnamed,unnamed,unnamed,unnamed…	Ankrd17,Anxa1,Bcl2l11,Brca1,Ccnd1,Ccnd2,Ccnh,Ccnk,Ccnl1,Ccnt1,Cdc7,Cdk1,Cdk5r1,Cdkn1a,Cep120,Cited2,Ctgf,Dab2ip,Dazl,Drd2,E2f7,E2f8,Ect2,Edn3,Eif4e,Fgfr1,Fgfr2,Fntb,Gata4,Gata6,Gdpd5,H2afy,Hes1,Hmga2,Hmgb1,Hoxa13,Id2,Il10,Ino80,Insr,Larp7,Lef1,Lrp5,Lrp6,Mapre3,Mdm4,Meis2,Msx1,Msx2,Ndc80,Nr2e1,Numa1,Pbx1,Pdgfb,Pebp1,Pkd1,Pkn2,Plcb1,Plk4,Prkce,Prox1,Rab11a,Rab11fip4,Rad51b,Ripor2,Rnf112,Rps15a,Rpto…
GO Biological Process	GO:1905330	regulation of morphogenesis of an epithelium	97	9.490556e-7	1.220296e-2	1.258037e-4	1.757961e+0	4.835147e+1	85	1.620358e-2	2.848525e-2	186	4.041906e-8	5.197083e-4	2.794131e-6	2.175298e+0	2.114653e+1	46	110	1.118405e-2	4.181818e-1	unnamed,unnamed,unnamed,unnamed,unnamed,unnamed,unnamed,unnamed,unnamed,unnamed,unnamed,unnamed,unnamed,unnamed,unnamed,unnamed,unnamed,unnamed,unnamed,unnamed,unnamed,unnamed,unnamed,unnamed,unnamed,unnamed,unnamed,unnamed,unnamed,unnamed,unnamed,unnamed,unnamed,unnamed,unnamed,unnamed,unnamed,unnamed,unnamed,unnamed,unnamed,unnamed,unnamed,unnamed,unnamed,unnamed,unnamed,unnamed,unnamed,unnamed…	Abl2,Agtr1b,Ahi1,Ajap1,Bmp4,Bmp7,Btbd7,Cdh1,Celsr1,Clasp1,Ctnnb1,Dab2,Dact1,Esr1,Fgfr1,Fgfr2,Fzd1,Grem1,Grhl3,Gsn,Hgf,Hnf1b,Hoxd13,Lgr4,Lrp6,Met,Nkd1,Pax2,Pax8,Pten,Ror2,Rreb1,Rxra,Ryk,Sall1,Shh,Six2,Sox8,Sox9,Stat1,Sulf1,Tbx2,Vegfa,Wnt11,Wnt4,Znrf3
GO Biological Process	GO:0006886	intracellular protein transport	98	1.001338e-6	1.287520e-2	1.313796e-4	1.436755e+0	1.294584e+2	186	4.338417e-2	6.233244e-2	957	1.761711e-3	1.000000e+0	2.366989e-2	1.255607e+0	1.114999e+2	140	580	3.403841e-2	2.413793e-1	unnamed,unnamed,unnamed,unnamed,unnamed,unnamed,unnamed,unnamed,unnamed,unnamed,unnamed,unnamed,unnamed,unnamed,unnamed,unnamed,unnamed,unnamed,unnamed,unnamed,unnamed,unnamed,unnamed,unnamed,unnamed,unnamed,unnamed,unnamed,unnamed,unnamed,unnamed,unnamed,unnamed,unnamed,unnamed,unnamed,unnamed,unnamed,unnamed,unnamed,unnamed,unnamed,unnamed,unnamed,unnamed,unnamed,unnamed,unnamed,unnamed,unnamed…	1700123L14Rik,Abra,Adar,Akap12,Akr1c18,Ap1m2,Ap2a2,Arap1,Arfip1,Arl6,Arntl,Atg4a,Atg4a-ps,Bcl6,C2cd5,Cacng3,Cd24a,Cep131,Chchd4,Chml,Cog3,Cry2,Cse1l,Drd1,Dynll1,Erbin,Exoc4,Fam53a,Fam53b,Folr2,Gckr,Gm10184,Grik2,Hes1,Hid1,Hspa4,Hspa8,Hspa9,Ifng,Ift20,Ift22,Ift57,Immp2l,Ipo4,Ipo9,Jun,Kif13a,Kpna1,Kpna2,Kpna3,Macf1,Mterf4,Mtx2,Myo6,Myo7a,Nbea,Nfkbia,Ngfr,Nsf,Nup107,Nup153,Nupl2,Nutf2-ps1,Os9,Pan3,P…
GO Biological Process	GO:0071593	lymphocyte aggregation	99	1.025466e-6	1.318544e-2	1.331863e-4	1.614361e+0	6.999675e+1	113	2.345736e-2	3.786863e-2	1114	3.483524e-3	1.000000e+0	4.020750e-2	1.359561e+0	5.075167e+1	69	264	1.677608e-2	2.613636e-1	unnamed,unnamed,unnamed,unnamed,unnamed,unnamed,unnamed,unnamed,unnamed,unnamed,unnamed,unnamed,unnamed,unnamed,unnamed,unnamed,unnamed,unnamed,unnamed,unnamed,unnamed,unnamed,unnamed,unnamed,unnamed,unnamed,unnamed,unnamed,unnamed,unnamed,unnamed,unnamed,unnamed,unnamed,unnamed,unnamed,unnamed,unnamed,unnamed,unnamed,unnamed,unnamed,unnamed,unnamed,unnamed,unnamed,unnamed,unnamed,unnamed,unnamed…	Abl2,Aire,Anxa1,Bcl11a,Bcl11b,Blm,Braf,Cblb,Ccr7,Cd1d1,Cd86,Cdk6,Clec4d,Clec4e,Clec4f,Crip3,Ctnnb1,Cxadr,Cxcl12,Cxcr4,Cyld,Cyp26b1,Ddost,Dll4,Dock2,Egr1,Eomes,Fadd,Foxp1,Fyn,Fzd5,Fzd7,Gadd45g,Gli3,Hmgb1,Hs1bp3,Icosl,Ifng,Ifnk,Ikzf1,Il15,Il7r,Irf4,Itgad,Itgb2,Kit,Lef1,Lep,Mafb,Malt1,Pax1,Pla2g2d,Prex1,Prkdc,Ptger4,Rab27a,Relb,Ripk2,Runx2,Shh,Smad3,Sox4,Syk,Tcf7,Vav1,Wnt4,Zap70,Zfp36l1,Zfp36l2
GO Biological Process	GO:0045746	negative regulation of Notch signaling pathway	100	1.033780e-6	1.329234e-2	1.329234e-4	3.331646e+0	6.903495e+0	23	2.313504e-3	7.707775e-3	973	1.861548e-3	1.000000e+0	2.459998e-2	2.206824e+0	6.343959e+0	14	33	3.403841e-3	4.242424e-1	unnamed,unnamed,unnamed,unnamed,unnamed,unnamed,unnamed,unnamed,unnamed,unnamed,unnamed,unnamed,unnamed,unnamed,unnamed,unnamed,unnamed,unnamed,unnamed,unnamed,unnamed,unnamed,unnamed	1810011O10Rik,Bcl6,Bmp7,Cbfa2t2,Chac1,Dll4,Dlx2,Gdpd5,Hey1,Hey2,Hif1an,Neurl1a,Nfkbia,Notch4
GO Biological Process	GO:0048729	tissue morphogenesis	101	1.072743e-6	1.379333e-2	1.365676e-4	1.307997e+0	2.392973e+2	313	8.019346e-2	1.048928e-1	9	5.229332e-23	6.723875e-19	7.470972e-20	1.873674e+0	1.168826e+2	219	608	5.324581e-2	3.601974e-1	unnamed,unnamed,unnamed,unnamed,unnamed,unnamed,unnamed,unnamed,unnamed,unnamed,unnamed,unnamed,unnamed,unnamed,unnamed,unnamed,unnamed,unnamed,unnamed,unnamed,unnamed,unnamed,unnamed,unnamed,unnamed,unnamed,unnamed,unnamed,unnamed,unnamed,unnamed,unnamed,unnamed,unnamed,unnamed,unnamed,unnamed,unnamed,unnamed,unnamed,unnamed,unnamed,unnamed,unnamed,unnamed,unnamed,unnamed,unnamed,unnamed,unnamed…	Abl2,Adarb1,Ahi1,Ahr,Aire,Arhgap12,Astn2,Bcl10,Bmp10,Bmp2,Bmp4,Bmp7,Celsr1,Cited2,Cobl,Col11a1,Col3a1,Col4a1,Col5a1,Crb2,Ctnnb1,Ctnnbip1,Ctnnd1,Cxcl12,Cxcr4,Dkk1,Dlc1,Dlg5,Dll1,Dll4,Dsp,Ednra,Enah,Eng,Eomes,Epha7,Esr1,Esr2,Exoc4,Ext2,Fat4,Fem1b,Fgfr1,Fgfr2,Flt1,Fmn1,Foxa2,Foxc1,Foxe1,Foxf1,Foxf2,Foxl1,Foxq1,Fras1,Fzd1,Fzd5,Gata4,Gbx2,Gcnt1,Gdf7,Gja1,Gli2,Gli3,Grem1,Grhl2,Grhl3,Hand1,Hand2,Hes1,He…
GO Biological Process	GO:0042476	odontogenesis	102	1.268039e-6	1.630445e-2	1.598475e-4	1.778820e+0	4.497364e+1	80	1.507159e-2	2.680965e-2	87	1.603689e-11	2.062023e-7	2.370142e-9	2.502752e+0	2.037756e+1	51	106	1.239971e-2	4.811321e-1	unnamed,unnamed,unnamed,unnamed,unnamed,unnamed,unnamed,unnamed,unnamed,unnamed,unnamed,unnamed,unnamed,unnamed,unnamed,unnamed,unnamed,unnamed,unnamed,unnamed,unnamed,unnamed,unnamed,unnamed,unnamed,unnamed,unnamed,unnamed,unnamed,unnamed,unnamed,unnamed,unnamed,unnamed,unnamed,unnamed,unnamed,unnamed,unnamed,unnamed,unnamed,unnamed,unnamed,unnamed,unnamed,unnamed,unnamed,unnamed,unnamed,unnamed…	Acpt,Acvr2b,Ambn,Amtn,Aqp1,Aqp3,Bcl11b,Bcl2l11,Bmp2,Bmp4,Bmp7,Csf3r,Ctnna1,Ctnnb1,Dll1,Dlx2,Edar,Fam20a,Fgfr2,Foxc1,Foxo1,Gas1,Gli2,Gli3,Hacd1,Hand1,Hand2,Inhba,Itga6,Itgb4,Klk4,Lef1,Lhx8,Lrp6,Msx1,Msx2,Nectin1,Osr1,Pax9,Pdgfra,Perp,Pitx2,Runx2,Sdc1,Shh,Slc24a4,Sostdc1,Ssu2,Tcf7l2,Tnc,Wdr72
GO Biological Process	GO:0000302	response to reactive oxygen species	103	1.306292e-6	1.679630e-2	1.630709e-4	1.784682e+0	4.426559e+1	79	1.483431e-2	2.647453e-2	1932	3.025530e-2	1.000000e+0	2.013575e-1	1.307715e+0	3.441117e+1	45	179	1.094092e-2	2.513966e-1	unnamed,unnamed,unnamed,unnamed,unnamed,unnamed,unnamed,unnamed,unnamed,unnamed,unnamed,unnamed,unnamed,unnamed,unnamed,unnamed,unnamed,unnamed,unnamed,unnamed,unnamed,unnamed,unnamed,unnamed,unnamed,unnamed,unnamed,unnamed,unnamed,unnamed,unnamed,unnamed,unnamed,unnamed,unnamed,unnamed,unnamed,unnamed,unnamed,unnamed,unnamed,unnamed,unnamed,unnamed,unnamed,unnamed,unnamed,unnamed,unnamed,unnamed…	Akr1b3,Akr1c18,Anxa1,Aqp1,Bad,Ccr7,Cdk1,Cst3,Dusp1,Ect2,Ercc6,Ercc6l2,Ets1,Fancc,Foxo1,Gnao1,Hmox1,Il18bp,Jun,Klf2,Map3k5,Mpo,Parp1,Pax2,Pdcd10,Pdgfra,Plekha1,Ppargc1a,Ppargc1b,Prdx6,Rhob,Scgb1a1,Sdc1,Sirt1,Slc8a1,Sod1,Sod2,Sod3,Stk24,Stk25,Tacr1,Thbs1,Tnfaip3,Txndc2,Ucp2
GO Biological Process	GO:0045637	regulation of myeloid cell differentiation	104	1.321401e-6	1.699057e-2	1.633709e-4	1.655549e+0	6.100694e+1	101	2.044468e-2	3.384718e-2	481	3.589796e-5	4.615760e-1	9.596174e-4	1.608286e+0	3.979392e+1	64	207	1.556042e-2	3.091787e-1	unnamed,unnamed,unnamed,unnamed,unnamed,unnamed,unnamed,unnamed,unnamed,unnamed,unnamed,unnamed,unnamed,unnamed,unnamed,unnamed,unnamed,unnamed,unnamed,unnamed,unnamed,unnamed,unnamed,unnamed,unnamed,unnamed,unnamed,unnamed,unnamed,unnamed,unnamed,unnamed,unnamed,unnamed,unnamed,unnamed,unnamed,unnamed,unnamed,unnamed,unnamed,unnamed,unnamed,unnamed,unnamed,unnamed,unnamed,unnamed,unnamed,unnamed…	Asxl2,Cdk6,Clec2d,Csf3r,Ctnnb1,Ctnnbip1,Ctr9,Dll1,Ets1,Fadd,Foxo3,Foxp1,Fshr,Gnas,Gpr55,Hif1a,Hmgb1,Hmgb2,Hspa9,Id2,Ifng,Ikzf1,Il17a,Il34,Inhba,Inpp4b,Jag1,Jun,Kdm1a,Kitl,Klf10,Lef1,Leo1,Lep,Lhcgr,Lmo2,Mafb,Meis1,Meis2,Myc,Nfkbia,Notch2,Ocstamp,P4htm,Pik3r1,Pou4f2,Ppargc1b,Prdm16,Rab7b,Rbfox2,Rbp1,Rcor1,Rnf41,Ror2,Runx1,Siglec15,Smap1,Stat1,Tcta,Tnfsf11,Trib1,Ubash3b,Zfp36l1,Zfpm1
GO Biological Process	GO:0060548	negative regulation of cell death	105	1.325716e-6	1.704606e-2	1.623434e-4	1.285139e+0	2.692316e+2	346	9.022505e-2	1.159517e-1	241	4.291964e-7	5.518607e-3	2.289879e-5	1.329945e+0	1.864739e+2	248	970	6.029662e-2	2.556701e-1	unnamed,unnamed,unnamed,unnamed,unnamed,unnamed,unnamed,unnamed,unnamed,unnamed,unnamed,unnamed,unnamed,unnamed,unnamed,unnamed,unnamed,unnamed,unnamed,unnamed,unnamed,unnamed,unnamed,unnamed,unnamed,unnamed,unnamed,unnamed,unnamed,unnamed,unnamed,unnamed,unnamed,unnamed,unnamed,unnamed,unnamed,unnamed,unnamed,unnamed,unnamed,unnamed,unnamed,unnamed,unnamed,unnamed,unnamed,unnamed,unnamed,unnamed…	1810011O10Rik,Abcb4,Abl2,Adamts20,Adar,Adcyap1,Adcyap1r1,Adnp2,Ahi1,Ahr,Aipl1,Akr1b3,Apbb2,Aqp1,Arg2,Arhgap10,Asic2,Bad,Bcl10,Bcl11b,Bcl6,Bdnf,Bhlhe23,Birc3,Birc7,Blm,Bmf,Bmp4,Bmp7,Bok,Braf,Brca1,Cacybp,Camk1d,Ccar2,Ccl2,Ccnd2,Ccr7,Cd34,Cdk1,Cdkn1a,Cdkn2d,Cfdp1,Chga,Chl1,Cited2,Cln8,Clu,Cpeb4,Crhr1,Csnk2a1,Cst3,Ctgf,Cth,Ctnna1,Ctnnb1,Cx3cr1,Cxcl12,Dab2,Dad1,Dhcr24,Dkk1,Dll1,Dnajc5,Dstyk,Dusp1,En1…
GO Biological Process	GO:0019430	removal of superoxide radicals	106	1.369262e-6	1.760597e-2	1.660941e-4	5.988947e+0	2.003691e+0	12	6.714782e-4	4.021448e-3	2508	6.264050e-2	1.000000e+0	3.211450e-1	2.167416e+0	2.306894e+0	5	12	1.215658e-3	4.166667e-1	unnamed,unnamed,unnamed,unnamed,unnamed,unnamed,unnamed,unnamed,unnamed,unnamed,unnamed,unnamed	Fancc,Mpo,Sod1,Sod2,Sod3
GO Biological Process	GO:0042733	embryonic digit morphogenesis	107	1.440830e-6	1.852619e-2	1.731420e-4	1.937568e+0	3.199887e+1	62	1.072348e-2	2.077748e-2	118	3.214197e-10	4.132815e-6	3.502385e-8	2.749522e+0	1.345688e+1	37	70	8.995867e-3	5.285714e-1	unnamed,unnamed,unnamed,unnamed,unnamed,unnamed,unnamed,unnamed,unnamed,unnamed,unnamed,unnamed,unnamed,unnamed,unnamed,unnamed,unnamed,unnamed,unnamed,unnamed,unnamed,unnamed,unnamed,unnamed,unnamed,unnamed,unnamed,unnamed,unnamed,unnamed,unnamed,unnamed,unnamed,unnamed,unnamed,unnamed,unnamed,unnamed,unnamed,unnamed,unnamed,unnamed,unnamed,unnamed,unnamed,unnamed,unnamed,unnamed,unnamed,unnamed…	Alx4,B9d1,Bcl2l11,Bmp4,Ctnnb1,Fbxw4,Gas1,Gja1,Gli2,Gli3,Gnaq,Grhl2,Hand2,Hoxd11,Hoxd12,Hoxd13,Ihh,Impad1,Intu,Lnpk,Lrp5,Lrp6,Mfsd7b,Msx1,Msx2,Mycn,Osr1,Rab23,Ror2,Sall1,Shh,Smad4,Tbc1d32,Tbx2,Tbx3,Wdpcp,Wnt7a
GO Biological Process	GO:0034614	cellular response to reactive oxygen species	108	1.674670e-6	2.153291e-2	1.993788e-4	1.964884e+0	3.002723e+1	59	1.006274e-2	1.977212e-2	1679	2.016743e-2	1.000000e+0	1.544448e-1	1.422714e+0	2.249222e+1	32	117	7.780209e-3	2.735043e-1	unnamed,unnamed,unnamed,unnamed,unnamed,unnamed,unnamed,unnamed,unnamed,unnamed,unnamed,unnamed,unnamed,unnamed,unnamed,unnamed,unnamed,unnamed,unnamed,unnamed,unnamed,unnamed,unnamed,unnamed,unnamed,unnamed,unnamed,unnamed,unnamed,unnamed,unnamed,unnamed,unnamed,unnamed,unnamed,unnamed,unnamed,unnamed,unnamed,unnamed,unnamed,unnamed,unnamed,unnamed,unnamed,unnamed,unnamed,unnamed,unnamed,unnamed…	Akr1b3,Akr1c18,Anxa1,Aqp1,Cdk1,Cst3,Ect2,Ercc6l2,Ets1,Fancc,Foxo1,Il18bp,Jun,Klf2,Map3k5,Mpo,Parp1,Pax2,Pdcd10,Pdgfra,Plekha1,Ppargc1b,Rhob,Sirt1,Slc8a1,Sod1,Sod2,Sod3,Stk25,Thbs1,Tnfaip3,Txndc2
GO Biological Process	GO:0006468	protein phosphorylation	109	1.773665e-6	2.280578e-2	2.092274e-4	1.312657e+0	2.239732e+2	294	7.505806e-2	9.852547e-2	229	2.791275e-7	3.589021e-3	1.567258e-5	1.374060e+0	1.528317e+2	210	795	5.105762e-2	2.641509e-1	unnamed,unnamed,unnamed,unnamed,unnamed,unnamed,unnamed,unnamed,unnamed,unnamed,unnamed,unnamed,unnamed,unnamed,unnamed,unnamed,unnamed,unnamed,unnamed,unnamed,unnamed,unnamed,unnamed,unnamed,unnamed,unnamed,unnamed,unnamed,unnamed,unnamed,unnamed,unnamed,unnamed,unnamed,unnamed,unnamed,unnamed,unnamed,unnamed,unnamed,unnamed,unnamed,unnamed,unnamed,unnamed,unnamed,unnamed,unnamed,unnamed,unnamed…	Aatk,Abl2,Acvr2b,Adra2b,Akap13,Akt3,Alk,Alpk2,Ankk1,Atp13a2,Blk,Bmp10,Bmp2,Bmp2k,Bmp4,Bmpr1b,Braf,Camk1d,Camk2a,Camkk2,Ccl2,Ccnd1,Ccnh,Ccnk,Ccnt1,Ccr7,Cdc7,Cdk1,Cdk13,Cdk14,Cdk15,Cdk17,Cdk18,Cdk5r1,Cdk6,Cdk8,Cdkl1,Cdkn3,Chd1,Clk1,Csnk1e,Csnk1g2,Csnk2a1,Dab2,Dab2ip,Dclk1,Dclk3,Dok5,Drd1,Dstyk,Dyrk1a,Dyrk2,Efemp1,Eif2ak1,Epha1,Epha10,Epha3,Epha6,Epha7,Epha8,Ephb1,Ephb2,Erbb2,Ercc6,Erg,Fgf12,Fgfr1,F…
GO Biological Process	GO:0060322	head development	110	1.795580e-6	2.308757e-2	2.098870e-4	1.261084e+0	3.060859e+2	386	1.025757e-1	1.293566e-1	6	6.092691e-24	7.833982e-20	1.305664e-20	1.778336e+0	1.501404e+2	267	781	6.491612e-2	3.418694e-1	unnamed,unnamed,unnamed,unnamed,unnamed,unnamed,unnamed,unnamed,unnamed,unnamed,unnamed,unnamed,unnamed,unnamed,unnamed,unnamed,unnamed,unnamed,unnamed,unnamed,unnamed,unnamed,unnamed,unnamed,unnamed,unnamed,unnamed,unnamed,unnamed,unnamed,unnamed,unnamed,unnamed,unnamed,unnamed,unnamed,unnamed,unnamed,unnamed,unnamed,unnamed,unnamed,unnamed,unnamed,unnamed,unnamed,unnamed,unnamed,unnamed,unnamed…	Aatk,Abat,Abcb4,Abl2,Abr,Adcyap1,Afdn,Ahi1,Ak4,Ak7,Ak8,Akr1c14,Akt3,Alk,Anxa3,Aqp1,Arl6,Armc4,Atp2b1,Atxn1,Avpr1a,Bad,Bbs2,Bcl11b,Bcl2l11,Bmp2,Bmp4,Bmp7,Bok,Bptf,Braf,Bsx,Cbln1,Ccdc85c,Cdh2,Cdh22,Cdk5r1,Cep120,Chd5,Cntn1,Cntn2,Col3a1,Col4a1,Crhr1,Csnk2a1,Csrnp1,Cst3,Ctnna2,Ctnnb1,Cttnbp2,Cx3cr1,Cxcl12,Cxcr4,Dab1,Dab2ip,Dclk1,Dct,Diaph1,Disc1,Dixdc1,Dkk1,Dlc1,Dlg5,Dll1,Dlx2,Dlx5,Dmbx1,Drd1,Drd2,Du…
GO Biological Process	GO:0070127	tRNA aminoacylation for mitochondrial protein translation	111	1.964304e-6	2.525702e-2	2.275407e-4	1.262045e+1	5.546554e-1	7	1.858765e-4	2.345845e-3	6272	4.018402e-1	1.000000e+0	8.237980e-1	1.486228e+0	1.345688e+0	2	7	4.862631e-4	2.857143e-1	unnamed,unnamed,unnamed,unnamed,unnamed,unnamed,unnamed	Dars2,Polg2
GO Biological Process	GO:0032880	regulation of protein localization	112	1.974613e-6	2.538957e-2	2.266926e-4	1.291612e+0	2.508494e+2	324	8.406480e-2	1.085791e-1	522	6.334961e-5	8.145493e-1	1.560439e-3	1.253065e+0	1.899343e+2	238	988	5.786531e-2	2.408907e-1	unnamed,unnamed,unnamed,unnamed,unnamed,unnamed,unnamed,unnamed,unnamed,unnamed,unnamed,unnamed,unnamed,unnamed,unnamed,unnamed,unnamed,unnamed,unnamed,unnamed,unnamed,unnamed,unnamed,unnamed,unnamed,unnamed,unnamed,unnamed,unnamed,unnamed,unnamed,unnamed,unnamed,unnamed,unnamed,unnamed,unnamed,unnamed,unnamed,unnamed,unnamed,unnamed,unnamed,unnamed,unnamed,unnamed,unnamed,unnamed,unnamed,unnamed…	1810011O10Rik,Aacs,Abat,Abl2,Ablim3,Actn2,Adcy5,Adcyap1,Adra2a,Afdn,Ahi1,Alox8,Ano1,Anxa1,Apoa1,Arf1,Arfip1,Arg2,Arhgef16,Arih2,Arntl,Astn2,Atp13a2,B9d1,Bad,Bcas3,Blk,Bmp4,Bmp8a,C2cd5,Cabp1,Cacna1e,Cadm1,Ccl2,Ccr7,Cct8,Cd34,Cdh1,Cdh2,Cdk1,Cdk5r1,Cdkn1a,Cep120,Cep131,Cep192,Cep72,Cftr,Chchd4,Chrm1,Clec4e,Clock,Cnr1,Cript,Csnk1e,Csnk2a1,Ctnnb1,Cyld,Dab2,Dab2ip,Dact1,Dclk1,Dclk3,Dctn1,Ddx4,Dhx9,Dph6…
GO Biological Process	GO:0009991	response to extracellular stimulus	113	1.982207e-6	2.548722e-2	2.255506e-4	1.439811e+0	1.208492e+2	174	4.049905e-2	5.831099e-2	465	3.143009e-5	4.041281e-1	8.690927e-4	1.404950e+0	8.612405e+1	121	448	2.941892e-2	2.700893e-1	unnamed,unnamed,unnamed,unnamed,unnamed,unnamed,unnamed,unnamed,unnamed,unnamed,unnamed,unnamed,unnamed,unnamed,unnamed,unnamed,unnamed,unnamed,unnamed,unnamed,unnamed,unnamed,unnamed,unnamed,unnamed,unnamed,unnamed,unnamed,unnamed,unnamed,unnamed,unnamed,unnamed,unnamed,unnamed,unnamed,unnamed,unnamed,unnamed,unnamed,unnamed,unnamed,unnamed,unnamed,unnamed,unnamed,unnamed,unnamed,unnamed,unnamed…	5330417C22Rik,Aacs,Abca1,Abcb4,Acsl4,Adcyap1,Adrb1,Adrb2,Adsl,Agtr1b,Apoa1,Aqp3,Atf3,Atp2b1,Avpr1a,BC048403,Bbs2,Bcas3,Bcl10,Bmf,Bmp7,Bmp8a,Ccl2,Ccnd1,Cdkn1a,Cdkn2d,Cnr1,Cpeb4,Cst3,Cyp24a1,Dad1,Dap,Dnmt3a,Dsc2,Fnip1,Foxa2,Foxo1,Foxo3,Fstl1,Gas6,Gclm,Ghrh,Ghsr,Glul,Gsn,Gstt1,Hlcs,Hmgcr,Hmox1,Htr2c,Il15,Inhbb,Itga6,Jun,Kcnb1,Kdm4a,Kif26a,Klf10,Larp1,Ldlr,Lep,Lrp6,Map1lc3b,Map3k5,Mc4r,Mgmt,Mpo,Mtmr3…
GO Biological Process	GO:0030217	T cell differentiation	114	2.077625e-6	2.671410e-2	2.343342e-4	1.704067e+0	5.164117e+1	88	1.730602e-2	2.949062e-2	460	2.935868e-5	3.774939e-1	8.206389e-4	1.722674e+0	2.960514e+1	51	154	1.239971e-2	3.311688e-1	unnamed,unnamed,unnamed,unnamed,unnamed,unnamed,unnamed,unnamed,unnamed,unnamed,unnamed,unnamed,unnamed,unnamed,unnamed,unnamed,unnamed,unnamed,unnamed,unnamed,unnamed,unnamed,unnamed,unnamed,unnamed,unnamed,unnamed,unnamed,unnamed,unnamed,unnamed,unnamed,unnamed,unnamed,unnamed,unnamed,unnamed,unnamed,unnamed,unnamed,unnamed,unnamed,unnamed,unnamed,unnamed,unnamed,unnamed,unnamed,unnamed,unnamed…	Abl2,Aire,Anxa1,Bcl11a,Bcl11b,Blm,Braf,Ccr7,Cd1d1,Cdk6,Clec4d,Clec4e,Ctnnb1,Cyld,Dll4,Dock2,Egr1,Eomes,Fadd,Foxp1,Fzd5,Fzd7,Gadd45g,Gli3,Hmgb1,Hs1bp3,Ifng,Ikzf1,Il15,Il7r,Irf4,Kit,Lef1,Lep,Mafb,Pax1,Pla2g2d,Prex1,Prkdc,Ptger4,Relb,Runx2,Shh,Sox4,Syk,Tcf7,Vav1,Wnt4,Zap70,Zfp36l1,Zfp36l2
GO Biological Process	GO:0032006	regulation of TOR signaling	115	2.087528e-6	2.684144e-2	2.334038e-4	2.084331e+0	2.398851e+1	50	8.039045e-3	1.675603e-2	1385	8.773738e-3	1.000000e+0	8.145323e-2	1.539308e+0	1.883964e+1	29	98	7.050814e-3	2.959184e-1	unnamed,unnamed,unnamed,unnamed,unnamed,unnamed,unnamed,unnamed,unnamed,unnamed,unnamed,unnamed,unnamed,unnamed,unnamed,unnamed,unnamed,unnamed,unnamed,unnamed,unnamed,unnamed,unnamed,unnamed,unnamed,unnamed,unnamed,unnamed,unnamed,unnamed,unnamed,unnamed,unnamed,unnamed,unnamed,unnamed,unnamed,unnamed,unnamed,unnamed,unnamed,unnamed,unnamed,unnamed,unnamed,unnamed,unnamed,unnamed,unnamed,unnamed	Akt3,Arntl,BC048403,Epm2a,Fnip1,Gas6,Gatsl2,Golph3,Gpat3,Hif1a,Htr6,Lamtor3,Lep,Pkhd1,Prex1,Reln,Rheb,Rnf152,Rptor,Rragc,Rragd,Sesn1,Sesn3,Sirt1,Spaar,Tbc1d7,Tsc2,Tti1,Xbp1
GO Biological Process	GO:0051147	regulation of muscle cell differentiation	116	2.103678e-6	2.704909e-2	2.331818e-4	1.624182e+0	6.403224e+1	104	2.145853e-2	3.485255e-2	289	1.342852e-6	1.726639e-2	5.974530e-5	1.805330e+0	3.268100e+1	59	170	1.434476e-2	3.470588e-1	unnamed,unnamed,unnamed,unnamed,unnamed,unnamed,unnamed,unnamed,unnamed,unnamed,unnamed,unnamed,unnamed,unnamed,unnamed,unnamed,unnamed,unnamed,unnamed,unnamed,unnamed,unnamed,unnamed,unnamed,unnamed,unnamed,unnamed,unnamed,unnamed,unnamed,unnamed,unnamed,unnamed,unnamed,unnamed,unnamed,unnamed,unnamed,unnamed,unnamed,unnamed,unnamed,unnamed,unnamed,unnamed,unnamed,unnamed,unnamed,unnamed,unnamed…	Adgrb1,Akap13,Ankrd17,Bhlhe41,Bmp10,Bmp2,Bmp4,Boc,Btg1,Ctdp1,Cth,Cxcl12,Cxcl14,Cyp26b1,Dkk1,Dll1,Eng,Fgfr2,Foxf1,Foxp1,Fzd7,Grem1,Hif1an,Hopx,Igfbp3,Kit,Map3k5,Mstn,Msx1,Myf5,Myocd,Myod1,Nfatc2,Nln,Olfm2,Pdcd4,Pdgfb,Plcb1,Prdm6,Prickle1,Prox1,Rbm4,Rbpj,Ripor2,Setd3,Shh,Sirt1,Smad4,Smarcd3,Sostdc1,Sox6,Sox8,Sox9,Tbx3,Tshz3,Wnt3a,Zeb1,Zfhx3,Zfp36l1
GO Biological Process	GO:0006461	protein complex assembly	117	2.318688e-6	2.981369e-2	2.548179e-4	1.323539e+0	2.062652e+2	273	6.912372e-2	9.148794e-2	929	1.447427e-3	1.000000e+0	2.003339e-2	1.204807e+0	1.751317e+2	211	911	5.130075e-2	2.316136e-1	unnamed,unnamed,unnamed,unnamed,unnamed,unnamed,unnamed,unnamed,unnamed,unnamed,unnamed,unnamed,unnamed,unnamed,unnamed,unnamed,unnamed,unnamed,unnamed,unnamed,unnamed,unnamed,unnamed,unnamed,unnamed,unnamed,unnamed,unnamed,unnamed,unnamed,unnamed,unnamed,unnamed,unnamed,unnamed,unnamed,unnamed,unnamed,unnamed,unnamed,unnamed,unnamed,unnamed,unnamed,unnamed,unnamed,unnamed,unnamed,unnamed,unnamed…	AI314180,Actn2,Add2,Adsl,Amfr,Anxa2,Anxa6,Arl6,Armc4,Atf1,Atl2,Bad,Bcl10,Blm,Bok,Braf,C9,Cabyr,Cadps,Casq2,Cav2,Cbr4,Ccdc151,Cct8,Cdh1,Cdk1,Cep192,Cfap73,Clasp1,Clu,Coa6,Cobl,Cobll1,Col6a1,Col6a4,Cops8,Cox10,Cox18,Cox20,Cox7a2l,Cpsf6,Crtc3,Cth,Ctnna1,Cyld,Dab2,Dbnl,Dgkh,Diaph1,Dlg5,Dlgap1,Dlgap2,Dlgap3,Dlgap4,Dlgap5,Dnah8,Dnajb14,Dpys,Drc1,Ect2,Eef1a1,Ehd4,Evl,Farp2,Fbp1,Fermt2,Fgg,Fkbp4,Gas7,Gbp…
GO Biological Process	GO:0070271	protein complex biogenesis	118	2.345921e-6	3.016385e-2	2.556259e-4	1.323331e+0	2.062975e+2	273	6.913456e-2	9.148794e-2	936	1.531242e-3	1.000000e+0	2.103495e-2	1.203486e+0	1.753240e+2	211	912	5.130075e-2	2.313596e-1	unnamed,unnamed,unnamed,unnamed,unnamed,unnamed,unnamed,unnamed,unnamed,unnamed,unnamed,unnamed,unnamed,unnamed,unnamed,unnamed,unnamed,unnamed,unnamed,unnamed,unnamed,unnamed,unnamed,unnamed,unnamed,unnamed,unnamed,unnamed,unnamed,unnamed,unnamed,unnamed,unnamed,unnamed,unnamed,unnamed,unnamed,unnamed,unnamed,unnamed,unnamed,unnamed,unnamed,unnamed,unnamed,unnamed,unnamed,unnamed,unnamed,unnamed…	AI314180,Actn2,Add2,Adsl,Amfr,Anxa2,Anxa6,Arl6,Armc4,Atf1,Atl2,Bad,Bcl10,Blm,Bok,Braf,C9,Cabyr,Cadps,Casq2,Cav2,Cbr4,Ccdc151,Cct8,Cdh1,Cdk1,Cep192,Cfap73,Clasp1,Clu,Coa6,Cobl,Cobll1,Col6a1,Col6a4,Cops8,Cox10,Cox18,Cox20,Cox7a2l,Cpsf6,Crtc3,Cth,Ctnna1,Cyld,Dab2,Dbnl,Dgkh,Diaph1,Dlg5,Dlgap1,Dlgap2,Dlgap3,Dlgap4,Dlgap5,Dnah8,Dnajb14,Dpys,Drc1,Ect2,Eef1a1,Ehd4,Evl,Farp2,Fbp1,Fermt2,Fgg,Fkbp4,Gas7,Gbp…
GO Biological Process	GO:0070201	regulation of establishment of protein localization	119	2.479804e-6	3.188532e-2	2.679439e-4	1.332842e+0	1.950719e+2	260	6.537263e-2	8.713137e-2	538	8.428712e-5	1.000000e+0	2.014431e-3	1.285150e+0	1.470645e+2	189	765	4.595186e-2	2.470588e-1	unnamed,unnamed,unnamed,unnamed,unnamed,unnamed,unnamed,unnamed,unnamed,unnamed,unnamed,unnamed,unnamed,unnamed,unnamed,unnamed,unnamed,unnamed,unnamed,unnamed,unnamed,unnamed,unnamed,unnamed,unnamed,unnamed,unnamed,unnamed,unnamed,unnamed,unnamed,unnamed,unnamed,unnamed,unnamed,unnamed,unnamed,unnamed,unnamed,unnamed,unnamed,unnamed,unnamed,unnamed,unnamed,unnamed,unnamed,unnamed,unnamed,unnamed…	1810011O10Rik,Aacs,Abat,Abl2,Ablim3,Adcy5,Adra2a,Ahi1,Alox8,Ano1,Anxa1,Apoa1,Arf1,Arfip1,Arg2,Arih2,Arntl,Atp13a2,Bad,Bcas3,Blk,Bmp4,Bmp8a,C2cd5,Cabp1,Cacna1e,Cadm1,Ccl2,Ccr7,Cct8,Cd34,Cdh1,Cdk1,Cdk5r1,Cdkn1a,Cep131,Cep192,Cftr,Chchd4,Chrm1,Clec4e,Clock,Cnr1,Cyld,Dab2,Dab2ip,Dact1,Dctn1,Dhx9,Dph6,Drd2,Dynll1,Dyrk2,Ect2,Edar,Efna5,Erbb2,Ezr,Fbxw7,Fcnb,Fgg,Fndc1,Foxa2,Fyn,Fzd1,Fzd5,Fzd7,Gapdh,Gas6,…
GO Biological Process	GO:0072358	cardiovascular system development	120	2.694774e-6	3.464940e-2	2.887450e-4	1.320862e+0	2.066832e+2	273	6.926379e-2	9.148794e-2	21	6.820976e-18	8.770411e-14	4.176386e-15	1.800623e+0	1.049637e+2	189	546	4.595186e-2	3.461538e-1	unnamed,unnamed,unnamed,unnamed,unnamed,unnamed,unnamed,unnamed,unnamed,unnamed,unnamed,unnamed,unnamed,unnamed,unnamed,unnamed,unnamed,unnamed,unnamed,unnamed,unnamed,unnamed,unnamed,unnamed,unnamed,unnamed,unnamed,unnamed,unnamed,unnamed,unnamed,unnamed,unnamed,unnamed,unnamed,unnamed,unnamed,unnamed,unnamed,unnamed,unnamed,unnamed,unnamed,unnamed,unnamed,unnamed,unnamed,unnamed,unnamed,unnamed…	Abl2,Acvr2b,Adamts9,Adra2b,Aggf1,Agtr1b,Ahr,Ang4,Angpt2,Ankrd17,Antxr1,Anxa2,Apob,Aqp1,Arid2,B9d1,Bcas3,Bmp4,Bmper,Calcrl,Ccl2,Cd34,Cdh13,Cdh2,Cited2,Col18a1,Col3a1,Col4a1,Col4a2,Col5a1,Crb2,Crkl,Ctgf,Ctnnb1,Cxcl12,Cxcr4,Dab2ip,Dll1,Dll4,E2f7,E2f8,Ednra,Egr1,Elk3,Eng,Enpep,Epas1,Epha1,Ephb1,Ephb2,Errfi1,Ets1,Fbxw7,Fgf18,Fgfr1,Fgfr2,Flt1,Foxc1,Foxf1,Foxo1,Foxp1,Fzd5,Gata4,Gata6,Gbx2,Gja1,Gli3,Grem…
GO Biological Process	GO:1903708	positive regulation of hemopoiesis	121	2.747322e-6	3.532507e-2	2.919427e-4	1.649756e+0	5.819043e+1	96	1.950081e-2	3.217158e-2	260	7.172877e-7	9.222885e-3	3.547264e-5	1.779563e+0	3.652582e+1	65	190	1.580355e-2	3.421053e-1	unnamed,unnamed,unnamed,unnamed,unnamed,unnamed,unnamed,unnamed,unnamed,unnamed,unnamed,unnamed,unnamed,unnamed,unnamed,unnamed,unnamed,unnamed,unnamed,unnamed,unnamed,unnamed,unnamed,unnamed,unnamed,unnamed,unnamed,unnamed,unnamed,unnamed,unnamed,unnamed,unnamed,unnamed,unnamed,unnamed,unnamed,unnamed,unnamed,unnamed,unnamed,unnamed,unnamed,unnamed,unnamed,unnamed,unnamed,unnamed,unnamed,unnamed…	Anxa1,Asxl2,Bad,Bcl6,Ccr7,Cd1d1,Cd83,Ctnnbip1,Cyld,Dusp10,Ets1,Fadd,Flt1,Foxc1,Foxo3,Gas6,Gli3,Gnas,Hif1a,Hlx,Hmgb1,Hmgb2,Id2,Ifng,Ihh,Ikzf1,Il12a,Il15,Il17a,Il21,Il34,Il7r,Inhba,Jag1,Jun,Kdm1a,Kitl,Klf10,Lef1,Lep,Lgals9,Myb,Notch2,Ocstamp,Pik3r6,Pou4f2,Ppargc1b,Rab7b,Rasgrp1,Rcor1,Ripk2,Ror2,Runx1,Shb,Shh,Smap1,Socs5,Stat1,Syk,Tnfsf11,Trib1,Xbp1,Zap70,Zfp36l1,Zmiz1
GO Biological Process	GO:0090237	regulation of arachidonic acid secretion	122	2.766071e-6	3.556614e-2	2.915257e-4	8.040107e+0	1.119388e+0	9	3.751301e-4	3.016086e-3	1529	1.467694e-2	1.000000e+0	1.234245e-1	3.467866e+0	1.153447e+0	4	6	9.725261e-4	6.666667e-1	unnamed,unnamed,unnamed,unnamed,unnamed,unnamed,unnamed,unnamed,unnamed	Ntsr1,Pla2g10,Pla2r1,Syk
GO Biological Process	GO:0043010	camera-type eye development	123	3.003472e-6	3.861864e-2	3.139727e-4	1.406353e+0	1.343902e+2	189	4.503692e-2	6.333780e-2	58	2.620419e-13	3.369335e-9	5.809198e-11	1.880168e+0	6.382407e+1	120	332	2.917578e-2	3.614458e-1	unnamed,unnamed,unnamed,unnamed,unnamed,unnamed,unnamed,unnamed,unnamed,unnamed,unnamed,unnamed,unnamed,unnamed,unnamed,unnamed,unnamed,unnamed,unnamed,unnamed,unnamed,unnamed,unnamed,unnamed,unnamed,unnamed,unnamed,unnamed,unnamed,unnamed,unnamed,unnamed,unnamed,unnamed,unnamed,unnamed,unnamed,unnamed,unnamed,unnamed,unnamed,unnamed,unnamed,unnamed,unnamed,unnamed,unnamed,unnamed,unnamed,unnamed…	Acvr2b,Ahi1,Ahr,Aqp1,Arl6,Atp2b1,B9d1,Bcar3,Bcl11b,Bfsp1,Bmp4,Bmp7,Bmpr1b,Cacna1s,Casz1,Cdkn1c,Cited2,Cln8,Cnga3,Col4a1,Cryba4,Ctnnb1,Dio3,Dll1,Dscam,Efemp1,Ephb1,Ephb2,Fbn2,Fgfr2,Flt1,Foxc1,Foxf2,Fzd5,Gas1,Gja1,Gli3,Gpd2,Grhl2,Grhl3,Hcn1,Hif1a,Hps1,Ihh,Ikzf1,Inhba,Jag1,Jun,Lama1,Lhx2,Lmx1b,Lpcat1,Lrp5,Lrp6,Mab21l1,Maf,Man2a1,Map3k1,Megf11,Meis1,Mterf4,Myf5,Myh10,Myom2,Nectin1,Nectin3,Notch2,Nphp…
GO Biological Process	GO:0001654	eye development	124	3.069521e-6	3.946790e-2	3.182895e-4	1.379689e+0	1.514834e+2	209	5.076521e-2	7.004021e-2	49	1.112613e-13	1.430598e-9	2.919587e-11	1.835117e+0	7.247492e+1	133	377	3.233649e-2	3.527851e-1	unnamed,unnamed,unnamed,unnamed,unnamed,unnamed,unnamed,unnamed,unnamed,unnamed,unnamed,unnamed,unnamed,unnamed,unnamed,unnamed,unnamed,unnamed,unnamed,unnamed,unnamed,unnamed,unnamed,unnamed,unnamed,unnamed,unnamed,unnamed,unnamed,unnamed,unnamed,unnamed,unnamed,unnamed,unnamed,unnamed,unnamed,unnamed,unnamed,unnamed,unnamed,unnamed,unnamed,unnamed,unnamed,unnamed,unnamed,unnamed,unnamed,unnamed…	Acvr2b,Adamts18,Ahi1,Ahr,Aqp1,Arl6,Atp2b1,B9d1,Bcar3,Bcl11b,Bfsp1,Bhlhe23,Bmp4,Bmp7,Bmpr1b,Cacna1s,Casz1,Cdkn1c,Cited2,Cln8,Cnga3,Col4a1,Col5a1,Crb1,Cryba4,Cst3,Ctnnb1,Dio3,Dll1,Dscam,Efemp1,Ephb1,Ephb2,Fbn2,Fgfr2,Flt1,Foxc1,Foxf2,Fzd5,Gas1,Gja1,Gli3,Gpd2,Grhl2,Grhl3,Hcn1,Hif1a,Hmgb1,Hps1,Ihh,Ikzf1,Inhba,Inhbb,Jag1,Jun,Lama1,Lhx2,Lmx1b,Lpcat1,Lrp5,Lrp6,Mab21l1,Maf,Man2a1,Map3k1,Megf11,Meis1,Meis2…
GO Biological Process	GO:0021510	spinal cord development	125	3.522540e-6	4.529282e-2	3.623426e-4	1.749919e+0	4.400203e+1	77	1.474599e-2	2.580429e-2	290	1.399621e-6	1.799633e-2	6.205630e-5	2.050709e+0	1.999308e+1	41	104	9.968393e-3	3.942308e-1	unnamed,unnamed,unnamed,unnamed,unnamed,unnamed,unnamed,unnamed,unnamed,unnamed,unnamed,unnamed,unnamed,unnamed,unnamed,unnamed,unnamed,unnamed,unnamed,unnamed,unnamed,unnamed,unnamed,unnamed,unnamed,unnamed,unnamed,unnamed,unnamed,unnamed,unnamed,unnamed,unnamed,unnamed,unnamed,unnamed,unnamed,unnamed,unnamed,unnamed,unnamed,unnamed,unnamed,unnamed,unnamed,unnamed,unnamed,unnamed,unnamed,unnamed…	Adarb1,Cln8,Dab1,Dbx1,Dll1,Dll4,Dmrt3,Evx1,Foxb1,Foxp1,Gdf7,Gdpd5,Gli2,Gli3,Hoxd10,Intu,Isl1,Lhx5,Lmo4,Nefl,Nkx6-1,Nkx6-2,Olig2,Pax6,Pax7,Pbx3,Pkd1,Prrxl1,Ptch1,Ptn,Ptprs,Rab23,Reln,Rfx4,Shh,Sox1,Sox11,Sox4,Uncx,Wnt3a,Zic1
GO Biological Process	GO:0018193	peptidyl-amino acid modification	126	3.597183e-6	4.625258e-2	3.670840e-4	1.322698e+0	1.995921e+2	264	6.688743e-2	8.847185e-2	533	7.575902e-5	9.741095e-1	1.827598e-3	1.283820e+0	1.503326e+2	193	782	4.692439e-2	2.468031e-1	unnamed,unnamed,unnamed,unnamed,unnamed,unnamed,unnamed,unnamed,unnamed,unnamed,unnamed,unnamed,unnamed,unnamed,unnamed,unnamed,unnamed,unnamed,unnamed,unnamed,unnamed,unnamed,unnamed,unnamed,unnamed,unnamed,unnamed,unnamed,unnamed,unnamed,unnamed,unnamed,unnamed,unnamed,unnamed,unnamed,unnamed,unnamed,unnamed,unnamed,unnamed,unnamed,unnamed,unnamed,unnamed,unnamed,unnamed,unnamed,unnamed,unnamed…	Aatk,Abl2,Agbl1,Akt3,Alk,Apoa1,Arid4a,Asphd2,Atp13a2,Bcl11a,Blk,Brd1,Brpf3,Camk1d,Camk2a,Camkk2,Camkmt,Cdc7,Cdk1,Cdk5r1,Cdyl,Cfap20,Chd5,Clk1,Clock,Coprs,Csnk1e,Csnk1g2,Csnk2a1,Cth,Ctr9,Dclk1,Dclk3,Dcn,Ddost,Dnajc24,Dph5,Dph6,Dpy19l1,Dpy19l3,Dpy30,Drd1,Dstyk,Dyrk1a,Dyrk2,Eef1akmt1,Efemp1,Egln3,Ehmt1,Elp3,Epha1,Epha10,Epha3,Epha6,Epha7,Epha8,Ephb1,Ephb2,Erbb2,Fgfr1,Fgfr2,Fkbp4,Flt1,Fyn,Galnt1,Galn…
GO Biological Process	GO:0072076	nephrogenic mesenchyme development	127	3.613437e-6	4.646157e-2	3.658392e-4	9.240326e+0	8.657703e-1	8	2.901375e-4	2.680965e-3	2903	9.664742e-2	1.000000e+0	4.280718e-1	3.467866e+0	5.767235e-1	2	3	4.862631e-4	6.666667e-1	unnamed,unnamed,unnamed,unnamed,unnamed,unnamed,unnamed,unnamed	Bmp7,Smad4
GO Biological Process	GO:1903311	regulation of mRNA metabolic process	128	4.091230e-6	5.260504e-2	4.109768e-4	1.895160e+0	3.165959e+1	60	1.060978e-2	2.010724e-2	3182	1.103008e-1	1.000000e+0	4.457095e-1	1.228203e+0	2.768273e+1	34	144	8.266472e-3	2.361111e-1	unnamed,unnamed,unnamed,unnamed,unnamed,unnamed,unnamed,unnamed,unnamed,unnamed,unnamed,unnamed,unnamed,unnamed,unnamed,unnamed,unnamed,unnamed,unnamed,unnamed,unnamed,unnamed,unnamed,unnamed,unnamed,unnamed,unnamed,unnamed,unnamed,unnamed,unnamed,unnamed,unnamed,unnamed,unnamed,unnamed,unnamed,unnamed,unnamed,unnamed,unnamed,unnamed,unnamed,unnamed,unnamed,unnamed,unnamed,unnamed,unnamed,unnamed…	Ccnt1,Cnot1,Ctr9,Dhx9,Dyrk1a,Hnrnpa2b1,Hspa8,Leo1,Myod1,Nbas,Ncbp1,Pabpc1,Papola,Pkp1,Prdx6,Rbfox2,Rbfox3,Rbm11,Rbm4,Rnf219,Safb,Safb2,Sfswap,Slc39a5,Srpk1,Srpk2,Srrm4,Srsf7,Tnrc6b,Tnrc6c,Zc3h14,Zfp36l1,Zfp36l2,Zfp64
GO Biological Process	GO:0055002	striated muscle cell development	129	4.181498e-6	5.376570e-2	4.167884e-4	1.821894e+0	3.677491e+1	67	1.232403e-2	2.245308e-2	767	6.373243e-4	1.000000e+0	1.068411e-2	1.628044e+0	2.518359e+1	41	131	9.968393e-3	3.129771e-1	unnamed,unnamed,unnamed,unnamed,unnamed,unnamed,unnamed,unnamed,unnamed,unnamed,unnamed,unnamed,unnamed,unnamed,unnamed,unnamed,unnamed,unnamed,unnamed,unnamed,unnamed,unnamed,unnamed,unnamed,unnamed,unnamed,unnamed,unnamed,unnamed,unnamed,unnamed,unnamed,unnamed,unnamed,unnamed,unnamed,unnamed,unnamed,unnamed,unnamed,unnamed,unnamed,unnamed,unnamed,unnamed,unnamed,unnamed,unnamed,unnamed,unnamed…	Actg1,Actn2,Bin3,Bmp10,Cacna1s,Cacna2d2,Casq2,Cav2,Cdk1,Cxadr,Fhl2,Fhod3,Foxp1,Hey2,Klhl40,Lef1,Lmod1,Mef2a,Met,Myh10,Myo18b,Myod1,Myom2,Myoz3,Nfatc2,Nppa,Pdgfra,Pitx2,Prkar1a,Prox1,Ripor2,Ryr1,Sdc1,Ski,Slc8a1,Smyd3,Speg,Tbx3,Tnnt2,Vegfa,Wdr1
GO Biological Process	GO:0001558	regulation of cell growth	130	4.515975e-6	5.806641e-2	4.466647e-4	1.448766e+0	1.083681e+2	157	3.631637e-2	5.261394e-2	365	6.231884e-6	8.012956e-2	2.195331e-4	1.500799e+0	6.863010e+1	103	357	2.504255e-2	2.885154e-1	unnamed,unnamed,unnamed,unnamed,unnamed,unnamed,unnamed,unnamed,unnamed,unnamed,unnamed,unnamed,unnamed,unnamed,unnamed,unnamed,unnamed,unnamed,unnamed,unnamed,unnamed,unnamed,unnamed,unnamed,unnamed,unnamed,unnamed,unnamed,unnamed,unnamed,unnamed,unnamed,unnamed,unnamed,unnamed,unnamed,unnamed,unnamed,unnamed,unnamed,unnamed,unnamed,unnamed,unnamed,unnamed,unnamed,unnamed,unnamed,unnamed,unnamed…	Aatk,Acsl4,Adnp2,Apbb2,Avpr1a,Barhl2,Bcl11a,Bcl6,Bdnf,Bmp10,Ccar2,Cdh4,Cdk5r1,Cdkn1a,Cdkn2d,Cpne5,Crim1,Csnk2a1,Ctdp1,Ctgf,D7Ertd443e,Disc1,Dnph1,Dscam,Efna5,Eif4g2,Epha7,Erbb2,Fbp1,Foxp1,Fstl4,Gas1,Gja1,Grem1,H3f3a,Htra3,Igfbp3,Igfbp7,Il9,Inhba,Ino80,Ip6k2,Kif26a,Krt17,Lef1,Lmx1a,Map2k5,Mapt,Megf8,Mgll,Msx1,Mtpn,Myocd,Ncbp1,Nedd4l,Ngf,Nkx6-1,Nppa,Ntn1,Olfm1,Phb,Plxna2,Plxna4,Pou4f2,Ptprj,Ptprs,P…
GO Biological Process	GO:0032543	mitochondrial translation	131	4.562256e-6	5.866149e-2	4.477976e-4	3.813032e+0	4.458394e+0	17	1.494100e-3	5.697051e-3	8680	7.289540e-1	1.000000e+0	1.000000e+0	8.669665e-1	9.227577e+0	8	48	1.945052e-3	1.666667e-1	unnamed,unnamed,unnamed,unnamed,unnamed,unnamed,unnamed,unnamed,unnamed,unnamed,unnamed,unnamed,unnamed,unnamed,unnamed,unnamed,unnamed	Dars2,Gatb,Lars2,Mrpl23,Mrpl44,Mrps12,Polg2,Qrsl1
GO Biological Process	GO:0000002	mitochondrial genome maintenance	132	4.616124e-6	5.935412e-2	4.496524e-4	3.352766e+0	5.965225e+0	20	1.999070e-3	6.702413e-3	640	2.396478e-4	1.000000e+0	4.814674e-3	2.600900e+0	5.382753e+0	14	28	3.403841e-3	5.000000e-1	unnamed,unnamed,unnamed,unnamed,unnamed,unnamed,unnamed,unnamed,unnamed,unnamed,unnamed,unnamed,unnamed,unnamed,unnamed,unnamed,unnamed,unnamed,unnamed,unnamed	Akt3,Chchd4,Mef2a,Mgme1,Mrpl15,Mrpl39,Opa1,Parp1,Polg,Polg2,Primpol,Rrm2b,Slc25a33,Tk2
GO Biological Process	GO:0007369	gastrulation	133	4.659254e-6	5.990869e-2	4.504413e-4	1.627883e+0	5.897229e+1	96	1.976283e-2	3.217158e-2	198	8.346330e-8	1.073171e-3	5.420056e-6	1.926592e+0	3.114307e+1	60	162	1.458789e-2	3.703704e-1	unnamed,unnamed,unnamed,unnamed,unnamed,unnamed,unnamed,unnamed,unnamed,unnamed,unnamed,unnamed,unnamed,unnamed,unnamed,unnamed,unnamed,unnamed,unnamed,unnamed,unnamed,unnamed,unnamed,unnamed,unnamed,unnamed,unnamed,unnamed,unnamed,unnamed,unnamed,unnamed,unnamed,unnamed,unnamed,unnamed,unnamed,unnamed,unnamed,unnamed,unnamed,unnamed,unnamed,unnamed,unnamed,unnamed,unnamed,unnamed,unnamed,unnamed…	Acvr2b,Bmp4,Bmp7,Celsr1,Col11a1,Col4a2,Col6a1,Crb2,Ctnnb1,Ctr9,Dact1,Dkk1,Dusp1,Dusp4,Dusp5,Eomes,Exoc4,Ext2,Foxa2,Foxc1,Foxf1,Gata4,Gata6,Hand1,Hmga2,Hnf1a,Hnf1b,Hsbp1,Inhba,Itga8,Lama3,Lef1,Leo1,Lrp5,Lrp6,Macf1,Megf8,Mmp15,Otx2,Pax2,Pofut2,Prkar1a,Rack1,Setd2,Six2,Smad1,Smad2,Smad3,Smad4,Snai1,Sox17,Sox2,Sox7,Syf2,T,Tenm4,Tnrc6c,Wnt11,Wnt3,Wnt3a
GO Biological Process	GO:1902533	positive regulation of intracellular signal transduction	134	4.801829e-6	6.174192e-2	4.607606e-4	1.276497e+0	2.553864e+2	326	8.558526e-2	1.092493e-1	210	1.550487e-7	1.993616e-3	9.493410e-6	1.360561e+0	1.705179e+2	232	887	5.640652e-2	2.615558e-1	unnamed,unnamed,unnamed,unnamed,unnamed,unnamed,unnamed,unnamed,unnamed,unnamed,unnamed,unnamed,unnamed,unnamed,unnamed,unnamed,unnamed,unnamed,unnamed,unnamed,unnamed,unnamed,unnamed,unnamed,unnamed,unnamed,unnamed,unnamed,unnamed,unnamed,unnamed,unnamed,unnamed,unnamed,unnamed,unnamed,unnamed,unnamed,unnamed,unnamed,unnamed,unnamed,unnamed,unnamed,unnamed,unnamed,unnamed,unnamed,unnamed,unnamed…	1810011O10Rik,Abl2,Abra,Adcyap1,Adcyap1r1,Adra2a,Adra2b,Adrb1,Adrb2,Akap12,Akap13,Akr1b3,Akr1c18,Akt3,Alk,Alox12b,Alox15,Ankrd17,Apoa1,Arfgef1,Bad,Bcl10,Bcl2l11,Bmp2,Bmp4,Bmper,Bok,Braf,Cav2,Ccl2,Ccr7,Cd24a,Cdh13,Cdh2,Chd5,Clu,Col3a1,Cops8,Ctgf,Cth,Ctnnb1,Cysltr2,Dab2,Dab2ip,Dcn,Dgki,Dkk1,Dlg5,Dock2,Drd2,Dstyk,Dusp22,Ect2,Edar,Edn3,Eef1e1,Epha8,Erbb2,Ercc6,F10,F2rl2,F3,Fadd,Fbxw7,Fgf18,Fgfr1,Fgfr…
GO Biological Process	GO:0072040	negative regulation of mesenchymal cell apoptotic process involved in nephron morphogenesis	135	4.818064e-6	6.195067e-2	4.588938e-4	6.534654e+0	1.530303e+0	10	5.128361e-4	3.351206e-3	901	1.364187e-3	1.000000e+0	1.946805e-2	5.201799e+0	7.689647e-1	4	4	9.725261e-4	1.000000e+0	unnamed,unnamed,unnamed,unnamed,unnamed,unnamed,unnamed,unnamed,unnamed,unnamed	Bmp7,Hnf1b,Pax2,Pax8
GO Biological Process	GO:0046661	male sex differentiation	136	5.010111e-6	6.442001e-2	4.736765e-4	1.649028e+0	5.518402e+1	91	1.849330e-2	3.049598e-2	255	5.758106e-7	7.403773e-3	2.903440e-5	1.835929e+0	3.268100e+1	60	170	1.458789e-2	3.529412e-1	unnamed,unnamed,unnamed,unnamed,unnamed,unnamed,unnamed,unnamed,unnamed,unnamed,unnamed,unnamed,unnamed,unnamed,unnamed,unnamed,unnamed,unnamed,unnamed,unnamed,unnamed,unnamed,unnamed,unnamed,unnamed,unnamed,unnamed,unnamed,unnamed,unnamed,unnamed,unnamed,unnamed,unnamed,unnamed,unnamed,unnamed,unnamed,unnamed,unnamed,unnamed,unnamed,unnamed,unnamed,unnamed,unnamed,unnamed,unnamed,unnamed,unnamed…	Arid4a,Bcl2l11,Bok,Ccnd1,Cited2,Cst3,Ctnna1,Ctnnb1,Dhcr24,Dmrt3,Eif2s2,Esr1,Fkbp4,Fndc3a,Fshr,Gata4,Gata6,H3f3a,Hmga2,Hmgb2,Hoxa13,Hoxd13,Hsd17b3,Ing2,Inhba,Insr,Jmjd1c,Kit,Kitl,Klhl32,Lgr4,Lhcgr,Lhfpl2,Lrrc6,Map7,Msh2,Ncoa1,Nup210l,Nupr1,Pdgfra,Pitx2,Plekha1,Rec8,Ror2,Rxfp2,Safb2,Sdc1,Shh,Smad4,Sox2,Sox8,Sox9,Spink2,Sycp2,Tbc1d20,Tbx3,Tcf21,Tgfb2,Wnt4,Wt1
GO Biological Process	GO:0022407	regulation of cell-cell adhesion	137	5.196475e-6	6.681628e-2	4.877100e-4	1.433879e+0	1.136776e+2	163	3.809572e-2	5.462466e-2	346	4.108642e-6	5.282892e-2	1.526847e-4	1.498118e+0	7.209044e+1	108	375	2.625821e-2	2.880000e-1	unnamed,unnamed,unnamed,unnamed,unnamed,unnamed,unnamed,unnamed,unnamed,unnamed,unnamed,unnamed,unnamed,unnamed,unnamed,unnamed,unnamed,unnamed,unnamed,unnamed,unnamed,unnamed,unnamed,unnamed,unnamed,unnamed,unnamed,unnamed,unnamed,unnamed,unnamed,unnamed,unnamed,unnamed,unnamed,unnamed,unnamed,unnamed,unnamed,unnamed,unnamed,unnamed,unnamed,unnamed,unnamed,unnamed,unnamed,unnamed,unnamed,unnamed…	Abat,Abl2,Adamts18,Alox15,Anxa1,Apoa1,Arg2,B4galnt2,Bad,Bcl10,Bcl6,Blm,Bmp4,Bmp7,Braf,Cblb,Ccl2,Ccr7,Cd1d1,Cd24a,Cd5,Cd83,Cd86,Cdh1,Cited2,Clptm1,Ctnnb1,Cxcl12,Cyld,Cyp26b1,Dlg5,Dusp10,Dusp22,Efna5,Epha7,Erbb2,Ets1,Fadd,Fgg,Gcnt2,Gli3,Gpam,Gsn,H2-Oa,Hes1,Hlx,Hmgb1,Icosl,Ifng,Ihh,Ikzf1,Il10,Il12a,Il15,Il1rn,Il21,Il6st,Il7r,Itch,Itga6,Kif26b,Lef1,Lep,Lgals9,Malt1,Map2k5,Mex3b,Myb,Nck2,Pag1,Pawr,Pel…
GO Biological Process	GO:0071773	cellular response to BMP stimulus	138	5.301425e-6	6.816572e-2	4.939545e-4	1.856916e+0	3.338870e+1	62	1.118924e-2	2.077748e-2	474	3.372209e-5	4.335986e-1	9.147650e-4	1.882556e+0	2.018532e+1	38	105	9.238998e-3	3.619048e-1	unnamed,unnamed,unnamed,unnamed,unnamed,unnamed,unnamed,unnamed,unnamed,unnamed,unnamed,unnamed,unnamed,unnamed,unnamed,unnamed,unnamed,unnamed,unnamed,unnamed,unnamed,unnamed,unnamed,unnamed,unnamed,unnamed,unnamed,unnamed,unnamed,unnamed,unnamed,unnamed,unnamed,unnamed,unnamed,unnamed,unnamed,unnamed,unnamed,unnamed,unnamed,unnamed,unnamed,unnamed,unnamed,unnamed,unnamed,unnamed,unnamed,unnamed…	Acvr2b,Bmp10,Bmp2,Bmp4,Bmp7,Bmp8a,Bmpr1b,Dlx5,Egr1,Gata4,Gata5,Gata6,Gdf7,Heyl,Lef1,Megf8,Msx1,Msx2,Pdcd4,Phox2b,Rgma,Rgmb,Ror2,Runx2,Slc39a5,Smad1,Smad4,Smad6,Smurf1,Sostdc1,Sox9,Spint1,T,Tgfb2,Tgfbr3,Tmem100,Usp15,Wnt3a
GO Biological Process	GO:0007420	brain development	139	5.317879e-6	6.837729e-2	4.919229e-4	1.254355e+0	2.925806e+2	367	9.804980e-2	1.229893e-1	8	4.162436e-23	5.352060e-19	6.690075e-20	1.788118e+0	1.414895e+2	253	736	6.151228e-2	3.437500e-1	unnamed,unnamed,unnamed,unnamed,unnamed,unnamed,unnamed,unnamed,unnamed,unnamed,unnamed,unnamed,unnamed,unnamed,unnamed,unnamed,unnamed,unnamed,unnamed,unnamed,unnamed,unnamed,unnamed,unnamed,unnamed,unnamed,unnamed,unnamed,unnamed,unnamed,unnamed,unnamed,unnamed,unnamed,unnamed,unnamed,unnamed,unnamed,unnamed,unnamed,unnamed,unnamed,unnamed,unnamed,unnamed,unnamed,unnamed,unnamed,unnamed,unnamed…	Aatk,Abat,Abcb4,Abl2,Abr,Adcyap1,Afdn,Ahi1,Ak4,Ak7,Ak8,Akr1c14,Akt3,Alk,Anxa3,Aqp1,Arl6,Armc4,Atp2b1,Atxn1,Avpr1a,Bad,Bbs2,Bcl11b,Bcl2l11,Bmp2,Bmp4,Bmp7,Bok,Bptf,Bsx,Cbln1,Ccdc85c,Cdh2,Cdh22,Cdk5r1,Cep120,Chd5,Cntn1,Cntn2,Col3a1,Col4a1,Crhr1,Csnk2a1,Cst3,Ctnna2,Ctnnb1,Cttnbp2,Cx3cr1,Cxcl12,Cxcr4,Dab1,Dab2ip,Dclk1,Dct,Diaph1,Disc1,Dixdc1,Dkk1,Dlc1,Dlg5,Dll1,Dlx2,Dlx5,Dmbx1,Drd1,Drd2,Duox2,Dynll1,E…
GO Biological Process	GO:0031347	regulation of defense response	140	5.321802e-6	6.842773e-2	4.887695e-4	1.431476e+0	1.145671e+2	164	3.839380e-2	5.495979e-2	1678	1.996373e-2	1.000000e+0	1.529759e-1	1.190412e+0	9.996541e+1	119	520	2.893265e-2	2.288462e-1	unnamed,unnamed,unnamed,unnamed,unnamed,unnamed,unnamed,unnamed,unnamed,unnamed,unnamed,unnamed,unnamed,unnamed,unnamed,unnamed,unnamed,unnamed,unnamed,unnamed,unnamed,unnamed,unnamed,unnamed,unnamed,unnamed,unnamed,unnamed,unnamed,unnamed,unnamed,unnamed,unnamed,unnamed,unnamed,unnamed,unnamed,unnamed,unnamed,unnamed,unnamed,unnamed,unnamed,unnamed,unnamed,unnamed,unnamed,unnamed,unnamed,unnamed…	Abr,Adar,Adcyap1,Ankrd17,Anxa1,Apoa1,Arg2,Bcl6,Birc3,Cadm1,Calcrl,Ccr7,Cd180,Cd24a,Cd86,Clec2d,Clock,Cnr1,Ctss,Cx3cr1,D1Ertd622e,Dab2ip,Dhx9,Drd2,Dusp10,Erbin,Esr1,Ets1,Fadd,Fcgr1,Fcnb,Fem1a,Foxf1,Foxp1,Gbp5,Ghsr,Gja1,Gpsm3,Hgf,Hmgb1,Hmgb2,Ifng,Ifnlr1,Il10,Il12a,Il15,Il17a,Il17d,Il17rb,Il21,Il22,Irf4,Isl1,Itch,Ldlr,Lep,Lgals9,Lgr4,Lrsam1,Mapkapk2,Mapkbp1,Matr3,Mcph1,Mgll,Nectin2,Nfkbia,Nlrc5,Nod1…
GO Biological Process	GO:0001568	blood vessel development	141	5.639189e-6	7.250869e-2	5.142460e-4	1.322391e+0	1.920764e+2	254	6.436876e-2	8.512064e-2	27	5.346009e-17	6.873898e-13	2.545888e-14	1.813376e+0	9.650507e+1	175	502	4.254802e-2	3.486056e-1	unnamed,unnamed,unnamed,unnamed,unnamed,unnamed,unnamed,unnamed,unnamed,unnamed,unnamed,unnamed,unnamed,unnamed,unnamed,unnamed,unnamed,unnamed,unnamed,unnamed,unnamed,unnamed,unnamed,unnamed,unnamed,unnamed,unnamed,unnamed,unnamed,unnamed,unnamed,unnamed,unnamed,unnamed,unnamed,unnamed,unnamed,unnamed,unnamed,unnamed,unnamed,unnamed,unnamed,unnamed,unnamed,unnamed,unnamed,unnamed,unnamed,unnamed…	Acvr2b,Adamts9,Adra2b,Aggf1,Agtr1b,Ahr,Ang4,Angpt2,Ankrd17,Antxr1,Anxa2,Apob,Aqp1,Arid2,Bcas3,Bmp4,Bmper,Calcrl,Ccl2,Cd34,Cdh13,Cdh2,Cited2,Col18a1,Col3a1,Col4a1,Col4a2,Col5a1,Crkl,Ctgf,Ctnnb1,Cxcl12,Cxcr4,Dab2ip,Dll1,Dll4,E2f7,E2f8,Ednra,Egr1,Elk3,Eng,Enpep,Epas1,Epha1,Ephb1,Ephb2,Ets1,Fbxw7,Fgf18,Fgfr1,Fgfr2,Flt1,Foxc1,Foxf1,Foxo1,Fzd5,Gata4,Gata6,Gbx2,Gja1,Gli3,Grem1,Hand1,Hand2,Hes1,Hey1,Hey2…
GO Biological Process	GO:0001944	vasculature development	142	5.721346e-6	7.356507e-2	5.180639e-4	1.314877e+0	2.000187e+2	263	6.703041e-2	8.813673e-2	25	3.825221e-17	4.918469e-13	1.967388e-14	1.792710e+0	1.020801e+2	183	531	4.449307e-2	3.446328e-1	unnamed,unnamed,unnamed,unnamed,unnamed,unnamed,unnamed,unnamed,unnamed,unnamed,unnamed,unnamed,unnamed,unnamed,unnamed,unnamed,unnamed,unnamed,unnamed,unnamed,unnamed,unnamed,unnamed,unnamed,unnamed,unnamed,unnamed,unnamed,unnamed,unnamed,unnamed,unnamed,unnamed,unnamed,unnamed,unnamed,unnamed,unnamed,unnamed,unnamed,unnamed,unnamed,unnamed,unnamed,unnamed,unnamed,unnamed,unnamed,unnamed,unnamed…	Acvr2b,Adamts9,Adra2b,Aggf1,Agtr1b,Ahr,Ang4,Angpt2,Ankrd17,Antxr1,Anxa2,Apob,Aqp1,Arid2,B9d1,Bcas3,Bmp4,Bmper,Calcrl,Ccl2,Cd34,Cdh13,Cdh2,Cited2,Col18a1,Col3a1,Col4a1,Col4a2,Col5a1,Crkl,Ctgf,Ctnnb1,Cxcl12,Cxcr4,Dab2ip,Dll1,Dll4,E2f7,E2f8,Ednra,Egr1,Elk3,Eng,Enpep,Epas1,Epha1,Ephb1,Ephb2,Errfi1,Ets1,Fbxw7,Fgf18,Fgfr1,Fgfr2,Flt1,Foxc1,Foxf1,Foxo1,Fzd5,Gata4,Gata6,Gbx2,Gja1,Gli3,Grem1,Hand1,Hand2,He…
GO Biological Process	GO:0002253	activation of immune response	143	5.846841e-6	7.517868e-2	5.257250e-4	1.685991e+0	4.922922e+1	83	1.649773e-2	2.781501e-2	2550	6.541418e-2	1.000000e+0	3.298414e-1	1.226839e+0	4.075513e+1	50	212	1.215658e-2	2.358491e-1	unnamed,unnamed,unnamed,unnamed,unnamed,unnamed,unnamed,unnamed,unnamed,unnamed,unnamed,unnamed,unnamed,unnamed,unnamed,unnamed,unnamed,unnamed,unnamed,unnamed,unnamed,unnamed,unnamed,unnamed,unnamed,unnamed,unnamed,unnamed,unnamed,unnamed,unnamed,unnamed,unnamed,unnamed,unnamed,unnamed,unnamed,unnamed,unnamed,unnamed,unnamed,unnamed,unnamed,unnamed,unnamed,unnamed,unnamed,unnamed,unnamed,unnamed…	Bcar1,Bcl10,Blk,Braf,C1qa,C1qb,C4b,C8a,C8b,C9,Cd180,Cd86,Dennd1b,Fcnb,Fpr1,Fyn,Hmgb1,Ifng,Malt1,Mapkapk2,Matr3,Mbl2,Nfatc2,Nfkbia,Pde4d,Plcg1,Plcg2,Plekha1,Prkcb,Prkce,Prkdc,Pspc1,Rbck1,Rbm14,Reg3g,Ripk2,Sfpq,Shb,Skap1,Skap2,Sppl3,Syk,Thy1,Tlr4,Tlr5,Tnip1,Traf3,Tril,Vav3,Zap70
GO Biological Process	GO:0045639	positive regulation of myeloid cell differentiation	144	6.013506e-6	7.732166e-2	5.369560e-4	1.930808e+0	2.848548e+1	55	9.546072e-3	1.843164e-2	478	3.416768e-5	4.393280e-1	9.190963e-4	1.936840e+0	1.807067e+1	35	94	8.509604e-3	3.723404e-1	unnamed,unnamed,unnamed,unnamed,unnamed,unnamed,unnamed,unnamed,unnamed,unnamed,unnamed,unnamed,unnamed,unnamed,unnamed,unnamed,unnamed,unnamed,unnamed,unnamed,unnamed,unnamed,unnamed,unnamed,unnamed,unnamed,unnamed,unnamed,unnamed,unnamed,unnamed,unnamed,unnamed,unnamed,unnamed,unnamed,unnamed,unnamed,unnamed,unnamed,unnamed,unnamed,unnamed,unnamed,unnamed,unnamed,unnamed,unnamed,unnamed,unnamed…	Asxl2,Ctnnbip1,Ets1,Fadd,Foxo3,Gnas,Hif1a,Hmgb1,Hmgb2,Id2,Ifng,Ikzf1,Il17a,Il34,Inhba,Jag1,Jun,Kdm1a,Kitl,Klf10,Lef1,Lep,Notch2,Ocstamp,Pou4f2,Ppargc1b,Rab7b,Rcor1,Ror2,Runx1,Smap1,Stat1,Tnfsf11,Trib1,Zfp36l1
GO Biological Process	GO:0006955	immune response	145	6.522772e-6	8.386980e-2	5.784124e-4	1.342932e+0	1.697778e+2	228	5.689605e-2	7.640751e-2	6536	4.259954e-1	1.000000e+0	8.380430e-1	1.014575e+0	1.783998e+2	181	928	4.400681e-2	1.950431e-1	unnamed,unnamed,unnamed,unnamed,unnamed,unnamed,unnamed,unnamed,unnamed,unnamed,unnamed,unnamed,unnamed,unnamed,unnamed,unnamed,unnamed,unnamed,unnamed,unnamed,unnamed,unnamed,unnamed,unnamed,unnamed,unnamed,unnamed,unnamed,unnamed,unnamed,unnamed,unnamed,unnamed,unnamed,unnamed,unnamed,unnamed,unnamed,unnamed,unnamed,unnamed,unnamed,unnamed,unnamed,unnamed,unnamed,unnamed,unnamed,unnamed,unnamed…	1810011O10Rik,Abl2,Adar,Adgrb1,Adgre1,Aire,Ak7,Alcam,Ang4,Ankrd17,Anxa1,Anxa3,Aqp4,Arg2,Bcl10,Bcl6,Blk,Blnk,Bpifb3,C1qa,C1qb,C4b,C6,C8a,C8b,C9,Camp,Cblb,Ccl2,Ccr4,Ccr7,Ccr8,Cd180,Cd1d1,Cd24a,Cd83,Cd86,Cdh17,Chga,Clec4d,Clec4e,Clnk,Cplx2,Cracr2a,Crcp,Cst9,Ctss,Cx3cr1,Cxcl12,Cxcl14,Cyld,Dab2ip,Dbnl,Dclre1c,Dennd1b,Dhx9,Dll1,Dock2,Endou,Eomes,Exo1,Fadd,Fcgr1,Fcnb,Fgg,Foxp1,Fyb,Fyn,Gadd45g,Gapdh,Gas6…
GO Biological Process	GO:0031667	response to nutrient levels	146	7.014313e-6	9.019004e-2	6.177400e-4	1.427537e+0	1.134822e+2	162	3.803023e-2	5.428954e-2	424	1.824927e-5	2.346491e-1	5.534177e-4	1.434549e+0	8.016457e+1	115	417	2.796013e-2	2.757794e-1	unnamed,unnamed,unnamed,unnamed,unnamed,unnamed,unnamed,unnamed,unnamed,unnamed,unnamed,unnamed,unnamed,unnamed,unnamed,unnamed,unnamed,unnamed,unnamed,unnamed,unnamed,unnamed,unnamed,unnamed,unnamed,unnamed,unnamed,unnamed,unnamed,unnamed,unnamed,unnamed,unnamed,unnamed,unnamed,unnamed,unnamed,unnamed,unnamed,unnamed,unnamed,unnamed,unnamed,unnamed,unnamed,unnamed,unnamed,unnamed,unnamed,unnamed…	5330417C22Rik,Aacs,Abca1,Abcb4,Acsl4,Adcyap1,Adrb1,Adrb2,Adsl,Agtr1b,Apoa1,Aqp3,Atf3,Atp2b1,BC048403,Bbs2,Bcas3,Bcl10,Bmf,Bmp7,Bmp8a,Ccl2,Ccnd1,Cdkn1a,Cdkn2d,Cnr1,Cpeb4,Cst3,Cyp24a1,Dad1,Dap,Dnmt3a,Dsc2,Fnip1,Foxa2,Foxo1,Foxo3,Fstl1,Gas6,Gclm,Ghrh,Ghsr,Glul,Gsn,Gstt1,Hlcs,Hmgcr,Hmox1,Htr2c,Il15,Inhbb,Jun,Kcnb1,Kdm4a,Klf10,Larp1,Ldlr,Lep,Lrp6,Map1lc3b,Map3k5,Mc4r,Mgmt,Mpo,Mtmr3,Myh13,Myod1,Ncoa1,N…
GO Biological Process	GO:0071322	cellular response to carbohydrate stimulus	147	7.399989e-6	9.514906e-2	6.472725e-4	2.019629e+0	2.376674e+1	48	7.964725e-3	1.608579e-2	414	1.338278e-5	1.720758e-1	4.156420e-4	2.137726e+0	1.403361e+1	30	73	7.293946e-3	4.109589e-1	unnamed,unnamed,unnamed,unnamed,unnamed,unnamed,unnamed,unnamed,unnamed,unnamed,unnamed,unnamed,unnamed,unnamed,unnamed,unnamed,unnamed,unnamed,unnamed,unnamed,unnamed,unnamed,unnamed,unnamed,unnamed,unnamed,unnamed,unnamed,unnamed,unnamed,unnamed,unnamed,unnamed,unnamed,unnamed,unnamed,unnamed,unnamed,unnamed,unnamed,unnamed,unnamed,unnamed,unnamed,unnamed,unnamed,unnamed,unnamed	Aacs,Ang2,Calcrl,Ccl2,Foxo3,Gas6,Gclm,Ghrhr,Gjb6,Irs2,Kcnb1,Lep,Map2k6,Nox4,Pax2,Pik3ca,Ppargc1a,Prkcb,Ptprn2,Rab11fip2,Rack1,Rbm4,Rps6ka2,Serpinf1,Slc2a5,Sox4,Tjp1,Ucp2,Wdr35,Zfp36l1
GO Biological Process	GO:0035019	somatic stem cell population maintenance	148	7.711890e-6	9.915948e-2	6.699965e-4	2.033542e+0	2.311238e+1	47	7.745437e-3	1.575067e-2	572	1.255668e-4	1.000000e+0	2.822619e-3	2.229343e+0	9.419818e+0	21	49	5.105762e-3	4.285714e-1	unnamed,unnamed,unnamed,unnamed,unnamed,unnamed,unnamed,unnamed,unnamed,unnamed,unnamed,unnamed,unnamed,unnamed,unnamed,unnamed,unnamed,unnamed,unnamed,unnamed,unnamed,unnamed,unnamed,unnamed,unnamed,unnamed,unnamed,unnamed,unnamed,unnamed,unnamed,unnamed,unnamed,unnamed,unnamed,unnamed,unnamed,unnamed,unnamed,unnamed,unnamed,unnamed,unnamed,unnamed,unnamed,unnamed,unnamed	Braf,Hes1,Hmga2,Kit,Klf10,Lrp5,Nr2e1,Prdm16,Rbpj,Sall1,Six2,Ski,Sox2,Sox4,Sox9,Tcf7l1,Tcf7l2,Tfap2c,Wnt7a,Yap1,Zfp36l2
GO Biological Process	GO:0009743	response to carbohydrate	149	7.746332e-6	9.960234e-2	6.684721e-4	1.723787e+0	4.350886e+1	75	1.458072e-2	2.513405e-2	460	2.935868e-5	3.774939e-1	8.206389e-4	1.722674e+0	2.960514e+1	51	154	1.239971e-2	3.311688e-1	unnamed,unnamed,unnamed,unnamed,unnamed,unnamed,unnamed,unnamed,unnamed,unnamed,unnamed,unnamed,unnamed,unnamed,unnamed,unnamed,unnamed,unnamed,unnamed,unnamed,unnamed,unnamed,unnamed,unnamed,unnamed,unnamed,unnamed,unnamed,unnamed,unnamed,unnamed,unnamed,unnamed,unnamed,unnamed,unnamed,unnamed,unnamed,unnamed,unnamed,unnamed,unnamed,unnamed,unnamed,unnamed,unnamed,unnamed,unnamed,unnamed,unnamed…	Aacs,Acvr2b,Ang2,Angpt2,Apob,Bad,Calcrl,Ccl2,Cst3,Ctgf,Egr1,Foxo3,Gas6,Gckr,Gclm,Ghrhr,Gja1,Gjb6,Glul,Gpam,Hnf1a,Hnf1b,Irs2,Kcnb1,Lep,Map2k6,Nox4,Pax2,Pdx1,Pik3ca,Ppargc1a,Prkcb,Pten,Ptprn2,Rab11fip2,Rack1,Rap1b,Rbm4,Rps6ka2,Serpinf1,Slc2a5,Slc6a1,Smad2,Sod2,Sox4,Tcf7l2,Thbs1,Tjp1,Ucp2,Wdr35,Zfp36l1
GO Biological Process	GO:1902105	regulation of leukocyte differentiation	150	7.871491e-6	1.012116e-1	6.747442e-4	1.505106e+0	8.305063e+1	125	2.783198e-2	4.189008e-2	463	3.012134e-5	3.873002e-1	8.365015e-4	1.526615e+0	5.305857e+1	81	276	1.969365e-2	2.934783e-1	unnamed,unnamed,unnamed,unnamed,unnamed,unnamed,unnamed,unnamed,unnamed,unnamed,unnamed,unnamed,unnamed,unnamed,unnamed,unnamed,unnamed,unnamed,unnamed,unnamed,unnamed,unnamed,unnamed,unnamed,unnamed,unnamed,unnamed,unnamed,unnamed,unnamed,unnamed,unnamed,unnamed,unnamed,unnamed,unnamed,unnamed,unnamed,unnamed,unnamed,unnamed,unnamed,unnamed,unnamed,unnamed,unnamed,unnamed,unnamed,unnamed,unnamed…	Anxa1,Asxl2,Bad,Bcl6,Bmp4,Braf,Ccr7,Cd1d1,Cd24a,Cd83,Cdk6,Clec2d,Clptm1,Ctnnb1,Ctnnbip1,Cyld,Cyp26b1,Dusp10,Erbb2,Fadd,Foxp1,Fshr,Gas6,Gli3,Gnas,Gpr55,H2-Oa,Hlx,Hmgb1,Id2,Ifng,Ihh,Ikzf1,Il12a,Il15,Il17a,Il21,Il34,Il7r,Inpp4b,Jun,Kitl,Klf10,Lef1,Lgals9,Lhcgr,Mafb,Myb,Myc,Notch2,Ocstamp,Pik3r1,Pik3r6,Pou4f2,Ppargc1b,Prdm16,Rasgrp1,Rbp1,Ripk2,Rnf41,Ror2,Runx1,Shb,Shh,Siglec15,Slc46a2,Smad7,Socs5,Sox…
GO Biological Process	GO:1900153	positive regulation of nuclear-transcribed mRNA catabolic process, deadenylation-dependent decay	151	7.987198e-6	1.026994e-1	6.801284e-4	3.649613e+0	4.658028e+0	17	1.561001e-3	5.697051e-3	2841	9.047364e-2	1.000000e+0	4.094720e-1	1.835929e+0	3.268100e+0	6	17	1.458789e-3	3.529412e-1	unnamed,unnamed,unnamed,unnamed,unnamed,unnamed,unnamed,unnamed,unnamed,unnamed,unnamed,unnamed,unnamed,unnamed,unnamed,unnamed,unnamed	Cnot1,Pabpc1,Tnrc6b,Tnrc6c,Zfp36l1,Zfp36l2
GO Biological Process	GO:1903209	positive regulation of oxidative stress-induced cell death	152	8.021545e-6	1.031410e-1	6.785594e-4	3.225975e+0	6.199675e+0	20	2.077639e-3	6.702413e-3	1707	2.165515e-2	1.000000e+0	1.631177e-1	2.275787e+0	3.075859e+0	7	16	1.701921e-3	4.375000e-1	unnamed,unnamed,unnamed,unnamed,unnamed,unnamed,unnamed,unnamed,unnamed,unnamed,unnamed,unnamed,unnamed,unnamed,unnamed,unnamed,unnamed,unnamed,unnamed,unnamed	Fbxw7,Foxo3,Foxp1,Pawr,Sfpq,Sod1,Tlr4
GO Biological Process	GO:0051223	regulation of protein transport	153	8.448858e-6	1.086354e-1	7.100354e-4	1.317861e+0	1.897013e+2	250	6.357283e-2	8.378016e-2	537	8.405548e-5	1.000000e+0	2.012636e-3	1.289934e+0	1.426430e+2	184	742	4.473620e-2	2.479784e-1	unnamed,unnamed,unnamed,unnamed,unnamed,unnamed,unnamed,unnamed,unnamed,unnamed,unnamed,unnamed,unnamed,unnamed,unnamed,unnamed,unnamed,unnamed,unnamed,unnamed,unnamed,unnamed,unnamed,unnamed,unnamed,unnamed,unnamed,unnamed,unnamed,unnamed,unnamed,unnamed,unnamed,unnamed,unnamed,unnamed,unnamed,unnamed,unnamed,unnamed,unnamed,unnamed,unnamed,unnamed,unnamed,unnamed,unnamed,unnamed,unnamed,unnamed…	1810011O10Rik,Aacs,Abat,Abl2,Ablim3,Adcy5,Adra2a,Ahi1,Alox8,Ano1,Anxa1,Apoa1,Arf1,Arfip1,Arg2,Arih2,Arntl,Atp13a2,Bad,Bcas3,Blk,Bmp4,Bmp8a,C2cd5,Cabp1,Cacna1e,Cadm1,Ccl2,Ccr7,Cd34,Cdh1,Cdk1,Cdk5r1,Cdkn1a,Cep131,Cftr,Chchd4,Chrm1,Clec4e,Clock,Cnr1,Cyld,Dab2,Dab2ip,Dact1,Dctn1,Dhx9,Dph6,Drd2,Dynll1,Dyrk2,Ect2,Edar,Efna5,Erbb2,Ezr,Fbxw7,Fcnb,Fgg,Fndc1,Foxa2,Fyn,Fzd1,Fzd5,Fzd7,Gapdh,Gas6,Ghsr,Gja1,Gl…
GO Biological Process	GO:0001706	endoderm formation	154	9.121536e-6	1.172847e-1	7.615890e-4	2.095525e+0	2.051992e+1	43	6.876648e-3	1.441019e-2	219	2.028043e-7	2.607658e-3	1.190711e-5	2.766914e+0	9.035335e+0	25	47	6.078288e-3	5.319149e-1	unnamed,unnamed,unnamed,unnamed,unnamed,unnamed,unnamed,unnamed,unnamed,unnamed,unnamed,unnamed,unnamed,unnamed,unnamed,unnamed,unnamed,unnamed,unnamed,unnamed,unnamed,unnamed,unnamed,unnamed,unnamed,unnamed,unnamed,unnamed,unnamed,unnamed,unnamed,unnamed,unnamed,unnamed,unnamed,unnamed,unnamed,unnamed,unnamed,unnamed,unnamed,unnamed,unnamed	Col11a1,Col4a2,Col6a1,Ctnnb1,Ctr9,Dkk1,Dusp1,Dusp4,Dusp5,Eomes,Gata4,Gata6,Hmga2,Hnf1b,Hsbp1,Inhba,Lama3,Leo1,Mmp15,Setd2,Smad2,Sox17,Sox2,Sox7,Tnrc6c
GO Biological Process	GO:0050865	regulation of cell activation	155	9.340905e-6	1.201054e-1	7.748733e-4	1.383162e+0	1.344745e+2	186	4.506517e-2	6.233244e-2	834	9.998074e-4	1.000000e+0	1.541430e-2	1.295185e+0	9.496714e+1	123	494	2.990518e-2	2.489879e-1	unnamed,unnamed,unnamed,unnamed,unnamed,unnamed,unnamed,unnamed,unnamed,unnamed,unnamed,unnamed,unnamed,unnamed,unnamed,unnamed,unnamed,unnamed,unnamed,unnamed,unnamed,unnamed,unnamed,unnamed,unnamed,unnamed,unnamed,unnamed,unnamed,unnamed,unnamed,unnamed,unnamed,unnamed,unnamed,unnamed,unnamed,unnamed,unnamed,unnamed,unnamed,unnamed,unnamed,unnamed,unnamed,unnamed,unnamed,unnamed,unnamed,unnamed…	Abat,Abr,Adamts18,Ahr,Anxa1,Arg2,Atad5,Bad,Bcl10,Bcl6,Blm,Bmp4,Braf,Cblb,Ccl2,Ccr7,Cd1d1,Cd24a,Cd320,Cd5,Cd83,Cd86,Cdkn1a,Clptm1,Cnr1,Crhr1,Ctgf,Ctnnb1,Cyld,Cyp26b1,Dlg5,Dusp10,Dusp22,Erbb2,Fadd,Fam19a3,Foxf1,Gas6,Gli3,Gpam,Gsn,H2-Oa,Hes1,Hlx,Hmgb1,Hmox1,Hps1,Icosl,Id2,Ifng,Ihh,Ikzf1,Il10,Il12a,Il15,Il21,Il6st,Il7r,Irs2,Itch,Itgb2,Ldlr,Lep,Lgals9,Lmo4,Malt1,Milr1,Msh2,Myb,Nck2,Nectin2,Nfatc2,Pag1…
GO Biological Process	GO:0001101	response to acid chemical	156	9.851792e-6	1.266743e-1	8.120150e-4	1.444170e+0	1.024810e+2	148	3.434349e-2	4.959786e-2	222	2.203137e-7	2.832794e-3	1.276033e-5	1.619428e+0	6.113269e+1	99	318	2.407002e-2	3.113208e-1	unnamed,unnamed,unnamed,unnamed,unnamed,unnamed,unnamed,unnamed,unnamed,unnamed,unnamed,unnamed,unnamed,unnamed,unnamed,unnamed,unnamed,unnamed,unnamed,unnamed,unnamed,unnamed,unnamed,unnamed,unnamed,unnamed,unnamed,unnamed,unnamed,unnamed,unnamed,unnamed,unnamed,unnamed,unnamed,unnamed,unnamed,unnamed,unnamed,unnamed,unnamed,unnamed,unnamed,unnamed,unnamed,unnamed,unnamed,unnamed,unnamed,unnamed…	Aacs,Abca1,Abcb4,Abl2,Acer2,Adnp2,Akr1b3,Akr1c18,Apob,Aqp1,Aqp3,Avpr1a,Bad,Brinp2,Brinp3,Ccl2,Ccr7,Cdh1,Cdkn2d,Col18a1,Col3a1,Col4a1,Col4a6,Col6a1,Cpeb4,Ctgf,Cyp26b1,Dkk1,Dnmt3a,Dusp1,Egr1,Epha3,Foxo1,Foxp1,Gata4,Gclm,Gja1,Gjb2,Gldc,Glra1,Gsn,Gstt1,Hlcs,Hoxa1,Lamtor3,Ldlr,Lep,Lrp6,Map7,Mgmt,Ncoa1,Neurl1a,Nsmf,Osr1,Pax2,Pdgfb,Pdgfra,Pdx1,Pemt,Pid1,Pik3c3,Pink1,Pparg,Ppargc1a,Prkce,Ptch1,Ptgdr,Ptge…
GO Biological Process	GO:2000736	regulation of stem cell differentiation	157	1.040818e-5	1.338284e-1	8.524101e-4	2.009112e+0	2.339341e+1	47	7.839616e-3	1.575067e-2	254	5.603893e-7	7.205486e-3	2.836805e-5	2.553611e+0	1.057326e+1	27	55	6.564551e-3	4.909091e-1	unnamed,unnamed,unnamed,unnamed,unnamed,unnamed,unnamed,unnamed,unnamed,unnamed,unnamed,unnamed,unnamed,unnamed,unnamed,unnamed,unnamed,unnamed,unnamed,unnamed,unnamed,unnamed,unnamed,unnamed,unnamed,unnamed,unnamed,unnamed,unnamed,unnamed,unnamed,unnamed,unnamed,unnamed,unnamed,unnamed,unnamed,unnamed,unnamed,unnamed,unnamed,unnamed,unnamed,unnamed,unnamed,unnamed,unnamed	Ap2a2,Bmp4,Bmp7,Ccnk,Cdk13,Cdk6,Esrrb,Foxc1,Gata4,Gata6,Hes1,Hspa9,Jag1,Kdm3a,Lbh,Pdgfra,Prickle1,Pwp1,Sox5,Sox6,Sox9,Tbx5,Tgfb2,Tram1,Wnt3a,Yap1,Zfp36l2
GO Biological Process	GO:0034114	regulation of heterotypic cell-cell adhesion	158	1.057642e-5	1.359916e-1	8.607064e-4	3.415622e+0	5.269904e+0	18	1.766054e-3	6.032172e-3	1062	2.991366e-3	1.000000e+0	3.621750e-2	2.477047e+0	4.037065e+0	10	21	2.431315e-3	4.761905e-1	unnamed,unnamed,unnamed,unnamed,unnamed,unnamed,unnamed,unnamed,unnamed,unnamed,unnamed,unnamed,unnamed,unnamed,unnamed,unnamed,unnamed,unnamed	Alox15,Apoa1,Bmp7,Fgg,Gcnt2,Il10,Il1rn,Map2k5,Thy1,Tnfaip3
GO Biological Process	GO:0070145	mitochondrial asparaginyl-tRNA aminoacylation	159	1.062035e-5	1.365565e-1	8.588457e-4	7.433142e+1	4.035979e-2	3	1.352540e-5	1.005362e-3	3965	1.922412e-1	1.000000e+0	6.234142e-1	5.201799e+0	1.922412e-1	1	1	2.431315e-4	1.000000e+0	unnamed,unnamed,unnamed	Dars2
GO Biological Process	GO:0006979	response to oxidative stress	160	1.073958e-5	1.380895e-1	8.630595e-4	1.476803e+0	8.938227e+1	132	2.995384e-2	4.423592e-2	1054	2.791816e-3	1.000000e+0	3.405804e-2	1.319188e+0	6.670769e+1	88	347	2.139558e-2	2.536023e-1	unnamed,unnamed,unnamed,unnamed,unnamed,unnamed,unnamed,unnamed,unnamed,unnamed,unnamed,unnamed,unnamed,unnamed,unnamed,unnamed,unnamed,unnamed,unnamed,unnamed,unnamed,unnamed,unnamed,unnamed,unnamed,unnamed,unnamed,unnamed,unnamed,unnamed,unnamed,unnamed,unnamed,unnamed,unnamed,unnamed,unnamed,unnamed,unnamed,unnamed,unnamed,unnamed,unnamed,unnamed,unnamed,unnamed,unnamed,unnamed,unnamed,unnamed…	Adnp2,Akr1b3,Akr1c18,Anxa1,Aqp1,Arntl,Atp13a2,Atp2a2,Bad,Ccr7,Cdk1,Chchd4,Chd6,Cln8,Cst3,Dgkk,Dhcr24,Duox2,Dusp1,Ect2,Epas1,Ercc6,Ercc6l2,Ets1,Fancc,Foxo1,Foxo3,Gclm,Gjb2,Gnao1,Gpx3,Hao1,Hif1a,Hmox1,Hnf1a,Il18bp,Jun,Klf2,Lpo,Map3k5,Melk,Mgmt,Mgst1,Mpo,Msrb3,Ndufa12,Oxr1,Parp1,Pax2,Pdcd10,Pdgfra,Pdk1,Pebp1,Penk,Pink1,Pla2r1,Plekha1,Ppargc1a,Ppargc1b,Prdx6,Prkd1,Pxdn,Pyroxd1,Rad52,Rbm11,Rhob,Rrm2b,…
GO Biological Process	GO:0071417	cellular response to organonitrogen compound	161	1.085576e-5	1.395834e-1	8.669774e-4	1.382163e+0	1.331246e+2	184	4.461282e-2	6.166220e-2	270	9.024341e-7	1.160350e-2	4.297592e-5	1.498411e+0	8.208698e+1	123	427	2.990518e-2	2.880562e-1	unnamed,unnamed,unnamed,unnamed,unnamed,unnamed,unnamed,unnamed,unnamed,unnamed,unnamed,unnamed,unnamed,unnamed,unnamed,unnamed,unnamed,unnamed,unnamed,unnamed,unnamed,unnamed,unnamed,unnamed,unnamed,unnamed,unnamed,unnamed,unnamed,unnamed,unnamed,unnamed,unnamed,unnamed,unnamed,unnamed,unnamed,unnamed,unnamed,unnamed,unnamed,unnamed,unnamed,unnamed,unnamed,unnamed,unnamed,unnamed,unnamed,unnamed…	Abcb4,Actn2,Adrb2,Agtr1b,Ahr,Akap6,Akr1b3,Akr1c18,Akt3,Aprt,Aqp1,Aqp8,Arid1b,Bad,Bcar1,Blm,Brca1,C2cd5,Cacna1s,Cacna2d1,Camk2a,Camp,Casp6,Casq2,Cav2,Ccl2,Cdh1,Cftr,Col3a1,Col4a1,Col4a6,Col6a1,Cpeb4,Crhbp,Crhr1,Ctnna1,Ctnnb1,Diaph1,Dnmt3a,Drd1,Drd5,Egr1,Errfi1,Ezr,Foxo1,Foxo3,Fyn,Gclm,Ghrhr,Ghsr,Gjb2,Glp1r,Glra1,Hcn1,Hcn4,Hrh1,Htr1b,Inhbb,Insr,Irs2,Kcnq1,Klf10,Klf15,Klf2,Klf3,Klf5,Lamtor3,Larp1,Lp…
GO Biological Process	GO:0055001	muscle cell development	162	1.092851e-5	1.405188e-1	8.673999e-4	1.705891e+0	4.396528e+1	75	1.473367e-2	2.513405e-2	548	8.912341e-5	1.000000e+0	2.091147e-3	1.687070e+0	2.845169e+1	48	148	1.167031e-2	3.243243e-1	unnamed,unnamed,unnamed,unnamed,unnamed,unnamed,unnamed,unnamed,unnamed,unnamed,unnamed,unnamed,unnamed,unnamed,unnamed,unnamed,unnamed,unnamed,unnamed,unnamed,unnamed,unnamed,unnamed,unnamed,unnamed,unnamed,unnamed,unnamed,unnamed,unnamed,unnamed,unnamed,unnamed,unnamed,unnamed,unnamed,unnamed,unnamed,unnamed,unnamed,unnamed,unnamed,unnamed,unnamed,unnamed,unnamed,unnamed,unnamed,unnamed,unnamed…	Actg1,Actn2,Ank2,Atp2a2,Bin3,Bmp10,Cacna1s,Cacna2d2,Casq2,Cav2,Cdk1,Cxadr,Eng,Fhl2,Fhod3,Foxp1,Hes1,Hey2,Kdm1a,Klhl40,Lef1,Lmod1,Mef2a,Met,Myh10,Myo18b,Myod1,Myom2,Myoz3,Nfatc2,Nppa,Pdgfra,Pitx2,Prkar1a,Prox1,Ramp2,Ripor2,Ryr1,Sdc1,Ski,Slc8a1,Smad6,Smyd3,Speg,Tbx3,Tnnt2,Vegfa,Wdr1
GO Biological Process	GO:1904746	negative regulation of apoptotic process involved in development	163	1.095518e-5	1.408617e-1	8.641822e-4	4.492645e+0	2.893618e+0	13	9.697112e-4	4.356568e-3	523	6.432156e-5	8.270466e-1	1.581351e-3	4.551574e+0	1.537929e+0	7	8	1.701921e-3	8.750000e-1	unnamed,unnamed,unnamed,unnamed,unnamed,unnamed,unnamed,unnamed,unnamed,unnamed,unnamed,unnamed,unnamed	Bmp7,Foxc1,Hnf1b,Pax2,Pax8,Tgfbr3,Wt1
GO Biological Process	GO:0007519	skeletal muscle tissue development	164	1.118066e-5	1.437609e-1	8.765910e-4	1.672699e+0	4.782690e+1	80	1.602778e-2	2.680965e-2	415	1.450542e-5	1.865107e-1	4.494234e-4	1.796305e+0	2.672152e+1	48	139	1.167031e-2	3.453237e-1	unnamed,unnamed,unnamed,unnamed,unnamed,unnamed,unnamed,unnamed,unnamed,unnamed,unnamed,unnamed,unnamed,unnamed,unnamed,unnamed,unnamed,unnamed,unnamed,unnamed,unnamed,unnamed,unnamed,unnamed,unnamed,unnamed,unnamed,unnamed,unnamed,unnamed,unnamed,unnamed,unnamed,unnamed,unnamed,unnamed,unnamed,unnamed,unnamed,unnamed,unnamed,unnamed,unnamed,unnamed,unnamed,unnamed,unnamed,unnamed,unnamed,unnamed…	Atf3,Bin3,Cacna1s,Cav2,Cited2,Dcn,Dll1,Egr1,Eomes,Flnb,Foxp1,Gata4,Heyl,Hivep3,Hlf,Hlx,Hoxd10,Klf5,Klhl40,Lemd2,Lemd3,Met,Mettl21c,Myc,Myf5,Myl6,Myod1,Myom2,Neurl1a,Nr2f2,Nupr1,Pax5,Pax7,Phox2b,Pitx1,Pitx2,Psma6,Ripor2,Ryr1,Sap30,Ski,Sox11,Sox8,Svil,Tcf21,Vax1,Wnt3a,Zbtb18
GO Biological Process	GO:0033993	response to lipid	165	1.158905e-5	1.490120e-1	9.031031e-4	1.269365e+0	2.465800e+2	313	8.263404e-2	1.048928e-1	168	1.094945e-8	1.407880e-4	8.380240e-7	1.413463e+0	1.570610e+2	222	817	5.397520e-2	2.717258e-1	unnamed,unnamed,unnamed,unnamed,unnamed,unnamed,unnamed,unnamed,unnamed,unnamed,unnamed,unnamed,unnamed,unnamed,unnamed,unnamed,unnamed,unnamed,unnamed,unnamed,unnamed,unnamed,unnamed,unnamed,unnamed,unnamed,unnamed,unnamed,unnamed,unnamed,unnamed,unnamed,unnamed,unnamed,unnamed,unnamed,unnamed,unnamed,unnamed,unnamed,unnamed,unnamed,unnamed,unnamed,unnamed,unnamed,unnamed,unnamed,unnamed,unnamed…	Aacs,Abca1,Abcb4,Abl2,Abr,Acer2,Acsbg1,Adcy1,Adcy2,Adcy5,Adcyap1,Adcyap1r1,Adnp2,Agtr1b,Akr1c18,Anxa1,Anxa3,Apob,Aqp1,Aqp3,Atp2b1,Avpr1a,Bad,Bmp4,Bmp7,Brinp2,Brinp3,Calcoco1,Camp,Ccl2,Ccnd1,Ccr7,Cd180,Cd86,Cdk6,Cdkn1a,Cdkn2d,Cftr,Cmpk2,Cnr1,Crhbp,Csnk2a1,Cst3,Ctgf,Ctnnb1,Ctr9,Cx3cr1,Cyp24a1,Cyp26b1,Dab2ip,Dcn,Ddx18,Dkk1,Dnmt3a,Dusp1,Dusp10,Efna5,Eif4e,Eng,Epha3,Erbin,Errfi1,Esr1,Esr2,Esrrb,Esrrg,…
GO Biological Process	GO:0042327	positive regulation of phosphorylation	166	1.180493e-5	1.517878e-1	9.143843e-4	1.255951e+0	2.691188e+2	338	9.018726e-2	1.132708e-1	272	9.226084e-7	1.186290e-2	4.361360e-5	1.325405e+0	1.803222e+2	239	938	5.810844e-2	2.547974e-1	unnamed,unnamed,unnamed,unnamed,unnamed,unnamed,unnamed,unnamed,unnamed,unnamed,unnamed,unnamed,unnamed,unnamed,unnamed,unnamed,unnamed,unnamed,unnamed,unnamed,unnamed,unnamed,unnamed,unnamed,unnamed,unnamed,unnamed,unnamed,unnamed,unnamed,unnamed,unnamed,unnamed,unnamed,unnamed,unnamed,unnamed,unnamed,unnamed,unnamed,unnamed,unnamed,unnamed,unnamed,unnamed,unnamed,unnamed,unnamed,unnamed,unnamed…	1810011O10Rik,Abl2,Ace,Acvr2b,Adcyap1,Adra2a,Adra2b,Adrb2,Afap1l2,Akap13,Aktip,Alk,Alox12b,Alox15,Anxa2,Bad,Bcar3,Bcl10,Bdnf,Bmp10,Bmp2,Bmp4,Bmp7,Bmp8a,Bmper,Braf,Camkk2,Camp,Cav2,Ccl2,Ccnd1,Ccnd2,Ccnh,Ccnk,Ccnl1,Ccnt1,Ccr7,Cd24a,Cdh2,Cdk1,Cdk5r1,Cdkn1a,Clu,Cntn1,Cops8,Ctgf,Ctnnb1,Ctnnd1,Cxcr4,Cysltr2,Dab1,Dab2,Dab2ip,Dkk1,Dok7,Drd2,Dscam,Dstyk,Dusp22,Ect2,Edar,Edn3,Efna5,Egr1,Ehd4,Eng,Epha7,Epha…
GO Biological Process	GO:0048546	digestive tract morphogenesis	167	1.191708e-5	1.532298e-1	9.175438e-4	1.871130e+0	2.992844e+1	56	1.002964e-2	1.876676e-2	155	3.159101e-9	4.061972e-5	2.620627e-7	2.889888e+0	1.038102e+1	30	54	7.293946e-3	5.555556e-1	unnamed,unnamed,unnamed,unnamed,unnamed,unnamed,unnamed,unnamed,unnamed,unnamed,unnamed,unnamed,unnamed,unnamed,unnamed,unnamed,unnamed,unnamed,unnamed,unnamed,unnamed,unnamed,unnamed,unnamed,unnamed,unnamed,unnamed,unnamed,unnamed,unnamed,unnamed,unnamed,unnamed,unnamed,unnamed,unnamed,unnamed,unnamed,unnamed,unnamed,unnamed,unnamed,unnamed,unnamed,unnamed,unnamed,unnamed,unnamed,unnamed,unnamed…	Acvr2b,Ahi1,Bmp4,Ctnnb1,Dact1,Fgfr2,Foxf1,Gata4,Gli2,Gli3,Hif1a,Hlx,Hnf1b,Hoxd13,Id2,Ihh,Pdgfra,Pitx2,Shh,Six2,Smad2,Smad3,Sox10,Sox11,Sox17,Stra6,Tcf21,Tcf7,Tcf7l2,Wnt11
GO Biological Process	GO:0071496	cellular response to external stimulus	168	1.195633e-5	1.537345e-1	9.150863e-4	1.519648e+0	7.567544e+1	115	2.536040e-2	3.853887e-2	930	1.456413e-3	1.000000e+0	2.013608e-2	1.383457e+0	5.421201e+1	75	282	1.823487e-2	2.659574e-1	unnamed,unnamed,unnamed,unnamed,unnamed,unnamed,unnamed,unnamed,unnamed,unnamed,unnamed,unnamed,unnamed,unnamed,unnamed,unnamed,unnamed,unnamed,unnamed,unnamed,unnamed,unnamed,unnamed,unnamed,unnamed,unnamed,unnamed,unnamed,unnamed,unnamed,unnamed,unnamed,unnamed,unnamed,unnamed,unnamed,unnamed,unnamed,unnamed,unnamed,unnamed,unnamed,unnamed,unnamed,unnamed,unnamed,unnamed,unnamed,unnamed,unnamed…	5330417C22Rik,Abcb4,Aqp1,Aqp3,Atf3,Atp2b1,Avpr1a,BC048403,Bad,Bcl10,Bmf,Cdkn1a,Cpeb4,Dap,Dsc2,Eng,Fadd,Fnip1,Foxa2,Foxo1,Gadd45a,Gas6,Gja1,Glul,Hmox1,Il15,Inhbb,Itga6,Jun,Kcnb1,Kcnj2,Kif26a,Klf10,Lep,Map1lc3b,Map3k5,Mtmr3,Mtpn,Myh13,Myocd,Myod1,Ncoa1,Nppa,Pax2,Penk,Pick1,Pik3c3,Pik3r4,Prkd1,Ptger4,Ptn,Ripor2,Rnf152,Rptor,Rragc,Rragd,Scd4,Sesn1,Sesn3,Sirt1,Slc2a1,Slc38a2,Slc39a5,Sox9,Stk24,Tcf7l2,…
GO Biological Process	GO:0032008	positive regulation of TOR signaling	169	1.207778e-5	1.552961e-1	9.189118e-4	3.133973e+0	6.381677e+0	20	2.138632e-3	6.702413e-3	1682	2.042647e-2	1.000000e+0	1.561496e-1	1.835929e+0	6.536200e+0	12	34	2.917578e-3	3.529412e-1	unnamed,unnamed,unnamed,unnamed,unnamed,unnamed,unnamed,unnamed,unnamed,unnamed,unnamed,unnamed,unnamed,unnamed,unnamed,unnamed,unnamed,unnamed,unnamed,unnamed	Akt3,Gas6,Golph3,Htr6,Lamtor3,Lep,Reln,Rheb,Rptor,Rragc,Rragd,Xbp1
GO Biological Process	GO:0030216	keratinocyte differentiation	170	1.222037e-5	1.571295e-1	9.242913e-4	2.089990e+0	2.009579e+1	42	6.734516e-3	1.407507e-2	3520	1.573061e-1	1.000000e+0	5.746142e-1	1.218439e+0	2.133877e+1	26	111	6.321420e-3	2.342342e-1	unnamed,unnamed,unnamed,unnamed,unnamed,unnamed,unnamed,unnamed,unnamed,unnamed,unnamed,unnamed,unnamed,unnamed,unnamed,unnamed,unnamed,unnamed,unnamed,unnamed,unnamed,unnamed,unnamed,unnamed,unnamed,unnamed,unnamed,unnamed,unnamed,unnamed,unnamed,unnamed,unnamed,unnamed,unnamed,unnamed,unnamed,unnamed,unnamed,unnamed,unnamed,unnamed	Anxa1,Bcl11b,Cnfn,Ctnnd1,Cyp26b1,Dsp,Evpl,Flnb,Hrnr,Intu,Kazn,Kdf1,Krt17,Krt2,Palld,Pax6,Pou2f3,Ppl,Rbpj,Sav1,Smarca4,Stk4,Tfap2a,Tfap2c,Ubn1,Yap1
GO Biological Process	GO:0007492	endoderm development	171	1.252503e-5	1.610468e-1	9.417944e-4	1.813449e+0	3.363756e+1	61	1.127264e-2	2.044236e-2	178	2.197174e-8	2.825126e-4	1.587150e-6	2.410590e+0	1.576378e+1	38	82	9.238998e-3	4.634146e-1	unnamed,unnamed,unnamed,unnamed,unnamed,unnamed,unnamed,unnamed,unnamed,unnamed,unnamed,unnamed,unnamed,unnamed,unnamed,unnamed,unnamed,unnamed,unnamed,unnamed,unnamed,unnamed,unnamed,unnamed,unnamed,unnamed,unnamed,unnamed,unnamed,unnamed,unnamed,unnamed,unnamed,unnamed,unnamed,unnamed,unnamed,unnamed,unnamed,unnamed,unnamed,unnamed,unnamed,unnamed,unnamed,unnamed,unnamed,unnamed,unnamed,unnamed…	Angpt2,Ankrd17,Arc,Bmp4,Bptf,Col11a1,Col4a2,Col6a1,Ctnnb1,Ctr9,Dab2,Dkk1,Dusp1,Dusp4,Dusp5,Eomes,Gata4,Gata6,Hmga2,Hnf1b,Hsbp1,Inhba,Lama3,Leo1,Mmp15,Onecut1,Otx2,Pax9,Pthlh,Setd2,Smad2,Smad3,Smad4,Sox17,Sox2,Sox7,Tnrc6c,Zfp36l1
GO Biological Process	GO:0072074	kidney mesenchyme development	172	1.292526e-5	1.661930e-1	9.662383e-4	3.017245e+0	6.959992e+0	21	2.332437e-3	7.037534e-3	440	2.184417e-5	2.808723e-1	6.383462e-4	3.576237e+0	3.075859e+0	11	16	2.674447e-3	6.875000e-1	unnamed,unnamed,unnamed,unnamed,unnamed,unnamed,unnamed,unnamed,unnamed,unnamed,unnamed,unnamed,unnamed,unnamed,unnamed,unnamed,unnamed,unnamed,unnamed,unnamed,unnamed	Bmp4,Bmp7,Osr1,Pax2,Shh,Six2,Smad4,Stat1,Tcf21,Wnt4,Wt1
GO Biological Process	GO:0003272	endocardial cushion formation	173	1.294241e-5	1.664135e-1	9.619278e-4	3.512579e+0	4.839749e+0	17	1.621900e-3	5.697051e-3	692	3.501736e-4	1.000000e+0	6.506549e-3	3.059882e+0	3.268100e+0	10	17	2.431315e-3	5.882353e-1	unnamed,unnamed,unnamed,unnamed,unnamed,unnamed,unnamed,unnamed,unnamed,unnamed,unnamed,unnamed,unnamed,unnamed,unnamed,unnamed,unnamed	Bmp7,Eng,Hey1,Heyl,Msx1,Msx2,Rbpj,Smad4,Snai1,Tmem100
GO Biological Process	GO:1900409	positive regulation of cellular response to oxidative stress	174	1.320271e-5	1.697604e-1	9.756347e-4	3.114160e+0	6.422278e+0	20	2.152238e-3	6.702413e-3	2206	4.228969e-2	1.000000e+0	2.464918e-1	2.022922e+0	3.460341e+0	7	18	1.701921e-3	3.888889e-1	unnamed,unnamed,unnamed,unnamed,unnamed,unnamed,unnamed,unnamed,unnamed,unnamed,unnamed,unnamed,unnamed,unnamed,unnamed,unnamed,unnamed,unnamed,unnamed,unnamed	Fbxw7,Foxo3,Foxp1,Pawr,Sfpq,Sod1,Tlr4
GO Biological Process	GO:0034599	cellular response to oxidative stress	175	1.321682e-5	1.699419e-1	9.710964e-4	1.592958e+0	5.900970e+1	94	1.977537e-2	3.150134e-2	594	1.575358e-4	1.000000e+0	3.410093e-3	1.560540e+0	3.844824e+1	60	200	1.458789e-2	3.000000e-1	unnamed,unnamed,unnamed,unnamed,unnamed,unnamed,unnamed,unnamed,unnamed,unnamed,unnamed,unnamed,unnamed,unnamed,unnamed,unnamed,unnamed,unnamed,unnamed,unnamed,unnamed,unnamed,unnamed,unnamed,unnamed,unnamed,unnamed,unnamed,unnamed,unnamed,unnamed,unnamed,unnamed,unnamed,unnamed,unnamed,unnamed,unnamed,unnamed,unnamed,unnamed,unnamed,unnamed,unnamed,unnamed,unnamed,unnamed,unnamed,unnamed,unnamed…	Adnp2,Akr1b3,Akr1c18,Anxa1,Aqp1,Arntl,Atp13a2,Atp2a2,Cdk1,Chchd4,Chd6,Cst3,Ect2,Epas1,Ercc6l2,Ets1,Fancc,Foxo1,Foxo3,Gjb2,Hif1a,Hmox1,Il18bp,Jun,Klf2,Map3k5,Melk,Mgmt,Mgst1,Mpo,Oxr1,Parp1,Pax2,Pdcd10,Pdgfra,Pdk1,Penk,Pink1,Pla2r1,Plekha1,Ppargc1a,Ppargc1b,Prkd1,Pyroxd1,Rad52,Rbm11,Rhob,Sirt1,Slc25a24,Slc8a1,Sod1,Sod2,Sod3,Stk24,Stk25,Thbs1,Tnfaip3,Txndc2,Uaca,Xbp1
GO Biological Process	GO:0051047	positive regulation of secretion	176	1.332860e-5	1.713791e-1	9.737451e-4	1.449535e+0	9.727260e+1	141	3.259806e-2	4.725201e-2	990	1.921204e-3	1.000000e+0	2.495236e-2	1.313856e+0	7.458958e+1	98	388	2.382689e-2	2.525773e-1	unnamed,unnamed,unnamed,unnamed,unnamed,unnamed,unnamed,unnamed,unnamed,unnamed,unnamed,unnamed,unnamed,unnamed,unnamed,unnamed,unnamed,unnamed,unnamed,unnamed,unnamed,unnamed,unnamed,unnamed,unnamed,unnamed,unnamed,unnamed,unnamed,unnamed,unnamed,unnamed,unnamed,unnamed,unnamed,unnamed,unnamed,unnamed,unnamed,unnamed,unnamed,unnamed,unnamed,unnamed,unnamed,unnamed,unnamed,unnamed,unnamed,unnamed…	Aacs,Abat,Abl2,Adcyap1,Alox12b,Alox8,Ano1,Aqp1,Arf1,Arhgef7,Atp13a2,Avpr1a,Bad,Blk,Cacna1g,Cacna1h,Cadm1,Ccr7,Cd34,Cftr,Clasp1,Clec4e,Crhr1,Dhx9,Drd2,Dynll1,Edn3,Ezr,Fcnb,Fgfr1,Fgg,Galr1,Gapdh,Ghrh,Ghrhr,Gja1,Glul,Golph3,Grik1,Hif1a,Hmgb1,Ifng,Il10,Il17a,Il17rb,Ildr1,Inhbb,Irs2,Isl1,Itgb2,Kcnb1,Lep,Lgals9,Lpl,Map1lc3b,Map2k6,Nkx6-1,Nlgn2,Ntsr1,P2ry1,Panx1,Pdx1,Pink1,Pla2g10,Pla2r1,Prkce,Ptger4,Pt…
GO Biological Process	GO:0030155	regulation of cell adhesion	177	1.350460e-5	1.736421e-1	9.810291e-4	1.293597e+0	2.087203e+2	270	6.994647e-2	9.048257e-2	160	4.952587e-9	6.368036e-5	3.980023e-7	1.488591e+0	1.209197e+2	180	629	4.376368e-2	2.861685e-1	unnamed,unnamed,unnamed,unnamed,unnamed,unnamed,unnamed,unnamed,unnamed,unnamed,unnamed,unnamed,unnamed,unnamed,unnamed,unnamed,unnamed,unnamed,unnamed,unnamed,unnamed,unnamed,unnamed,unnamed,unnamed,unnamed,unnamed,unnamed,unnamed,unnamed,unnamed,unnamed,unnamed,unnamed,unnamed,unnamed,unnamed,unnamed,unnamed,unnamed,unnamed,unnamed,unnamed,unnamed,unnamed,unnamed,unnamed,unnamed,unnamed,unnamed…	Abat,Abl2,Acer2,Adamts18,Ajap1,Alox15,Angpt2,Anxa1,Apoa1,Arg2,Arhgef7,B4galnt2,Bad,Bcas3,Bcl10,Bcl6,Blm,Bmp2,Bmp4,Bmp7,Braf,Carmil1,Cblb,Ccl2,Ccr7,Cd1d1,Cd24a,Cd5,Cd83,Cd86,Cdh1,Cdh13,Cdk6,Cited2,Clasp1,Clptm1,Col26a1,Crkl,Ctnnb1,Cxcl12,Cyld,Cyp26b1,Dab1,Dab2,Disc1,Dlc1,Dlg5,Dll1,Dock1,Dock5,Dscam,Dusp10,Dusp22,Ecm2,Edil3,Efna5,Epha1,Epha3,Epha7,Epha8,Erbb2,Ets1,Fadd,Fgg,Fmn1,Foxf1,Fzd7,Gcnt2,Gli…
GO Biological Process	GO:0006644	phospholipid metabolic process	178	1.365847e-5	1.756206e-1	9.866326e-4	1.614632e+0	5.512092e+1	89	1.847216e-2	2.982574e-2	1660	1.797658e-2	1.000000e+0	1.392427e-1	1.276278e+0	5.171288e+1	66	269	1.604668e-2	2.453532e-1	unnamed,unnamed,unnamed,unnamed,unnamed,unnamed,unnamed,unnamed,unnamed,unnamed,unnamed,unnamed,unnamed,unnamed,unnamed,unnamed,unnamed,unnamed,unnamed,unnamed,unnamed,unnamed,unnamed,unnamed,unnamed,unnamed,unnamed,unnamed,unnamed,unnamed,unnamed,unnamed,unnamed,unnamed,unnamed,unnamed,unnamed,unnamed,unnamed,unnamed,unnamed,unnamed,unnamed,unnamed,unnamed,unnamed,unnamed,unnamed,unnamed,unnamed…	Abhd12,Abhd5,Agpat3,Agpat4,Agpat5,Alox15,Apoa1,Cds1,Chka,Cln8,Cwh43,Dgkh,Drd2,Etnk1,Fdps,Gata6,Gpam,Gpat3,Gpat4,Hexb,Impad1,Inpp4a,Inpp4b,Inpp5a,Ip6k2,Lclat1,Lpcat1,Lpcat2b,Lrat,Mboat2,Mtmr3,Oc90,Pemt,Pgs1,Pigh,Pigk,Pign,Pik3c3,Pik3ca,Pik3cg,Pik3r1,Pik3r6,Pip4k2c,Pitpnc1,Pla2g10,Pla2g15,Pla2g2d,Pla2g4c,Pla2g4e,Pla2g5,Pla2g7,Plcb1,Plcg1,Plcg2,Plch2,Plek,Plpp1,Plpp4,Pnliprp2,Prdx6,Pten,Serinc3,Sgpp…
GO Biological Process	GO:0034116	positive regulation of heterotypic cell-cell adhesion	179	1.396587e-5	1.795732e-1	1.003202e-3	5.189376e+0	2.119715e+0	11	7.103604e-4	3.686327e-3	2227	4.321045e-2	1.000000e+0	2.494836e-1	2.364454e+0	2.114653e+0	5	11	1.215658e-3	4.545455e-1	unnamed,unnamed,unnamed,unnamed,unnamed,unnamed,unnamed,unnamed,unnamed,unnamed,unnamed	Alox15,Bmp7,Fgg,Gcnt2,Thy1
GO Biological Process	GO:0001763	morphogenesis of a branching structure	180	1.423768e-5	1.830681e-1	1.017045e-3	1.453976e+0	9.491217e+1	138	3.180703e-2	4.624665e-2	43	1.622113e-14	2.085713e-10	4.850495e-12	2.207593e+0	3.940944e+1	87	205	2.115244e-2	4.243902e-1	unnamed,unnamed,unnamed,unnamed,unnamed,unnamed,unnamed,unnamed,unnamed,unnamed,unnamed,unnamed,unnamed,unnamed,unnamed,unnamed,unnamed,unnamed,unnamed,unnamed,unnamed,unnamed,unnamed,unnamed,unnamed,unnamed,unnamed,unnamed,unnamed,unnamed,unnamed,unnamed,unnamed,unnamed,unnamed,unnamed,unnamed,unnamed,unnamed,unnamed,unnamed,unnamed,unnamed,unnamed,unnamed,unnamed,unnamed,unnamed,unnamed,unnamed…	Ahr,Bmp2,Bmp4,Bmp7,Celsr1,Col13a1,Col4a1,Ctnnb1,Ctnnbip1,Ctnnd2,Cxcl12,Cxcr4,Dlg5,Dll4,Dlx2,Drd2,Ednra,Eng,Epha7,Esr1,Fat4,Fem1b,Fgfr1,Fgfr2,Flt1,Foxa2,Foxf1,Fzd5,Gbx2,Gdf7,Gli2,Gli3,Grem1,Grhl2,Hhip,Hmga2,Hnf1b,Hoxa13,Hoxd11,Hoxd13,Ihh,Il10,Lama1,Lef1,Lrp5,Lrp6,Met,Msx2,Myc,Mycn,Nfatc1,Notch4,Pax2,Pax8,Pbx1,Pdgfb,Pitx2,Pkd1,Plxnd1,Prox1,Ptch1,Rdh10,Rere,Sall1,Sema3a,Sema3e,Setd2,Shh,Slc12a2,Smad…
GO Biological Process	GO:0045088	regulation of innate immune response	181	1.468691e-5	1.888443e-1	1.043339e-3	1.665217e+0	4.744127e+1	79	1.589855e-2	2.647453e-2	2348	4.991746e-2	1.000000e+0	2.733555e-1	1.230301e+0	4.633012e+1	57	241	1.385850e-2	2.365145e-1	unnamed,unnamed,unnamed,unnamed,unnamed,unnamed,unnamed,unnamed,unnamed,unnamed,unnamed,unnamed,unnamed,unnamed,unnamed,unnamed,unnamed,unnamed,unnamed,unnamed,unnamed,unnamed,unnamed,unnamed,unnamed,unnamed,unnamed,unnamed,unnamed,unnamed,unnamed,unnamed,unnamed,unnamed,unnamed,unnamed,unnamed,unnamed,unnamed,unnamed,unnamed,unnamed,unnamed,unnamed,unnamed,unnamed,unnamed,unnamed,unnamed,unnamed…	Adar,Ankrd17,Birc3,Cadm1,Cd180,Cd86,Clec2d,Dab2ip,Dhx9,Drd2,Dusp10,Erbin,Esr1,Fadd,Fcnb,Gbp5,Hmgb1,Hmgb2,Il12a,Il21,Irf4,Lep,Lgals9,Lgr4,Mapkapk2,Matr3,Nectin2,Nfkbia,Nlrc5,Otud7a,Peli1,Pik3r6,Polr3b,Pparg,Prkce,Prkdc,Pspc1,Ptprs,Pum2,Rab7b,Rasgrp1,Rbm14,Reg3g,Ripk2,Sec14l1,Sfpq,Susd4,Tlr4,Tlr5,Tnfaip3,Tnip1,Traf3,Tril,Ube2k,Vav1,Xcl1,Zbp1
GO Biological Process	GO:0060538	skeletal muscle organ development	182	1.582440e-5	2.034701e-1	1.117968e-3	1.638672e+0	5.065076e+1	83	1.697412e-2	2.781501e-2	430	1.918671e-5	2.467027e-1	5.737272e-4	1.757365e+0	2.845169e+1	50	148	1.215658e-2	3.378378e-1	unnamed,unnamed,unnamed,unnamed,unnamed,unnamed,unnamed,unnamed,unnamed,unnamed,unnamed,unnamed,unnamed,unnamed,unnamed,unnamed,unnamed,unnamed,unnamed,unnamed,unnamed,unnamed,unnamed,unnamed,unnamed,unnamed,unnamed,unnamed,unnamed,unnamed,unnamed,unnamed,unnamed,unnamed,unnamed,unnamed,unnamed,unnamed,unnamed,unnamed,unnamed,unnamed,unnamed,unnamed,unnamed,unnamed,unnamed,unnamed,unnamed,unnamed…	Atf3,Bin3,Cacna1s,Cav2,Cited2,Dcn,Dll1,Egr1,Eomes,Flnb,Foxp1,Gata4,Heyl,Hivep3,Hlf,Hlx,Hoxd10,Klf5,Klhl40,Lemd2,Lemd3,Met,Mettl21c,Myc,Myf5,Myl6,Myod1,Myom2,Neurl1a,Nr2f2,Nupr1,Pax5,Pax7,Phox2b,Pitx1,Pitx2,Psma6,Ripor2,Ryr1,Sap30,Ski,Sox11,Sox8,Stra6,Svil,Tcf21,Vax1,Wnt3a,Wt1,Zbtb18
GO Biological Process	GO:0045165	cell fate commitment	183	1.653598e-5	2.126196e-1	1.161856e-3	1.412447e+0	1.111546e+2	157	3.725020e-2	5.261394e-2	56	1.733858e-13	2.229395e-9	3.981062e-11	2.042812e+0	4.748357e+1	97	247	2.358376e-2	3.927126e-1	unnamed,unnamed,unnamed,unnamed,unnamed,unnamed,unnamed,unnamed,unnamed,unnamed,unnamed,unnamed,unnamed,unnamed,unnamed,unnamed,unnamed,unnamed,unnamed,unnamed,unnamed,unnamed,unnamed,unnamed,unnamed,unnamed,unnamed,unnamed,unnamed,unnamed,unnamed,unnamed,unnamed,unnamed,unnamed,unnamed,unnamed,unnamed,unnamed,unnamed,unnamed,unnamed,unnamed,unnamed,unnamed,unnamed,unnamed,unnamed,unnamed,unnamed…	Barhl2,Bcl11b,Bmp2,Bmp4,Braf,Casz1,Chd5,Ctnnb1,Ctr9,Cyld,Cyp26b1,Dbx1,Dll1,Dll4,Dlx2,Dmrt3,Eomes,Epas1,Evx1,Fezf2,Fgfr2,Foxa2,Gas1,Gata4,Gata6,Gdf7,Gli2,Gli3,Hand1,Hes1,Hey2,Hnf1b,Hoxa13,Hoxd10,Id2,Ihh,Irf4,Isl1,Leo1,Myod1,Nkx6-1,Nkx6-2,Nkx6-3,Notch2,Notch3,Nr2e1,Nr2f2,Olig1,Olig2,Onecut1,Otx2,Pax2,Pax6,Pax7,Pitx1,Pou1f1,Pparg,Prdm14,Prkdc,Prox1,Prrx1,Ptch1,Rbpj,Ror2,Runx1,Runx2,Shh,Six2,Smad1,Sm…
GO Biological Process	GO:0060411	cardiac septum morphogenesis	184	1.689318e-5	2.172125e-1	1.180503e-3	1.703577e+0	4.226402e+1	72	1.416355e-2	2.412869e-2	91	2.249901e-11	2.892923e-7	3.179036e-9	2.857326e+0	1.364912e+1	39	71	9.482130e-3	5.492958e-1	unnamed,unnamed,unnamed,unnamed,unnamed,unnamed,unnamed,unnamed,unnamed,unnamed,unnamed,unnamed,unnamed,unnamed,unnamed,unnamed,unnamed,unnamed,unnamed,unnamed,unnamed,unnamed,unnamed,unnamed,unnamed,unnamed,unnamed,unnamed,unnamed,unnamed,unnamed,unnamed,unnamed,unnamed,unnamed,unnamed,unnamed,unnamed,unnamed,unnamed,unnamed,unnamed,unnamed,unnamed,unnamed,unnamed,unnamed,unnamed,unnamed,unnamed…	Bmp4,Bmp7,Cited2,Dhrs3,Eng,Fgfr2,Fzd1,Gata4,Gata6,Hand1,Hes1,Hey1,Hey2,Heyl,Id2,Isl1,Jag1,Msx2,Nfatc1,Notch2,Nrp2,Parva,Pitx2,Prox1,Rarb,Sav1,Smad4,Smad6,Smad7,Sox11,Sox4,Tbx2,Tbx3,Tbx5,Tgfb2,Tgfbr3,Wnt11,Zfpm1,Zfpm2
GO Biological Process	GO:1902884	positive regulation of response to oxidative stress	185	1.709200e-5	2.197689e-1	1.187940e-3	2.959452e+0	7.095907e+0	21	2.377985e-3	7.037534e-3	1988	3.472407e-2	1.000000e+0	2.245886e-1	1.981638e+0	4.037065e+0	8	21	1.945052e-3	3.809524e-1	unnamed,unnamed,unnamed,unnamed,unnamed,unnamed,unnamed,unnamed,unnamed,unnamed,unnamed,unnamed,unnamed,unnamed,unnamed,unnamed,unnamed,unnamed,unnamed,unnamed,unnamed	Fbxw7,Foxo3,Foxp1,H2afy,Pawr,Sfpq,Sod1,Tlr4
GO Biological Process	GO:0061138	morphogenesis of a branching epithelium	186	1.715838e-5	2.206225e-1	1.186142e-3	1.468791e+0	8.782736e+1	129	2.943276e-2	4.323056e-2	68	1.570622e-12	2.019506e-8	2.969861e-10	2.134071e+0	3.748703e+1	80	195	1.945052e-2	4.102564e-1	unnamed,unnamed,unnamed,unnamed,unnamed,unnamed,unnamed,unnamed,unnamed,unnamed,unnamed,unnamed,unnamed,unnamed,unnamed,unnamed,unnamed,unnamed,unnamed,unnamed,unnamed,unnamed,unnamed,unnamed,unnamed,unnamed,unnamed,unnamed,unnamed,unnamed,unnamed,unnamed,unnamed,unnamed,unnamed,unnamed,unnamed,unnamed,unnamed,unnamed,unnamed,unnamed,unnamed,unnamed,unnamed,unnamed,unnamed,unnamed,unnamed,unnamed…	Ahr,Bmp2,Bmp4,Bmp7,Celsr1,Col4a1,Ctnnb1,Ctnnbip1,Cxcl12,Cxcr4,Dlg5,Dll4,Ednra,Eng,Esr1,Fat4,Fem1b,Fgfr1,Fgfr2,Flt1,Foxa2,Foxf1,Fzd5,Gbx2,Gdf7,Gli2,Gli3,Grem1,Grhl2,Hhip,Hmga2,Hnf1b,Hoxa13,Hoxd11,Hoxd13,Ihh,Il10,Lama1,Lef1,Lrp5,Lrp6,Met,Msx2,Myc,Mycn,Nfatc1,Notch4,Pax2,Pax8,Pbx1,Pdgfb,Pitx2,Pkd1,Plxnd1,Prox1,Ptch1,Rdh10,Sall1,Sema3a,Sema3e,Shh,Slc12a2,Smad4,Sox10,Sox2,Sox8,Sox9,Spint1,Spry2,Stk4,T…
GO Biological Process	GO:0046903	secretion	187	1.743035e-5	2.241194e-1	1.198500e-3	1.382664e+0	1.265673e+2	175	4.241531e-2	5.864611e-2	531	7.153919e-5	9.198509e-1	1.732299e-3	1.371186e+0	9.189128e+1	126	478	3.063457e-2	2.635983e-1	unnamed,unnamed,unnamed,unnamed,unnamed,unnamed,unnamed,unnamed,unnamed,unnamed,unnamed,unnamed,unnamed,unnamed,unnamed,unnamed,unnamed,unnamed,unnamed,unnamed,unnamed,unnamed,unnamed,unnamed,unnamed,unnamed,unnamed,unnamed,unnamed,unnamed,unnamed,unnamed,unnamed,unnamed,unnamed,unnamed,unnamed,unnamed,unnamed,unnamed,unnamed,unnamed,unnamed,unnamed,unnamed,unnamed,unnamed,unnamed,unnamed,unnamed…	Abca1,Abcb4,Abcc3,Abcc4,Ace,Acvr2b,Adcyap1,Anxa1,Anxa2,Anxa3,Aprt,Aqp1,Arfgef2,Arhgap17,Bdnf,Cacna1b,Cadps,Cbln1,Cbln4,Ccnd1,Ccr7,Cftr,Cga,Chga,Chrm1,Cplx2,Crhbp,Crhr1,Ctgf,Dgki,Drd2,Edn3,Eng,Exoc3,Exoc4,Fgg,Foxb1,Foxp1,Gbp5,Ghrh,Ghrhr,Ghsr,Golph3,Gpam,Gpat4,Guca2b,Hif1a,Hmgb1,Hnf1a,Hnf1b,Hps1,Il1rn,Inhba,Itgb6,Kalrn,Kcnb1,Kcnma1,Kit,Lep,Lin7a,Lin7c,Lmf1,Ltbp4,Mc4r,Milr1,Myh10,Myo6,Ncoa1,Neurl1a,…
GO Biological Process	GO:0008595	anterior/posterior axis specification, embryo	188	1.748465e-5	2.248176e-1	1.195838e-3	3.428899e+0	4.957860e+0	17	1.661481e-3	5.697051e-3	2019	3.672882e-2	1.000000e+0	2.339075e-1	2.229343e+0	2.691376e+0	6	14	1.458789e-3	4.285714e-1	unnamed,unnamed,unnamed,unnamed,unnamed,unnamed,unnamed,unnamed,unnamed,unnamed,unnamed,unnamed,unnamed,unnamed,unnamed,unnamed,unnamed	Fzd5,Pcsk6,Pld6,Tbx3,Tcf7l1,Wt1
GO Biological Process	GO:0001817	regulation of cytokine production	189	1.769657e-5	2.275425e-1	1.203929e-3	1.367337e+0	1.360309e+2	186	4.558675e-2	6.233244e-2	1575	1.510944e-2	1.000000e+0	1.233506e-1	1.190013e+0	1.109232e+2	132	577	3.209336e-2	2.287695e-1	unnamed,unnamed,unnamed,unnamed,unnamed,unnamed,unnamed,unnamed,unnamed,unnamed,unnamed,unnamed,unnamed,unnamed,unnamed,unnamed,unnamed,unnamed,unnamed,unnamed,unnamed,unnamed,unnamed,unnamed,unnamed,unnamed,unnamed,unnamed,unnamed,unnamed,unnamed,unnamed,unnamed,unnamed,unnamed,unnamed,unnamed,unnamed,unnamed,unnamed,unnamed,unnamed,unnamed,unnamed,unnamed,unnamed,unnamed,unnamed,unnamed,unnamed…	Abl2,Adcyap1,Adra2a,Afap1l2,Alox8,Ankrd17,Anxa1,Apoa1,Arfgef2,Arg2,Bcl10,Bcl6,Brca1,Cadm1,Ccl2,Ccr7,Cd1d1,Cd24a,Cd34,Cd83,Clec4e,Clu,D1Ertd622e,Dhx9,Dll1,Drd2,Egr1,Erbin,Errfi1,Ezr,F11r,Fadd,Fcnb,Fgfr1,Foxp1,Fzd5,Gapdh,Gas6,Gata4,Gata6,Gbp5,Ghsr,Gpam,Gpsm3,Hgf,Hif1a,Hmgb1,Hmgb2,Hmox1,Hpse,Icosl,Ifng,Il10,Il12a,Il12rb2,Il15,Il17a,Il17d,Il17rb,Il21,Il6ra,Il9,Inhbb,Irf4,Irf8,Isl1,Klf2,Lef1,Lep,Lgals…
GO Biological Process	GO:0006909	phagocytosis	190	1.770090e-5	2.275982e-1	1.197885e-3	1.950149e+0	2.461351e+1	48	8.248495e-3	1.608579e-2	1388	8.965536e-3	1.000000e+0	8.305394e-2	1.492690e+0	2.210774e+1	33	115	8.023341e-3	2.869565e-1	unnamed,unnamed,unnamed,unnamed,unnamed,unnamed,unnamed,unnamed,unnamed,unnamed,unnamed,unnamed,unnamed,unnamed,unnamed,unnamed,unnamed,unnamed,unnamed,unnamed,unnamed,unnamed,unnamed,unnamed,unnamed,unnamed,unnamed,unnamed,unnamed,unnamed,unnamed,unnamed,unnamed,unnamed,unnamed,unnamed,unnamed,unnamed,unnamed,unnamed,unnamed,unnamed,unnamed,unnamed,unnamed,unnamed,unnamed,unnamed	Abca1,Abl2,Adgrb1,Alox15,Anxa1,Anxa11,Anxa3,Arhgap12,Arhgap25,Cdc42se2,Cdc7,Dock1,Eif2ak1,Fcgr1,Fcnb,Gas6,Gsn,Gulp1,Hmgb1,Icam5,Irf8,Itgb2,Lep,Marco,Msr1,Myo7a,Pdia6,Pik3ca,Rab20,Sirpa,Syt7,Thbs1,Vav1
GO Biological Process	GO:0060326	cell chemotaxis	191	1.783222e-5	2.292867e-1	1.200454e-3	1.686939e+0	4.386644e+1	74	1.470055e-2	2.479893e-2	1352	8.354332e-3	1.000000e+0	7.945266e-2	1.397055e+0	3.364221e+1	47	175	1.142718e-2	2.685714e-1	unnamed,unnamed,unnamed,unnamed,unnamed,unnamed,unnamed,unnamed,unnamed,unnamed,unnamed,unnamed,unnamed,unnamed,unnamed,unnamed,unnamed,unnamed,unnamed,unnamed,unnamed,unnamed,unnamed,unnamed,unnamed,unnamed,unnamed,unnamed,unnamed,unnamed,unnamed,unnamed,unnamed,unnamed,unnamed,unnamed,unnamed,unnamed,unnamed,unnamed,unnamed,unnamed,unnamed,unnamed,unnamed,unnamed,unnamed,unnamed,unnamed,unnamed…	Anxa1,Arhgef16,Bcar1,Ccl2,Ccr7,Chga,Csf3r,Cx3cr1,Cxadr,Cxcl12,Cxcl14,Dock4,Edn2,Edn3,Eng,Ephb1,Flt1,Fpr1,Gas6,Hgf,Hmgb1,Hmgb2,Hrh1,Ifng,Itga9,Itgb2,Kit,Lef1,Parva,Pde4d,Pdgfb,Pdgfra,Pik3ca,Pik3cg,Plekhg5,Prex1,Prkcq,S1pr1,Saa1,Saa4,Syk,Tgfb2,Tnfsf11,Vav1,Vav3,Vegfa,Xcl1
GO Biological Process	GO:0048754	branching morphogenesis of an epithelial tube	192	1.936343e-5	2.489750e-1	1.296745e-3	1.505136e+0	7.574065e+1	114	2.538226e-2	3.820375e-2	103	8.963099e-11	1.152475e-6	1.118908e-8	2.138163e+0	3.133531e+1	67	163	1.628981e-2	4.110429e-1	unnamed,unnamed,unnamed,unnamed,unnamed,unnamed,unnamed,unnamed,unnamed,unnamed,unnamed,unnamed,unnamed,unnamed,unnamed,unnamed,unnamed,unnamed,unnamed,unnamed,unnamed,unnamed,unnamed,unnamed,unnamed,unnamed,unnamed,unnamed,unnamed,unnamed,unnamed,unnamed,unnamed,unnamed,unnamed,unnamed,unnamed,unnamed,unnamed,unnamed,unnamed,unnamed,unnamed,unnamed,unnamed,unnamed,unnamed,unnamed,unnamed,unnamed…	Ahr,Bmp2,Bmp4,Bmp7,Celsr1,Col4a1,Ctnnb1,Ctnnbip1,Cxcl12,Cxcr4,Dlg5,Dll4,Ednra,Eng,Esr1,Fat4,Fgfr2,Flt1,Foxa2,Foxf1,Gbx2,Gdf7,Gli2,Gli3,Grem1,Hhip,Hmga2,Hnf1b,Hoxd11,Ihh,Lama1,Lef1,Lrp5,Lrp6,Met,Msx2,Myc,Mycn,Nfatc1,Notch4,Pax2,Pax8,Pbx1,Pitx2,Pkd1,Plxnd1,Ptch1,Rdh10,Sall1,Sema3e,Shh,Slc12a2,Smad4,Sox2,Sox9,Spry2,Stk4,Tbx3,Tcf21,Tfap2c,Tmem67,Tnc,Tram1,Vegfa,Wnt4,Wt1,Yap1
GO Biological Process	GO:0030099	myeloid cell differentiation	193	1.956960e-5	2.516259e-1	1.303761e-3	1.593800e+0	5.646883e+1	90	1.892387e-2	3.016086e-2	1184	4.924163e-3	1.000000e+0	5.347541e-2	1.376261e+0	4.286978e+1	59	223	1.434476e-2	2.645740e-1	unnamed,unnamed,unnamed,unnamed,unnamed,unnamed,unnamed,unnamed,unnamed,unnamed,unnamed,unnamed,unnamed,unnamed,unnamed,unnamed,unnamed,unnamed,unnamed,unnamed,unnamed,unnamed,unnamed,unnamed,unnamed,unnamed,unnamed,unnamed,unnamed,unnamed,unnamed,unnamed,unnamed,unnamed,unnamed,unnamed,unnamed,unnamed,unnamed,unnamed,unnamed,unnamed,unnamed,unnamed,unnamed,unnamed,unnamed,unnamed,unnamed,unnamed…	Adar,Anxa2,Arid4a,Batf3,Bcl6,Bmp4,Ccr7,Cd86,Cdkn1c,Cited2,Ctnnb1,Dab2,Eif2ak1,Epas1,Farp2,Foxp1,Hspa9,Id2,Ikzf1,Il31ra,Irf4,Irf8,Jun,Kdm1a,Kit,Klf2,Kmt2e,Lef1,Meis1,Mfap2,Mfsd7b,Myb,Nfatc1,Notch2,Ocstamp,Pabpc4,Pirb,Plcb1,Pparg,Rabgap1l,Rbpj,Rcor1,Relb,Runx1,Sh3pxd2a,Sirt1,Smarca4,Snx10,Sox6,Tcta,Tet2,Tfrc,Tgfbr3,Tnfrsf11a,Tnfsf11,Trf,Vegfa,Wdr1,Zfpm1
GO Biological Process	GO:0022412	cellular process involved in reproduction in multicellular organism	194	1.984546e-5	2.551729e-1	1.315324e-3	1.507255e+0	7.497073e+1	113	2.512424e-2	3.786863e-2	432	1.995703e-5	2.566075e-1	5.939988e-4	1.521615e+0	5.651891e+1	86	294	2.090931e-2	2.925170e-1	unnamed,unnamed,unnamed,unnamed,unnamed,unnamed,unnamed,unnamed,unnamed,unnamed,unnamed,unnamed,unnamed,unnamed,unnamed,unnamed,unnamed,unnamed,unnamed,unnamed,unnamed,unnamed,unnamed,unnamed,unnamed,unnamed,unnamed,unnamed,unnamed,unnamed,unnamed,unnamed,unnamed,unnamed,unnamed,unnamed,unnamed,unnamed,unnamed,unnamed,unnamed,unnamed,unnamed,unnamed,unnamed,unnamed,unnamed,unnamed,unnamed,unnamed…	4930447C04Rik,Acrbp,Angpt2,Bbs2,Bmp4,Bmp8a,Bmpr1b,Cabyr,Capza3,Ccdc42,Cdyl,Cep131,Cftr,Chd5,Ctnnb1,Cxadr,Cxcl12,Cxcr4,Dazl,Dynll1,Etv6,Fancc,Fmn2,Fndc3a,Foxc1,Foxo3,Fshr,H2al2a,H3f3a,Hexb,Hmgb2,Hormad1,Ihh,Ing2,Inhba,Inhbb,Izumo1r,Kdm3a,Kit,Kitl,Klhl32,Lhcgr,Map7,Mast2,Msh2,Nectin2,Nectin3,Neurl1a,Nsun2,Nup210l,Oca2,Osbp2,Pacrg,Pebp1,Plcb1,Pld6,Prdm14,Qk,Rec8,Rfx2,Rhbdd1,Rnf8,Rps6ka2,Rxfp2,Sec23i…
GO Biological Process	GO:0042698	ovulation cycle	195	1.990459e-5	2.559332e-1	1.312478e-3	1.724050e+0	3.944201e+1	68	1.321783e-2	2.278820e-2	436	2.049236e-5	2.634908e-1	6.043366e-4	1.919110e+0	1.980084e+1	38	103	9.238998e-3	3.689320e-1	unnamed,unnamed,unnamed,unnamed,unnamed,unnamed,unnamed,unnamed,unnamed,unnamed,unnamed,unnamed,unnamed,unnamed,unnamed,unnamed,unnamed,unnamed,unnamed,unnamed,unnamed,unnamed,unnamed,unnamed,unnamed,unnamed,unnamed,unnamed,unnamed,unnamed,unnamed,unnamed,unnamed,unnamed,unnamed,unnamed,unnamed,unnamed,unnamed,unnamed,unnamed,unnamed,unnamed,unnamed,unnamed,unnamed,unnamed,unnamed,unnamed,unnamed…	Adamts1,Adcyap1,Anxa1,Bmpr1b,Ctnna1,Egr1,Esr1,Esr2,Ets1,Foxc1,Foxo3,Fshr,Has1,Immp2l,Inhba,Kit,Kitl,Lep,Lhcgr,Map2k6,Mstn,Ncoa1,Nhlh2,Npy5r,Oas1d,Pdgfra,Phb,Plekha1,Ptn,Schip1,Serpinf1,Sirt1,Slit3,Smad4,Sod1,Sohlh2,Taf4,Vegfa
GO Biological Process	GO:0046887	positive regulation of hormone secretion	196	2.124463e-5	2.731635e-1	1.393691e-3	1.752959e+0	3.650969e+1	64	1.223515e-2	2.144772e-2	1040	2.540239e-3	1.000000e+0	3.140615e-2	1.573654e+0	2.287670e+1	36	119	8.752735e-3	3.025210e-1	unnamed,unnamed,unnamed,unnamed,unnamed,unnamed,unnamed,unnamed,unnamed,unnamed,unnamed,unnamed,unnamed,unnamed,unnamed,unnamed,unnamed,unnamed,unnamed,unnamed,unnamed,unnamed,unnamed,unnamed,unnamed,unnamed,unnamed,unnamed,unnamed,unnamed,unnamed,unnamed,unnamed,unnamed,unnamed,unnamed,unnamed,unnamed,unnamed,unnamed,unnamed,unnamed,unnamed,unnamed,unnamed,unnamed,unnamed,unnamed,unnamed,unnamed…	Aacs,Abat,Adcyap1,Ano1,Arhgef7,Bad,Blk,Cftr,Drd2,Dynll1,Edn3,Fgfr1,Fgg,Galr1,Ghrh,Ghrhr,Gja1,Glul,Hif1a,Ildr1,Inhbb,Irs2,Isl1,Lep,Nkx6-1,Nlgn2,P2ry1,Pdx1,Prkce,Smad4,Snx4,Sox11,Sox4,Tacr1,Tcf7l2,Tnfsf11
GO Biological Process	GO:0031668	cellular response to extracellular stimulus	197	2.244885e-5	2.886473e-1	1.465215e-3	1.592253e+0	5.589563e+1	89	1.873178e-2	2.982574e-2	1341	8.069994e-3	1.000000e+0	7.737806e-2	1.353893e+0	4.210082e+1	57	219	1.385850e-2	2.602740e-1	unnamed,unnamed,unnamed,unnamed,unnamed,unnamed,unnamed,unnamed,unnamed,unnamed,unnamed,unnamed,unnamed,unnamed,unnamed,unnamed,unnamed,unnamed,unnamed,unnamed,unnamed,unnamed,unnamed,unnamed,unnamed,unnamed,unnamed,unnamed,unnamed,unnamed,unnamed,unnamed,unnamed,unnamed,unnamed,unnamed,unnamed,unnamed,unnamed,unnamed,unnamed,unnamed,unnamed,unnamed,unnamed,unnamed,unnamed,unnamed,unnamed,unnamed…	5330417C22Rik,Aqp3,Atf3,Atp2b1,Avpr1a,BC048403,Bmf,Cdkn1a,Cpeb4,Dap,Dsc2,Fnip1,Foxa2,Foxo1,Gas6,Glul,Hmox1,Il15,Inhbb,Itga6,Jun,Kcnb1,Kif26a,Klf10,Lep,Map1lc3b,Map3k5,Mtmr3,Myh13,Myocd,Myod1,Ncoa1,Penk,Pick1,Pik3c3,Pik3r4,Prkd1,Ptn,Rnf152,Rptor,Rragc,Rragd,Scd4,Sesn1,Sesn3,Sirt1,Slc2a1,Slc38a2,Slc39a5,Stk24,Tcf7l2,Tfrc,Tnc,Ucp2,Usf1,Wnt4,Xbp1
GO Biological Process	GO:0045926	negative regulation of growth	198	2.344147e-5	3.014104e-1	1.522275e-3	1.504112e+0	7.446255e+1	112	2.495394e-2	3.753351e-2	169	1.117386e-8	1.436735e-4	8.501390e-7	1.825193e+0	4.383099e+1	80	228	1.945052e-2	3.508772e-1	unnamed,unnamed,unnamed,unnamed,unnamed,unnamed,unnamed,unnamed,unnamed,unnamed,unnamed,unnamed,unnamed,unnamed,unnamed,unnamed,unnamed,unnamed,unnamed,unnamed,unnamed,unnamed,unnamed,unnamed,unnamed,unnamed,unnamed,unnamed,unnamed,unnamed,unnamed,unnamed,unnamed,unnamed,unnamed,unnamed,unnamed,unnamed,unnamed,unnamed,unnamed,unnamed,unnamed,unnamed,unnamed,unnamed,unnamed,unnamed,unnamed,unnamed…	Aatk,Adrb1,Adrb2,Alox8,Apbb2,Bbs2,Bcl11a,Bcl6,Bmp10,Bmp4,Camp,Ccar2,Cdk5r1,Cdkn1a,Cdkn2d,Cga,Cited2,Ctdp1,Cxadr,D7Ertd443e,Dusp10,Epha7,Fbp1,Foxp1,Fstl4,Gas1,Gja1,Grem1,Hif1a,Ifng,Il10,Inhba,Ip6k2,Irf8,Jarid2,Kcnk2,Mbl2,Meis1,Mpo,Mstn,Msx1,Nkd1,Notch2,Nppa,Ntn1,Phb,Ptch1,Pten,Ptprj,Ptprs,Rack1,Rai1,Rgma,Rtn4r,Ryk,Sav1,Sema3a,Serpine2,Sesn1,Sirt1,Slc6a4,Slit3,Smad3,Smad4,Smarca2,Smarca4,Sox17,Sqst…
GO Biological Process	GO:0048878	chemical homeostasis	199	2.403229e-5	3.090072e-1	1.552800e-3	1.261323e+0	2.418095e+2	305	8.103537e-2	1.022118e-1	535	7.899362e-5	1.000000e+0	1.898505e-3	1.258319e+0	1.780153e+2	224	926	5.446146e-2	2.419006e-1	unnamed,unnamed,unnamed,unnamed,unnamed,unnamed,unnamed,unnamed,unnamed,unnamed,unnamed,unnamed,unnamed,unnamed,unnamed,unnamed,unnamed,unnamed,unnamed,unnamed,unnamed,unnamed,unnamed,unnamed,unnamed,unnamed,unnamed,unnamed,unnamed,unnamed,unnamed,unnamed,unnamed,unnamed,unnamed,unnamed,unnamed,unnamed,unnamed,unnamed,unnamed,unnamed,unnamed,unnamed,unnamed,unnamed,unnamed,unnamed,unnamed,unnamed…	Aacs,Abca1,Abcb4,Abl2,Adcy5,Adcyap1,Adra2a,Agtr1b,Akr1b3,Alox12b,Ang2,Ank2,Anxa6,Apoa1,Apob,Aqp1,Aqp3,Aqp4,Aqp7,Arf1,Atp12a,Atp13a2,Atp1b1,Atp1b3,Atp2a2,Atp2b1,Avpr1a,Bad,Bok,Bsnd,Btbd9,Cacna1e,Cacna2d1,Calb2,Car4,Car7,Casq2,Ccl2,Ccr8,Cd24a,Cdh1,Cdh23,Cftr,Cnr1,Col4a3bp,Commd9,Crhr1,Cry2,Csmd1,Cyp26b1,Disc1,Drd1,Drd2,Edn2,Edn3,Eif2ak1,Epas1,Erg,Ero1lb,Esr1,F2rl2,Fam155a,Fam20a,Foxo1,Foxo3,Fpr1,Fs…
GO Biological Process	GO:0034284	response to monosaccharide	200	2.410616e-5	3.099570e-1	1.549785e-3	1.753984e+0	3.591823e+1	63	1.203694e-2	2.111260e-2	726	4.483032e-4	1.000000e+0	7.939783e-3	1.642673e+0	2.556808e+1	42	133	1.021152e-2	3.157895e-1	unnamed,unnamed,unnamed,unnamed,unnamed,unnamed,unnamed,unnamed,unnamed,unnamed,unnamed,unnamed,unnamed,unnamed,unnamed,unnamed,unnamed,unnamed,unnamed,unnamed,unnamed,unnamed,unnamed,unnamed,unnamed,unnamed,unnamed,unnamed,unnamed,unnamed,unnamed,unnamed,unnamed,unnamed,unnamed,unnamed,unnamed,unnamed,unnamed,unnamed,unnamed,unnamed,unnamed,unnamed,unnamed,unnamed,unnamed,unnamed,unnamed,unnamed…	Aacs,Acvr2b,Ang2,Angpt2,Bad,Ccl2,Ctgf,Egr1,Foxo3,Gas6,Gckr,Gclm,Ghrhr,Gja1,Gjb6,Glul,Gpam,Hnf1a,Hnf1b,Irs2,Kcnb1,Lep,Nox4,Pax2,Pdx1,Pik3ca,Ppargc1a,Pten,Ptprn2,Rab11fip2,Rack1,Rbm4,Serpinf1,Slc2a5,Smad2,Sod2,Sox4,Tcf7l2,Thbs1,Tjp1,Ucp2,Wdr35
GO Biological Process	GO:0060021	palate development	201	2.420608e-5	3.112418e-1	1.548467e-3	1.640245e+0	4.816354e+1	79	1.614060e-2	2.647453e-2	79	6.734706e-12	8.659485e-8	1.096137e-9	2.628277e+0	1.826291e+1	48	95	1.167031e-2	5.052632e-1	unnamed,unnamed,unnamed,unnamed,unnamed,unnamed,unnamed,unnamed,unnamed,unnamed,unnamed,unnamed,unnamed,unnamed,unnamed,unnamed,unnamed,unnamed,unnamed,unnamed,unnamed,unnamed,unnamed,unnamed,unnamed,unnamed,unnamed,unnamed,unnamed,unnamed,unnamed,unnamed,unnamed,unnamed,unnamed,unnamed,unnamed,unnamed,unnamed,unnamed,unnamed,unnamed,unnamed,unnamed,unnamed,unnamed,unnamed,unnamed,unnamed,unnamed…	Acvr2b,Alx4,Bnc2,Csrnp1,Dhrs3,Dlx5,Ephb2,Foxe1,Foxf2,Fras1,Fzd1,Gas1,Gli3,Hand2,Inhba,Insig1,Lef1,Lrp6,Msx1,Osr1,Pak1ip1,Pdgfra,Pkdcc,Plekha1,Prdm16,Prrx1,Schip1,Shh,Ski,Smad2,Smad4,Snai1,Sox11,Sumo1,Tbx2,Tbx3,Tcf21,Tfap2a,Tgfb2,Tgfbr3,Tiparp,Tshz1,Vax1,Wdpcp,Wnt11,Wnt3a,Wnt7a,Zfp950
GO Biological Process	GO:0009267	cellular response to starvation	202	2.430505e-5	3.125143e-1	1.547101e-3	1.771607e+0	3.443202e+1	61	1.153888e-2	2.044236e-2	1688	2.056520e-2	1.000000e+0	1.566513e-1	1.370744e+0	2.845169e+1	39	148	9.482130e-3	2.635135e-1	unnamed,unnamed,unnamed,unnamed,unnamed,unnamed,unnamed,unnamed,unnamed,unnamed,unnamed,unnamed,unnamed,unnamed,unnamed,unnamed,unnamed,unnamed,unnamed,unnamed,unnamed,unnamed,unnamed,unnamed,unnamed,unnamed,unnamed,unnamed,unnamed,unnamed,unnamed,unnamed,unnamed,unnamed,unnamed,unnamed,unnamed,unnamed,unnamed,unnamed,unnamed,unnamed,unnamed,unnamed,unnamed,unnamed,unnamed,unnamed,unnamed,unnamed…	5330417C22Rik,Atf3,BC048403,Bmf,Cdkn1a,Cpeb4,Dap,Dsc2,Fnip1,Foxo1,Gas6,Glul,Inhbb,Jun,Klf10,Map1lc3b,Map3k5,Mtmr3,Myh13,Myod1,Pick1,Pik3c3,Pik3r4,Prkd1,Rnf152,Rptor,Rragc,Rragd,Sesn1,Sesn3,Sirt1,Slc2a1,Slc38a2,Slc39a5,Stk24,Tcf7l2,Ucp2,Wnt4,Xbp1
GO Biological Process	GO:1902580	single-organism cellular localization	203	2.460382e-5	3.163559e-1	1.558404e-3	1.295060e+0	1.945855e+2	252	6.520963e-2	8.445040e-2	298	1.678993e-6	2.158849e-2	7.244460e-5	1.355206e+0	1.461033e+2	198	760	4.814004e-2	2.605263e-1	unnamed,unnamed,unnamed,unnamed,unnamed,unnamed,unnamed,unnamed,unnamed,unnamed,unnamed,unnamed,unnamed,unnamed,unnamed,unnamed,unnamed,unnamed,unnamed,unnamed,unnamed,unnamed,unnamed,unnamed,unnamed,unnamed,unnamed,unnamed,unnamed,unnamed,unnamed,unnamed,unnamed,unnamed,unnamed,unnamed,unnamed,unnamed,unnamed,unnamed,unnamed,unnamed,unnamed,unnamed,unnamed,unnamed,unnamed,unnamed,unnamed,unnamed…	1700123L14Rik,Abca1,Abra,Actn2,Adar,Akr1c18,Amph,Ank2,Anxa2,Arap1,Arf1,Arhgap10,Arhgap21,Arl6,Arntl,Atg4a,Atg4a-ps,Atp1b1,Atp1b3,Atp2c2,Atp5o,Bbip1,Bbs2,Bcl6,Bloc1s4,Braf,C2cd5,Cadps,Cd24a,Cdh1,Cdh2,Cep131,Chchd4,Chga,Clasp1,Cmtm8,Col4a3bp,Cox18,Cplx2,Cry2,Cse1l,Ctnnb1,Dctn1,Dennd1a,Dnajc6,Dock2,Dok7,Dpp10,Dpp6,Drd1,Dync1h1,Dynll1,Dynlt1a,Dynlt1b,Efr3a,Exoc4,Ezr,F11r,Fam53a,Fam53b,Fermt2,Fgfr2,Fm…
GO Biological Process	GO:0007507	heart development	204	2.466599e-5	3.171553e-1	1.554683e-3	1.280184e+0	2.132506e+2	273	7.146468e-2	9.148794e-2	18	1.979111e-18	2.544741e-14	1.413745e-15	1.813036e+0	1.053482e+2	191	548	4.643812e-2	3.485401e-1	unnamed,unnamed,unnamed,unnamed,unnamed,unnamed,unnamed,unnamed,unnamed,unnamed,unnamed,unnamed,unnamed,unnamed,unnamed,unnamed,unnamed,unnamed,unnamed,unnamed,unnamed,unnamed,unnamed,unnamed,unnamed,unnamed,unnamed,unnamed,unnamed,unnamed,unnamed,unnamed,unnamed,unnamed,unnamed,unnamed,unnamed,unnamed,unnamed,unnamed,unnamed,unnamed,unnamed,unnamed,unnamed,unnamed,unnamed,unnamed,unnamed,unnamed…	Actn2,Acvr2b,Adamts1,Adamts9,Adgrg6,Ahi1,Ahr,Akap13,Arid2,Armc4,Asxl2,Bicc1,Bmp10,Bmp2,Bmp4,Bmp7,Cacybp,Calcrl,Ccdc151,Cdk1,Cdkl1,Cited2,Col11a1,Col3a1,Col4a3bp,Col5a1,Crkl,Ctnnb1,Cxadr,Cxcr4,Dhrs3,Dlc1,Dll1,Dll4,Drc1,Dsp,Ednra,Eng,Eomes,Epha3,Erbb2,Erg,Fadd,Fat4,Fgfr1,Fgfr2,Fhl2,Fhod3,Foxc1,Foxf1,Foxl1,Foxp1,Fzd1,Gata4,Gata6,Gja1,Gli2,Gli3,Gm572,Gnaq,Grem1,Grhl2,Hand1,Hand2,Hes1,Hey1,Hey2,Heyl,H…
GO Biological Process	GO:0036293	response to decreased oxygen levels	205	2.483585e-5	3.193394e-1	1.557753e-3	1.498943e+0	7.538648e+1	113	2.526357e-2	3.786863e-2	1025	2.389573e-3	1.000000e+0	2.997574e-2	1.365940e+0	5.344305e+1	73	278	1.774860e-2	2.625899e-1	unnamed,unnamed,unnamed,unnamed,unnamed,unnamed,unnamed,unnamed,unnamed,unnamed,unnamed,unnamed,unnamed,unnamed,unnamed,unnamed,unnamed,unnamed,unnamed,unnamed,unnamed,unnamed,unnamed,unnamed,unnamed,unnamed,unnamed,unnamed,unnamed,unnamed,unnamed,unnamed,unnamed,unnamed,unnamed,unnamed,unnamed,unnamed,unnamed,unnamed,unnamed,unnamed,unnamed,unnamed,unnamed,unnamed,unnamed,unnamed,unnamed,unnamed…	Abat,Abcb4,Adsl,Agtr1b,Angpt2,Aqp1,Aqp3,Atp1b1,Bach1,Bad,Bmp2,Ccl2,Cd24a,Cited2,Cpeb4,Crhr1,Cst3,Ctgf,Dnmt3a,Drd2,Ednra,Egr1,Eng,Epas1,Ets1,Flt1,Fmn2,Fndc1,Foxo3,Gata6,Hif1a,Hif1an,Hmox1,Itpr1,Kcnk2,Kcnma1,Lep,Limd1,Myc,Myocd,Nox4,Nppa,Pdk1,Pdlim1,Penk,Pick1,Pink1,Ppargc1a,Prkcb,Prkce,Pten,Ptn,Ramp2,Rbpj,Ryr1,Scap,Sirt1,Slc2a8,Slc6a4,Slc8a3,Smad3,Smad4,Sod2,Sod3,Suv39h2,Tgfb2,Tsc2,Ucp2,Usf1,Uts2,…
GO Biological Process	GO:0070482	response to oxygen levels	206	2.522500e-5	3.243431e-1	1.574481e-3	1.484023e+0	7.951359e+1	118	2.664665e-2	3.954424e-2	1169	4.445454e-3	1.000000e+0	4.889619e-2	1.326633e+0	5.728787e+1	76	298	1.847800e-2	2.550336e-1	unnamed,unnamed,unnamed,unnamed,unnamed,unnamed,unnamed,unnamed,unnamed,unnamed,unnamed,unnamed,unnamed,unnamed,unnamed,unnamed,unnamed,unnamed,unnamed,unnamed,unnamed,unnamed,unnamed,unnamed,unnamed,unnamed,unnamed,unnamed,unnamed,unnamed,unnamed,unnamed,unnamed,unnamed,unnamed,unnamed,unnamed,unnamed,unnamed,unnamed,unnamed,unnamed,unnamed,unnamed,unnamed,unnamed,unnamed,unnamed,unnamed,unnamed…	Abat,Abcb4,Adsl,Agtr1b,Angpt2,Aqp1,Aqp3,Atp1b1,Bach1,Bad,Bmp2,Ccl2,Cd24a,Cdkn1a,Cited2,Cpeb4,Crhr1,Cst3,Ctgf,Dnmt3a,Drd2,Ednra,Egr1,Eng,Epas1,Ets1,Flt1,Fmn2,Fndc1,Foxo1,Foxo3,Gata6,Hif1a,Hif1an,Hmox1,Itpr1,Kcnk2,Kcnma1,Lep,Limd1,Myc,Myocd,Myod1,Nox4,Nppa,Pdk1,Pdlim1,Penk,Pick1,Pink1,Ppargc1a,Prkcb,Prkce,Pten,Ptn,Ramp2,Rbpj,Ryr1,Scap,Sirt1,Slc2a8,Slc6a4,Slc8a3,Smad3,Smad4,Sod2,Sod3,Suv39h2,Tgfb2,T…
GO Biological Process	GO:0043069	negative regulation of programmed cell death	207	2.554414e-5	3.284466e-1	1.586698e-3	1.258618e+0	2.447129e+2	308	8.200834e-2	1.032172e-1	496	4.728022e-5	6.079291e-1	1.225663e-3	1.272719e+0	1.712869e+2	218	891	5.300267e-2	2.446689e-1	unnamed,unnamed,unnamed,unnamed,unnamed,unnamed,unnamed,unnamed,unnamed,unnamed,unnamed,unnamed,unnamed,unnamed,unnamed,unnamed,unnamed,unnamed,unnamed,unnamed,unnamed,unnamed,unnamed,unnamed,unnamed,unnamed,unnamed,unnamed,unnamed,unnamed,unnamed,unnamed,unnamed,unnamed,unnamed,unnamed,unnamed,unnamed,unnamed,unnamed,unnamed,unnamed,unnamed,unnamed,unnamed,unnamed,unnamed,unnamed,unnamed,unnamed…	1810011O10Rik,Abl2,Adamts20,Adar,Adcyap1,Ahi1,Aipl1,Akr1b3,Apbb2,Aqp1,Arg2,Arhgap10,Asic2,Bad,Bcl10,Bcl11b,Bcl6,Bdnf,Bhlhe23,Birc3,Birc7,Blm,Bmf,Bmp4,Bmp7,Bok,Braf,Brca1,Camk1d,Ccar2,Ccl2,Ccnd2,Ccr7,Cdk1,Cdkn1a,Cdkn2d,Cfdp1,Chl1,Cited2,Cln8,Clu,Cpeb4,Csnk2a1,Cth,Ctnna1,Ctnnb1,Cx3cr1,Cxcl12,Dab2,Dad1,Dhcr24,Dkk1,Dll1,Dnajc5,Dstyk,Dusp1,En1,Eya2,Eya4,Fadd,Faim,Fank1,Fcmr,Fgfr2,Fgg,Fhl2,Fmn2,Fnip1,F…
GO Biological Process	GO:0032892	positive regulation of organic acid transport	208	2.570076e-5	3.304604e-1	1.588752e-3	2.793783e+0	7.874628e+0	22	2.638950e-3	7.372654e-3	1278	6.837334e-3	1.000000e+0	6.879064e-2	2.080720e+0	5.767235e+0	12	30	2.917578e-3	4.000000e-1	unnamed,unnamed,unnamed,unnamed,unnamed,unnamed,unnamed,unnamed,unnamed,unnamed,unnamed,unnamed,unnamed,unnamed,unnamed,unnamed,unnamed,unnamed,unnamed,unnamed,unnamed,unnamed	Abat,Avpr1a,Grik1,Map2k6,Ntsr1,Pla2g10,Pla2r1,Rab3gap1,Slc6a1,Syt4,Tnfrsf11a,Tnfsf11
GO Biological Process	GO:0043068	positive regulation of programmed cell death	209	2.585949e-5	3.325013e-1	1.590915e-3	1.325764e+0	1.621706e+2	215	5.434671e-2	7.205094e-2	355	4.488361e-6	5.771135e-2	1.625672e-4	1.400844e+0	1.070783e+2	150	557	3.646973e-2	2.692998e-1	unnamed,unnamed,unnamed,unnamed,unnamed,unnamed,unnamed,unnamed,unnamed,unnamed,unnamed,unnamed,unnamed,unnamed,unnamed,unnamed,unnamed,unnamed,unnamed,unnamed,unnamed,unnamed,unnamed,unnamed,unnamed,unnamed,unnamed,unnamed,unnamed,unnamed,unnamed,unnamed,unnamed,unnamed,unnamed,unnamed,unnamed,unnamed,unnamed,unnamed,unnamed,unnamed,unnamed,unnamed,unnamed,unnamed,unnamed,unnamed,unnamed,unnamed…	Acer2,Aifm2,Akr1c18,Anxa1,Apbb2,Arhgef7,Atf3,Bad,Bcl10,Bcl2l11,Bcl2l14,Bcl6,Bmf,Bmp2,Bmp4,Bmp7,Bmpr1b,Bok,Btg1,Camk1d,Camk2a,Ccar2,Cd24a,Cdk5r1,Cdkn1a,Clu,Cnr1,Col18a1,Ctgf,Ctnna1,Ctnnb1,Ctnnbl1,Cyld,Dab2ip,Dap,Dlc1,Dusp1,Dusp6,Ect2,Eef1e1,Egln3,Epha7,F3,Fadd,Fank1,Fbxw7,Fndc1,Fnip1,Foxo1,Foxo3,Gadd45a,Gadd45g,Gapdh,Gm10053,Grik2,Grin2a,Gsn,Hmga2,Hmgb1,Hmgcr,Hmox1,Hoxa13,Ifng,Ift57,Igfbp3,Il10,Il…
GO Biological Process	GO:0035194	posttranscriptional gene silencing by RNA	210	2.610210e-5	3.356208e-1	1.598194e-3	3.185410e+0	5.650763e+0	18	1.893687e-3	6.032172e-3	3730	1.694106e-1	1.000000e+0	5.839897e-1	1.362376e+0	8.074129e+0	11	42	2.674447e-3	2.619048e-1	unnamed,unnamed,unnamed,unnamed,unnamed,unnamed,unnamed,unnamed,unnamed,unnamed,unnamed,unnamed,unnamed,unnamed,unnamed,unnamed,unnamed,unnamed	Adar,Cnot1,Dhx9,Hnrnpa2b1,Limd1,Ncbp1,Pum2,Rbm4,Tnrc6b,Tnrc6c,Xpo5
GO Biological Process	GO:0060562	epithelial tube morphogenesis	211	2.653918e-5	3.412408e-1	1.617255e-3	1.338558e+0	1.509087e+2	202	5.057263e-2	6.769437e-2	34	7.938323e-16	1.020710e-11	3.002087e-13	1.945149e+0	6.786114e+1	132	353	3.209336e-2	3.739377e-1	unnamed,unnamed,unnamed,unnamed,unnamed,unnamed,unnamed,unnamed,unnamed,unnamed,unnamed,unnamed,unnamed,unnamed,unnamed,unnamed,unnamed,unnamed,unnamed,unnamed,unnamed,unnamed,unnamed,unnamed,unnamed,unnamed,unnamed,unnamed,unnamed,unnamed,unnamed,unnamed,unnamed,unnamed,unnamed,unnamed,unnamed,unnamed,unnamed,unnamed,unnamed,unnamed,unnamed,unnamed,unnamed,unnamed,unnamed,unnamed,unnamed,unnamed…	Abl2,Ahi1,Ahr,Bcl10,Bmp2,Bmp4,Bmp7,Celsr1,Cited2,Cobl,Col4a1,Ctnnb1,Ctnnbip1,Cxcl12,Cxcr4,Dlc1,Dlg5,Dll1,Dll4,Ednra,Enah,Eng,Epha7,Esr1,Fat4,Fgfr2,Flt1,Fmn1,Foxa2,Foxf1,Fzd1,Gata4,Gbx2,Gdf7,Gja1,Gli2,Gli3,Grem1,Grhl2,Grhl3,Hand1,Hand2,Hes1,Hey1,Hhip,Hif1a,Hmga2,Hnf1b,Hoxd11,Ift57,Ihh,Irx2,Irx3,Kif26b,Klhl3,Lama1,Lef1,Lgr4,Lhx2,Lmo4,Lrp5,Lrp6,Luzp1,Megf8,Met,Mib1,Msx2,Mthfd1l,Myc,Mycn,Nfatc1,Notch…
GO Biological Process	GO:0030879	mammary gland development	212	2.677364e-5	3.442555e-1	1.623847e-3	1.584282e+0	5.617688e+1	89	1.882603e-2	2.982574e-2	381	7.812234e-6	1.004497e-1	2.636475e-4	1.820630e+0	2.691376e+1	49	140	1.191345e-2	3.500000e-1	unnamed,unnamed,unnamed,unnamed,unnamed,unnamed,unnamed,unnamed,unnamed,unnamed,unnamed,unnamed,unnamed,unnamed,unnamed,unnamed,unnamed,unnamed,unnamed,unnamed,unnamed,unnamed,unnamed,unnamed,unnamed,unnamed,unnamed,unnamed,unnamed,unnamed,unnamed,unnamed,unnamed,unnamed,unnamed,unnamed,unnamed,unnamed,unnamed,unnamed,unnamed,unnamed,unnamed,unnamed,unnamed,unnamed,unnamed,unnamed,unnamed,unnamed…	Abcb4,Aprt,Atp2c2,Bcl2l11,Bmp4,Bsx,Ccnd1,Esr1,Fgfr2,Foxb1,Foxf1,Ghrhr,Gli2,Gli3,Gpat4,Hif1a,Id2,Irs2,Kalrn,Lbh,Lef1,Lrp5,Lrp6,Mgmt,Msx1,Msx2,Ncoa1,Neurl1a,Notch4,Ntn1,Ptch1,Pthlh,Robo1,Slc12a2,Sostdc1,Sox9,Tbx2,Tbx3,Tfap2c,Tgfa,Tnfrsf11a,Tnfsf11,Tram1,Umps,Vegfa,Wnt3,Wnt3a,Wnt4,Zfp703
GO Biological Process	GO:1901987	regulation of cell cycle phase transition	213	2.688286e-5	3.456598e-1	1.622816e-3	1.554298e+0	6.176420e+1	96	2.069846e-2	3.217158e-2	980	1.884625e-3	1.000000e+0	2.472705e-2	1.391179e+0	4.959822e+1	69	258	1.677608e-2	2.674419e-1	unnamed,unnamed,unnamed,unnamed,unnamed,unnamed,unnamed,unnamed,unnamed,unnamed,unnamed,unnamed,unnamed,unnamed,unnamed,unnamed,unnamed,unnamed,unnamed,unnamed,unnamed,unnamed,unnamed,unnamed,unnamed,unnamed,unnamed,unnamed,unnamed,unnamed,unnamed,unnamed,unnamed,unnamed,unnamed,unnamed,unnamed,unnamed,unnamed,unnamed,unnamed,unnamed,unnamed,unnamed,unnamed,unnamed,unnamed,unnamed,unnamed,unnamed…	1810011O10Rik,Anapc15-ps,Ankrd17,Anxa1,Atad5,Blm,Brca1,Brd7,Ccnb3,Ccnd1,Ccnd2,Cdc7,Cdk1,Cdk2ap2,Cdk6,Cdkn1a,Cdkn1c,Cdkn2d,Cdkn3,Cep192,Chmp4c,Ctdsp2,Ctdspl,D7Ertd443e,Dact1,Donson,Dusp1,E2f7,Foxn3,Gjc2,H2afy,Hacd1,Hecw2,Hmga2,Hus1b,Id2,Ino80,Jade1,Khdc3,Larp7,Mrnip,Myo16,Ndc80,Nek6,Paxip1,Pbx1,Pid1,Pinx1,Pkd1,Pkia,Plcb1,Ppp2r3a,Prkdc,Pten,Rab11a,Rad51b,Rptor,Six3,Smarcd3,Sox4,Stxbp4,Syf2,Taok3,Te…
GO Biological Process	GO:0009101	glycoprotein biosynthetic process	214	2.714962e-5	3.490898e-1	1.631261e-3	1.455868e+0	8.792005e+1	128	2.946382e-2	4.289544e-2	490	4.437564e-5	5.705820e-1	1.164453e-3	1.507235e+0	5.440425e+1	82	283	1.993679e-2	2.897527e-1	unnamed,unnamed,unnamed,unnamed,unnamed,unnamed,unnamed,unnamed,unnamed,unnamed,unnamed,unnamed,unnamed,unnamed,unnamed,unnamed,unnamed,unnamed,unnamed,unnamed,unnamed,unnamed,unnamed,unnamed,unnamed,unnamed,unnamed,unnamed,unnamed,unnamed,unnamed,unnamed,unnamed,unnamed,unnamed,unnamed,unnamed,unnamed,unnamed,unnamed,unnamed,unnamed,unnamed,unnamed,unnamed,unnamed,unnamed,unnamed,unnamed,unnamed…	Alg8,Arl6,B3galnt1,B3galnt2,B3galt1,B3gat1,B3gat2,B3glct,B3gnt2,B4galnt2,Bmpr1b,Chst12,Chst14,Chst3,Chst8,Cog3,Csgalnact1,Csgalnact2,Dad1,Ddost,Dpy19l1,Dpy19l3,Edem3,Ext2,Foxl1,Galnt1,Galnt13,Galnt18,Galnt2,Galnt3,Galnt5,Galnt7,Galnt9,Gcnt1,Gcnt2,Gcnt7,Ggta1,Glce,Gm12887,Golph3,Gxylt1,Hpf1,Hs6st3,Large2,Lmf1,Man2a1,Mgat4c,Mgat5,Mgat5b,Ndst3,Npc1,Parp1,Parp10,Parp16,Pmm2,Pofut2,Pomt1,Pxylp1,Serp2,…
GO Biological Process	GO:0048511	rhythmic process	215	2.816739e-5	3.621763e-1	1.684541e-3	1.416664e+0	1.030590e+2	146	3.453720e-2	4.892761e-2	284	1.153467e-6	1.483128e-2	5.222281e-5	1.583881e+0	5.997925e+1	95	312	2.309750e-2	3.044872e-1	unnamed,unnamed,unnamed,unnamed,unnamed,unnamed,unnamed,unnamed,unnamed,unnamed,unnamed,unnamed,unnamed,unnamed,unnamed,unnamed,unnamed,unnamed,unnamed,unnamed,unnamed,unnamed,unnamed,unnamed,unnamed,unnamed,unnamed,unnamed,unnamed,unnamed,unnamed,unnamed,unnamed,unnamed,unnamed,unnamed,unnamed,unnamed,unnamed,unnamed,unnamed,unnamed,unnamed,unnamed,unnamed,unnamed,unnamed,unnamed,unnamed,unnamed…	Abcb4,Adamts1,Adcy1,Adcyap1,Ahr,Anxa1,Arntl,Bdnf,Bhlhe40,Bhlhe41,Bmpr1b,Btbd9,Ccar2,Cdk5r1,Clock,Cry2,Csnk1e,Csnk2a1,Cst3,Ctnna1,Dhx9,Drd2,Dyrk1a,Egr1,Enox1,Esr1,Esr2,Ets1,Foxc1,Foxo3,Fshr,Gpr157,Has1,Hlf,Hnf1b,Hrh1,Hs3st2,Id2,Immp2l,Inhba,Jun,Kcnma1,Kit,Kitl,Klf10,Klf9,Lep,Lgr4,Lhcgr,Map2k6,Mapk10,Mstn,Mtnr1b,Nampt,Ncoa1,Nfil3,Ngf,Ngfr,Nhlh2,Noct,Npy5r,Oas1d,Pax4,Pdgfra,Phb,Plekha1,Pparg,Ppargc1…
GO Biological Process	GO:0043065	positive regulation of apoptotic process	216	2.842974e-5	3.655496e-1	1.692359e-3	1.324592e+0	1.615592e+2	214	5.414182e-2	7.171582e-2	349	4.203488e-6	5.404845e-2	1.548666e-4	1.404109e+0	1.061171e+2	149	552	3.622660e-2	2.699275e-1	unnamed,unnamed,unnamed,unnamed,unnamed,unnamed,unnamed,unnamed,unnamed,unnamed,unnamed,unnamed,unnamed,unnamed,unnamed,unnamed,unnamed,unnamed,unnamed,unnamed,unnamed,unnamed,unnamed,unnamed,unnamed,unnamed,unnamed,unnamed,unnamed,unnamed,unnamed,unnamed,unnamed,unnamed,unnamed,unnamed,unnamed,unnamed,unnamed,unnamed,unnamed,unnamed,unnamed,unnamed,unnamed,unnamed,unnamed,unnamed,unnamed,unnamed…	Acer2,Aifm2,Akr1c18,Anxa1,Apbb2,Arhgef7,Atf3,Bad,Bcl10,Bcl2l11,Bcl2l14,Bcl6,Bmf,Bmp2,Bmp4,Bmp7,Bmpr1b,Bok,Btg1,Camk1d,Camk2a,Ccar2,Cd24a,Cdk5r1,Clu,Cnr1,Col18a1,Ctgf,Ctnna1,Ctnnb1,Ctnnbl1,Cyld,Dab2ip,Dap,Dlc1,Dusp1,Dusp6,Ect2,Eef1e1,Egln3,Epha7,F3,Fadd,Fank1,Fbxw7,Fndc1,Fnip1,Foxo1,Foxo3,Gadd45a,Gadd45g,Gapdh,Gm10053,Grik2,Grin2a,Gsn,Hmga2,Hmgb1,Hmgcr,Hmox1,Hoxa13,Ifng,Ift57,Igfbp3,Il10,Il12a,Il1…
GO Biological Process	GO:0071326	cellular response to monosaccharide stimulus	217	2.866627e-5	3.685909e-1	1.698576e-3	2.052566e+0	1.948780e+1	40	6.530764e-3	1.340483e-2	679	3.176080e-4	1.000000e+0	6.014438e-3	1.970378e+0	1.268792e+1	25	66	6.078288e-3	3.787879e-1	unnamed,unnamed,unnamed,unnamed,unnamed,unnamed,unnamed,unnamed,unnamed,unnamed,unnamed,unnamed,unnamed,unnamed,unnamed,unnamed,unnamed,unnamed,unnamed,unnamed,unnamed,unnamed,unnamed,unnamed,unnamed,unnamed,unnamed,unnamed,unnamed,unnamed,unnamed,unnamed,unnamed,unnamed,unnamed,unnamed,unnamed,unnamed,unnamed,unnamed	Aacs,Ang2,Ccl2,Foxo3,Gas6,Gclm,Ghrhr,Gjb6,Irs2,Kcnb1,Lep,Nox4,Pax2,Pik3ca,Ppargc1a,Ptprn2,Rab11fip2,Rack1,Rbm4,Serpinf1,Slc2a5,Sox4,Tjp1,Ucp2,Wdr35
GO Biological Process	GO:0032902	nerve growth factor production	218	2.870170e-5	3.690465e-1	1.692874e-3	1.055781e+1	5.682999e-1	6	1.904490e-4	2.010724e-3	5554	3.475329e-1	1.000000e+0	8.045693e-1	2.600900e+0	3.844824e-1	1	2	2.431315e-4	5.000000e-1	unnamed,unnamed,unnamed,unnamed,unnamed,unnamed	Pcsk6
GO Biological Process	GO:0046881	positive regulation of follicle-stimulating hormone secretion	219	2.898583e-5	3.726998e-1	1.701826e-3	6.897079e+0	1.159911e+0	8	3.887102e-4	2.680965e-3	1748	2.430907e-2	1.000000e+0	1.788135e-1	3.901349e+0	7.689647e-1	3	4	7.293946e-4	7.500000e-1	unnamed,unnamed,unnamed,unnamed,unnamed,unnamed,unnamed,unnamed	Inhbb,Lep,Smad4
GO Biological Process	GO:0010243	response to organonitrogen compound	220	2.941877e-5	3.782665e-1	1.719393e-3	1.271117e+0	2.218522e+2	282	7.434725e-2	9.450402e-2	237	3.744539e-7	4.814728e-3	2.031531e-5	1.379369e+0	1.457188e+2	201	758	4.886944e-2	2.651715e-1	unnamed,unnamed,unnamed,unnamed,unnamed,unnamed,unnamed,unnamed,unnamed,unnamed,unnamed,unnamed,unnamed,unnamed,unnamed,unnamed,unnamed,unnamed,unnamed,unnamed,unnamed,unnamed,unnamed,unnamed,unnamed,unnamed,unnamed,unnamed,unnamed,unnamed,unnamed,unnamed,unnamed,unnamed,unnamed,unnamed,unnamed,unnamed,unnamed,unnamed,unnamed,unnamed,unnamed,unnamed,unnamed,unnamed,unnamed,unnamed,unnamed,unnamed…	Aacs,Abat,Abcb4,Abcc4,Actn2,Adrb2,Agtr1b,Ahr,Akap6,Akr1b3,Akr1c18,Akt3,Anxa1,Aprt,Aqp1,Aqp8,Arid1b,Avpr1a,Bad,Bcar1,Blm,Bmp7,Braf,Brca1,C2cd5,Cacna1s,Cacna2d1,Cacybp,Camk2a,Camp,Casp6,Casq2,Cav2,Ccl2,Ccnd1,Cdh1,Cdk1,Cdkn1a,Cftr,Cnr1,Col3a1,Col4a1,Col4a6,Col6a1,Cpeb4,Crhbp,Crhr1,Cry2,Ctgf,Ctnna1,Ctnnb1,Dhx15,Diaph1,Dnmt3a,Drd1,Drd2,Drd5,Duox2,Dusp1,Egr1,Erbin,Errfi1,Ezr,Fadd,Fcgr1,Fosb,Foxo1,Foxo3…
GO Biological Process	GO:0030509	BMP signaling pathway	221	2.964730e-5	3.812050e-1	1.724909e-3	1.909144e+0	2.514215e+1	48	8.425654e-3	1.608579e-2	551	9.552412e-5	1.000000e+0	2.229127e-3	1.913305e+0	1.672498e+1	32	87	7.780209e-3	3.678161e-1	unnamed,unnamed,unnamed,unnamed,unnamed,unnamed,unnamed,unnamed,unnamed,unnamed,unnamed,unnamed,unnamed,unnamed,unnamed,unnamed,unnamed,unnamed,unnamed,unnamed,unnamed,unnamed,unnamed,unnamed,unnamed,unnamed,unnamed,unnamed,unnamed,unnamed,unnamed,unnamed,unnamed,unnamed,unnamed,unnamed,unnamed,unnamed,unnamed,unnamed,unnamed,unnamed,unnamed,unnamed,unnamed,unnamed,unnamed,unnamed	Acvr2b,Bmp10,Bmp2,Bmp4,Bmp7,Bmp8a,Bmpr1b,Dlx5,Egr1,Gata4,Gdf7,Lef1,Megf8,Msx1,Msx2,Pdcd4,Rgma,Rgmb,Ror2,Runx2,Slc39a5,Smad1,Smad4,Smad6,Smurf1,Sostdc1,T,Tgfb2,Tgfbr3,Tmem100,Usp15,Wnt3a
GO Biological Process	GO:0048514	blood vessel morphogenesis	222	3.061368e-5	3.936307e-1	1.773111e-3	1.325859e+0	1.591421e+2	211	5.333181e-2	7.071046e-2	30	1.722111e-16	2.214290e-12	7.380968e-14	1.902150e+0	7.728095e+1	147	402	3.574034e-2	3.656716e-1	unnamed,unnamed,unnamed,unnamed,unnamed,unnamed,unnamed,unnamed,unnamed,unnamed,unnamed,unnamed,unnamed,unnamed,unnamed,unnamed,unnamed,unnamed,unnamed,unnamed,unnamed,unnamed,unnamed,unnamed,unnamed,unnamed,unnamed,unnamed,unnamed,unnamed,unnamed,unnamed,unnamed,unnamed,unnamed,unnamed,unnamed,unnamed,unnamed,unnamed,unnamed,unnamed,unnamed,unnamed,unnamed,unnamed,unnamed,unnamed,unnamed,unnamed…	Adamts9,Adra2b,Aggf1,Ahr,Ang4,Angpt2,Anxa2,Apob,Arid2,Bcas3,Bmp4,Bmper,Calcrl,Ccl2,Cd34,Cdh13,Cdh2,Cited2,Col18a1,Col3a1,Col4a1,Col4a2,Ctgf,Ctnnb1,Cxcl12,Cxcr4,Dab2ip,Dll1,Dll4,E2f7,E2f8,Ednra,Elk3,Eng,Enpep,Epas1,Epha1,Ephb1,Ephb2,Ets1,Fbxw7,Fgf18,Fgfr1,Fgfr2,Flt1,Foxc1,Foxf1,Fzd5,Gata4,Gbx2,Gja1,Grem1,Hand1,Hand2,Hes1,Hey1,Hey2,Hif1a,Hmox1,Hoxa1,Hoxa13,Hpse,Hspg2,Ihh,Jag1,Jun,Klf5,Lama1,Lef1,Le…
GO Biological Process	GO:1902338	negative regulation of apoptotic process involved in morphogenesis	223	3.123772e-5	4.016546e-1	1.801142e-3	4.361630e+0	2.751265e+0	12	9.220057e-4	4.021448e-3	670	2.943061e-4	1.000000e+0	5.648042e-3	4.458685e+0	1.345688e+0	6	7	1.458789e-3	8.571429e-1	unnamed,unnamed,unnamed,unnamed,unnamed,unnamed,unnamed,unnamed,unnamed,unnamed,unnamed,unnamed	Bmp7,Foxc1,Hnf1b,Pax2,Pax8,Tgfbr3
GO Biological Process	GO:0051146	striated muscle cell differentiation	224	3.149910e-5	4.050154e-1	1.808105e-3	1.536128e+0	6.444776e+1	99	2.159777e-2	3.317694e-2	367	6.301818e-6	8.102878e-2	2.207869e-4	1.682174e+0	3.864048e+1	65	201	1.580355e-2	3.233831e-1	unnamed,unnamed,unnamed,unnamed,unnamed,unnamed,unnamed,unnamed,unnamed,unnamed,unnamed,unnamed,unnamed,unnamed,unnamed,unnamed,unnamed,unnamed,unnamed,unnamed,unnamed,unnamed,unnamed,unnamed,unnamed,unnamed,unnamed,unnamed,unnamed,unnamed,unnamed,unnamed,unnamed,unnamed,unnamed,unnamed,unnamed,unnamed,unnamed,unnamed,unnamed,unnamed,unnamed,unnamed,unnamed,unnamed,unnamed,unnamed,unnamed,unnamed…	Actg1,Actn2,Akap13,Avpr1a,Barx2,Bin3,Bmp10,Bmp2,Bmp4,Cacna1s,Cacna2d2,Cacybp,Casq2,Cav2,Cdh2,Cdk1,Cxadr,Fhl2,Fhod3,Foxp1,Gata4,Gata6,Hacd1,Hey2,Ift20,Klhl40,Lef1,Lmod1,Mef2a,Met,Mtpn,Myh10,Myo18b,Myocd,Myod1,Myom2,Myoz3,Neo1,Nfatc2,Nox4,Nppa,Pdgfra,Pitx2,Prkar1a,Prox1,Rarb,Ripor2,Rxra,Ryr1,Sdc1,Shh,Ski,Slc8a1,Smyd3,Sox6,Speg,T,Tanc1,Tbx3,Tbx5,Tnnt2,Vegfa,Wdr1,Wnt3a,Wt1
GO Biological Process	GO:1903793	positive regulation of anion transport	225	3.251928e-5	4.181329e-1	1.858368e-3	2.498915e+0	1.040452e+1	26	3.486768e-3	8.713137e-3	1389	8.993022e-3	1.000000e+0	8.324858e-2	1.857785e+0	8.074129e+0	15	42	3.646973e-3	3.571429e-1	unnamed,unnamed,unnamed,unnamed,unnamed,unnamed,unnamed,unnamed,unnamed,unnamed,unnamed,unnamed,unnamed,unnamed,unnamed,unnamed,unnamed,unnamed,unnamed,unnamed,unnamed,unnamed,unnamed,unnamed,unnamed,unnamed	Abat,Abcb4,Atp8a1,Avpr1a,Cftr,Grik1,Map2k6,Ntsr1,Pla2g10,Pla2r1,Rab3gap1,Slc6a1,Syt4,Tnfrsf11a,Tnfsf11
GO Biological Process	GO:0009100	glycoprotein metabolic process	226	3.351425e-5	4.309262e-1	1.906753e-3	1.405907e+0	1.059814e+2	149	3.551656e-2	4.993298e-2	327	2.869244e-6	3.689274e-2	1.128218e-4	1.553997e+0	6.113269e+1	95	318	2.309750e-2	2.987421e-1	unnamed,unnamed,unnamed,unnamed,unnamed,unnamed,unnamed,unnamed,unnamed,unnamed,unnamed,unnamed,unnamed,unnamed,unnamed,unnamed,unnamed,unnamed,unnamed,unnamed,unnamed,unnamed,unnamed,unnamed,unnamed,unnamed,unnamed,unnamed,unnamed,unnamed,unnamed,unnamed,unnamed,unnamed,unnamed,unnamed,unnamed,unnamed,unnamed,unnamed,unnamed,unnamed,unnamed,unnamed,unnamed,unnamed,unnamed,unnamed,unnamed,unnamed…	Alg8,Arl6,B3galnt1,B3galnt2,B3galt1,B3gat1,B3gat2,B3glct,B3gnt2,B4galnt2,Bmp2,Bmpr1b,Chst12,Chst14,Chst3,Chst8,Cog3,Col11a1,Csgalnact1,Csgalnact2,Dad1,Dcn,Ddost,Dpy19l1,Dpy19l3,Edem3,Ext2,Foxl1,Galnt1,Galnt13,Galnt18,Galnt2,Galnt3,Galnt5,Galnt7,Galnt9,Gcnt1,Gcnt2,Gcnt7,Ggta1,Glce,Gm12887,Golph3,Gpc1,Gxylt1,Hif1a,Hpf1,Hpse,Hs6st3,Ihh,Impad1,Large2,Lmf1,Man2a1,Manba,Mgat4c,Mgat5,Mgat5b,Ndst3,Npc1,P…
GO Biological Process	GO:0008283	cell proliferation	227	3.364045e-5	4.325489e-1	1.905502e-3	1.299542e+0	1.831414e+2	238	6.137447e-2	7.975871e-2	115	3.054226e-10	3.927124e-6	3.414890e-8	1.559622e+0	1.090007e+2	170	567	4.133236e-2	2.998236e-1	unnamed,unnamed,unnamed,unnamed,unnamed,unnamed,unnamed,unnamed,unnamed,unnamed,unnamed,unnamed,unnamed,unnamed,unnamed,unnamed,unnamed,unnamed,unnamed,unnamed,unnamed,unnamed,unnamed,unnamed,unnamed,unnamed,unnamed,unnamed,unnamed,unnamed,unnamed,unnamed,unnamed,unnamed,unnamed,unnamed,unnamed,unnamed,unnamed,unnamed,unnamed,unnamed,unnamed,unnamed,unnamed,unnamed,unnamed,unnamed,unnamed,unnamed…	Ace,Ambn,Apoa1,Appl2,Arid2,Arih2,Bad,Bmp10,Bmp2,Bmp4,Bmp7,Bmper,Bok,Ccnd1,Cd180,Cd34,Cd86,Cdh13,Cdk1,Cep120,Cited2,Clu,Col4a3bp,Crip3,Ctgf,Ctnnb1,Cxcl12,Cxcr4,Dach1,Dagla,Dct,Disc1,Dixdc1,Dlx5,Dock2,E2f8,Egr1,Eif2s2,Eml1,Emx2,Enpep,Ephb1,Esr1,Esrrb,Etv6,Fat4,Fgfr1,Fgfr2,Foxc1,Fpgs,Fshr,Fyn,Gbx2,Gli2,Gli3,Glul,Golph3,Grhl2,H3f3a,Hand2,Hgf,Hhip,Hlcs,Hmga2,Hmgb1,Hnf1b,Htr1a,Id2,Ifnk,Ift20,Igf2bp1,Ig…
GO Biological Process	GO:0051249	regulation of lymphocyte activation	228	3.379057e-5	4.344791e-1	1.905610e-3	1.402126e+0	1.076936e+2	151	3.609035e-2	5.060322e-2	1004	2.091619e-3	1.000000e+0	2.678689e-2	1.310479e+0	7.478182e+1	98	389	2.382689e-2	2.519280e-1	unnamed,unnamed,unnamed,unnamed,unnamed,unnamed,unnamed,unnamed,unnamed,unnamed,unnamed,unnamed,unnamed,unnamed,unnamed,unnamed,unnamed,unnamed,unnamed,unnamed,unnamed,unnamed,unnamed,unnamed,unnamed,unnamed,unnamed,unnamed,unnamed,unnamed,unnamed,unnamed,unnamed,unnamed,unnamed,unnamed,unnamed,unnamed,unnamed,unnamed,unnamed,unnamed,unnamed,unnamed,unnamed,unnamed,unnamed,unnamed,unnamed,unnamed…	Ahr,Anxa1,Arg2,Atad5,Bad,Bcl10,Bcl6,Blm,Bmp4,Braf,Cblb,Ccl2,Ccr7,Cd1d1,Cd24a,Cd320,Cd5,Cd83,Cd86,Cdkn1a,Clptm1,Ctnnb1,Cyld,Cyp26b1,Dlg5,Dusp10,Dusp22,Erbb2,Fadd,Gas6,Gli3,Gpam,Gsn,H2-Oa,Hes1,Hlx,Hmgb1,Hps1,Icosl,Id2,Ifng,Ihh,Ikzf1,Il10,Il12a,Il15,Il21,Il6st,Il7r,Irs2,Itch,Lep,Lgals9,Malt1,Msh2,Myb,Nck2,Nfatc2,Pag1,Pawr,Paxip1,Peli1,Pik3r6,Pla2g2d,Prkar1a,Prkcq,Rasgrp1,Ripk2,Ripor2,Rnf41,Scgb1a1,S…
GO Biological Process	GO:2000191	regulation of fatty acid transport	229	3.414693e-5	4.390612e-1	1.917298e-3	2.818934e+0	7.449624e+0	21	2.496523e-3	7.037534e-3	1273	6.678108e-3	1.000000e+0	6.745256e-2	2.261652e+0	4.421547e+0	10	23	2.431315e-3	4.347826e-1	unnamed,unnamed,unnamed,unnamed,unnamed,unnamed,unnamed,unnamed,unnamed,unnamed,unnamed,unnamed,unnamed,unnamed,unnamed,unnamed,unnamed,unnamed,unnamed,unnamed,unnamed	Acsl4,Irs2,Map2k6,Ntsr1,Pla2g10,Pla2r1,Syk,Thbs1,Tnfrsf11a,Tnfsf11
GO Biological Process	GO:1901137	carbohydrate derivative biosynthetic process	230	3.495889e-5	4.495014e-1	1.954354e-3	1.352646e+0	1.360297e+2	184	4.558636e-2	6.166220e-2	779	7.084915e-4	1.000000e+0	1.169420e-2	1.300450e+0	9.765852e+1	127	508	3.087770e-2	2.500000e-1	unnamed,unnamed,unnamed,unnamed,unnamed,unnamed,unnamed,unnamed,unnamed,unnamed,unnamed,unnamed,unnamed,unnamed,unnamed,unnamed,unnamed,unnamed,unnamed,unnamed,unnamed,unnamed,unnamed,unnamed,unnamed,unnamed,unnamed,unnamed,unnamed,unnamed,unnamed,unnamed,unnamed,unnamed,unnamed,unnamed,unnamed,unnamed,unnamed,unnamed,unnamed,unnamed,unnamed,unnamed,unnamed,unnamed,unnamed,unnamed,unnamed,unnamed…	4930402F06Rik,Acot7,Adcy1,Adcy2,Adcy5,Adcy8,Adcy9,Adk,Adsl,Alg8,Amd1,Aprt,Aqp1,Arl6,Atp5g3,Atp5o,Atp5s,B3galnt1,B3galnt2,B3galt1,B3gat1,B3gat2,B3glct,B3gnt2,B4galnt1,B4galnt2,Bmpr1b,Calcrl,Chst12,Chst14,Chst3,Chst8,Cmas,Cmpk2,Cog3,Csgalnact1,Csgalnact2,Cwh43,Dad1,Dcakd,Dctd,Ddost,Dpy19l1,Dpy19l3,Edem3,Ext2,Foxl1,Gal3st1,Galnt1,Galnt13,Galnt18,Galnt2,Galnt3,Galnt5,Galnt7,Galnt9,Gcnt1,Gcnt2,Gcnt7,G…
GO Biological Process	GO:0009948	anterior/posterior axis specification	231	3.571783e-5	4.592599e-1	1.988138e-3	2.098525e+0	1.763144e+1	37	5.908658e-3	1.239946e-2	1167	4.242808e-3	1.000000e+0	4.674724e-2	1.830263e+0	1.038102e+1	19	54	4.619499e-3	3.518519e-1	unnamed,unnamed,unnamed,unnamed,unnamed,unnamed,unnamed,unnamed,unnamed,unnamed,unnamed,unnamed,unnamed,unnamed,unnamed,unnamed,unnamed,unnamed,unnamed,unnamed,unnamed,unnamed,unnamed,unnamed,unnamed,unnamed,unnamed,unnamed,unnamed,unnamed,unnamed,unnamed,unnamed,unnamed,unnamed,unnamed,unnamed	Bmp4,Ctnnb1,Foxa2,Fzd5,Hey1,Hey2,Lrp6,Otx2,Pcsk6,Pld6,Ripply2,Shh,Six2,Ski,Smad4,Tbx3,Tcf7l1,Wnt3,Wt1
GO Biological Process	GO:0016441	posttranscriptional gene silencing	232	3.599115e-5	4.627742e-1	1.994716e-3	3.105888e+0	5.795444e+0	18	1.942173e-3	6.032172e-3	3945	1.904545e-1	1.000000e+0	6.207513e-1	1.330693e+0	8.266371e+0	11	43	2.674447e-3	2.558140e-1	unnamed,unnamed,unnamed,unnamed,unnamed,unnamed,unnamed,unnamed,unnamed,unnamed,unnamed,unnamed,unnamed,unnamed,unnamed,unnamed,unnamed,unnamed	Adar,Cnot1,Dhx9,Hnrnpa2b1,Limd1,Ncbp1,Pum2,Rbm4,Tnrc6b,Tnrc6c,Xpo5
GO Biological Process	GO:0031669	cellular response to nutrient levels	233	3.628245e-5	4.665197e-1	2.002231e-3	1.619910e+0	4.876814e+1	79	1.634321e-2	2.647453e-2	1110	3.414778e-3	1.000000e+0	3.955605e-2	1.431183e+0	3.633358e+1	52	189	1.264284e-2	2.751323e-1	unnamed,unnamed,unnamed,unnamed,unnamed,unnamed,unnamed,unnamed,unnamed,unnamed,unnamed,unnamed,unnamed,unnamed,unnamed,unnamed,unnamed,unnamed,unnamed,unnamed,unnamed,unnamed,unnamed,unnamed,unnamed,unnamed,unnamed,unnamed,unnamed,unnamed,unnamed,unnamed,unnamed,unnamed,unnamed,unnamed,unnamed,unnamed,unnamed,unnamed,unnamed,unnamed,unnamed,unnamed,unnamed,unnamed,unnamed,unnamed,unnamed,unnamed…	5330417C22Rik,Aqp3,Atf3,Atp2b1,BC048403,Bmf,Cdkn1a,Cpeb4,Dap,Dsc2,Fnip1,Foxa2,Foxo1,Gas6,Glul,Hmox1,Il15,Inhbb,Jun,Kcnb1,Klf10,Lep,Map1lc3b,Map3k5,Mtmr3,Myh13,Myod1,Ncoa1,Penk,Pick1,Pik3c3,Pik3r4,Prkd1,Ptn,Rnf152,Rptor,Rragc,Rragd,Scd4,Sesn1,Sesn3,Sirt1,Slc2a1,Slc38a2,Slc39a5,Stk24,Tcf7l2,Tnc,Ucp2,Usf1,Wnt4,Xbp1
GO Biological Process	GO:0002694	regulation of leukocyte activation	234	3.643115e-5	4.684317e-1	2.001845e-3	1.371538e+0	1.232193e+2	169	4.129334e-2	5.663539e-2	1121	3.565924e-3	1.000000e+0	4.090156e-2	1.266525e+0	8.843094e+1	112	460	2.723073e-2	2.434783e-1	unnamed,unnamed,unnamed,unnamed,unnamed,unnamed,unnamed,unnamed,unnamed,unnamed,unnamed,unnamed,unnamed,unnamed,unnamed,unnamed,unnamed,unnamed,unnamed,unnamed,unnamed,unnamed,unnamed,unnamed,unnamed,unnamed,unnamed,unnamed,unnamed,unnamed,unnamed,unnamed,unnamed,unnamed,unnamed,unnamed,unnamed,unnamed,unnamed,unnamed,unnamed,unnamed,unnamed,unnamed,unnamed,unnamed,unnamed,unnamed,unnamed,unnamed…	Abr,Ahr,Anxa1,Arg2,Atad5,Bad,Bcl10,Bcl6,Blm,Bmp4,Braf,Cblb,Ccl2,Ccr7,Cd1d1,Cd24a,Cd320,Cd5,Cd83,Cd86,Cdkn1a,Clptm1,Cnr1,Crhr1,Ctnnb1,Cyld,Cyp26b1,Dlg5,Dusp10,Dusp22,Erbb2,Fadd,Fam19a3,Foxf1,Gas6,Gli3,Gpam,Gsn,H2-Oa,Hes1,Hlx,Hmgb1,Hmox1,Hps1,Icosl,Id2,Ifng,Ihh,Ikzf1,Il10,Il12a,Il15,Il21,Il6st,Il7r,Irs2,Itch,Itgb2,Ldlr,Lep,Lgals9,Malt1,Milr1,Msh2,Myb,Nck2,Nectin2,Nfatc2,Pag1,Pawr,Paxip1,Peli1,Pik3r…
GO Biological Process	GO:0032278	positive regulation of gonadotropin secretion	235	3.651789e-5	4.695470e-1	1.998072e-3	6.672216e+0	1.199002e+0	8	4.018103e-4	2.680965e-3	2375	5.211357e-2	1.000000e+0	2.821374e-1	3.121080e+0	9.612059e-1	3	5	7.293946e-4	6.000000e-1	unnamed,unnamed,unnamed,unnamed,unnamed,unnamed,unnamed,unnamed	Inhbb,Lep,Smad4
GO Biological Process	GO:0051259	protein oligomerization	236	3.685855e-5	4.739272e-1	2.008166e-3	1.396109e+0	1.095903e+2	153	3.672598e-2	5.127346e-2	1203	5.230090e-3	1.000000e+0	5.590066e-2	1.246712e+0	9.304473e+1	116	484	2.820326e-2	2.396694e-1	unnamed,unnamed,unnamed,unnamed,unnamed,unnamed,unnamed,unnamed,unnamed,unnamed,unnamed,unnamed,unnamed,unnamed,unnamed,unnamed,unnamed,unnamed,unnamed,unnamed,unnamed,unnamed,unnamed,unnamed,unnamed,unnamed,unnamed,unnamed,unnamed,unnamed,unnamed,unnamed,unnamed,unnamed,unnamed,unnamed,unnamed,unnamed,unnamed,unnamed,unnamed,unnamed,unnamed,unnamed,unnamed,unnamed,unnamed,unnamed,unnamed,unnamed…	Actn2,Adsl,Amfr,Anxa2,Anxa6,Atl2,Bcl10,Blm,Bok,Braf,C9,Cabyr,Cav2,Cbr4,Cdh1,Col6a1,Col6a4,Cpsf6,Crtc3,Cth,Ctnna1,Dgkh,Dpys,Ect2,Eef1a1,Ehd4,Evl,Fbp1,Gbp5,Gja1,Glra1,Gls,Glul,Gnaq,Gpx3,Grhpr,Grin2b,Hcn1,Hgsnat,Hmgcr,Hmox1,Ide,Ikbke,Ikzf1,Ildr1,Insr,Kcnb1,Kcnc4,Kcnf1,Kcng1,Kcng2,Kcng3,Kcng4,Kcnj12,Kcnj2,Kcnma1,Kcnrg,Kcns1,Kcns3,Kcnv1,Kctd1,Kctd12,Kctd15,Kctd21,Kctd3,Kctd7,Kctd8,Lnx1,Malt1,Mapt,Mat2…
GO Biological Process	GO:0045596	negative regulation of cell differentiation	237	3.762066e-5	4.837264e-1	2.041040e-3	1.246716e+0	2.550702e+2	318	8.547929e-2	1.065684e-1	77	5.479640e-12	7.045721e-8	9.150287e-10	1.537057e+0	1.405283e+2	216	731	5.251641e-2	2.954856e-1	unnamed,unnamed,unnamed,unnamed,unnamed,unnamed,unnamed,unnamed,unnamed,unnamed,unnamed,unnamed,unnamed,unnamed,unnamed,unnamed,unnamed,unnamed,unnamed,unnamed,unnamed,unnamed,unnamed,unnamed,unnamed,unnamed,unnamed,unnamed,unnamed,unnamed,unnamed,unnamed,unnamed,unnamed,unnamed,unnamed,unnamed,unnamed,unnamed,unnamed,unnamed,unnamed,unnamed,unnamed,unnamed,unnamed,unnamed,unnamed,unnamed,unnamed…	Aatk,Adcyap1,Ankrd17,Anxa1,Arntl,Bcl11a,Bcl6,Bdnf,Bhlhe23,Bhlhe41,Bmp2,Bmp4,Bmp7,Casz1,Cbfa2t2,Ccnd1,Ccnk,Cd24a,Cdk13,Cdk5r1,Cdk6,Clec2d,Cntn2,Col3a1,Col5a1,Ctdp1,Ctnna1,Ctnnb1,Ctr9,Cxcl14,Cyld,Dab1,Dab2ip,Dixdc1,Dkk1,Dll1,Dlx2,Dusp10,Dynlt1a,Dynlt1b,Efemp1,Efna5,Eif4e,Epha3,Epha7,Ephb1,Ephb2,Erbb2,Esrrb,Fezf2,Fkbp4,Fndc3b,Foxa2,Foxo1,Foxo3,Foxp1,Fstl4,Fzd7,Gli2,Gli3,Gpr55,Grem1,Grhl2,Hand2,Hes1,…
GO Biological Process	GO:0006259	DNA metabolic process	238	3.810413e-5	4.899429e-1	2.058584e-3	1.364723e+0	1.267657e+2	173	4.248180e-2	5.797587e-2	6405	4.089833e-1	1.000000e+0	8.210316e-1	1.021358e+0	1.263025e+2	129	657	3.136397e-2	1.963470e-1	unnamed,unnamed,unnamed,unnamed,unnamed,unnamed,unnamed,unnamed,unnamed,unnamed,unnamed,unnamed,unnamed,unnamed,unnamed,unnamed,unnamed,unnamed,unnamed,unnamed,unnamed,unnamed,unnamed,unnamed,unnamed,unnamed,unnamed,unnamed,unnamed,unnamed,unnamed,unnamed,unnamed,unnamed,unnamed,unnamed,unnamed,unnamed,unnamed,unnamed,unnamed,unnamed,unnamed,unnamed,unnamed,unnamed,unnamed,unnamed,unnamed,unnamed…	4930447C04Rik,Anxa1,Asf1a,Bach1,Bcl11b,Blm,Brca1,Cdc5l,Cdc7,Cdk1,Cdkn2d,Chchd4,Chd1l,Ctgf,Dclre1c,Ddx1,Ddx4,Dnmt3a,Donson,Ehmt1,Ercc4,Ercc6,Ercc6l2,Exo1,Eya2,Eya4,Fancc,Foxp1,Fto,Gin1,Gins3,Gm27027,Gm5136,Gmnn,Gnas,Gstt1,Helb,Helq,Herc2,Hmbox1,Hmga1,Hmga2,Hmgb1,Hmgb2,Hus1b,Icosl,Ino80,Ino80d,Kdm4d,Kmt2e,Lef1,Lin9,Mael,Mcm5,Mcm9,Mettl4,Mgme1,Mgmt,Mki67,Mms22l,Mrnip,Msh2,Nabp1,Nfib,Nfrkb,Nsmce3,Otu…
GO Biological Process	GO:0009913	epidermal cell differentiation	239	3.820927e-5	4.912948e-1	2.055627e-3	1.640336e+0	4.572233e+1	75	1.532250e-2	2.513405e-2	1344	8.141032e-3	1.000000e+0	7.788496e-2	1.410126e+0	3.191204e+1	45	166	1.094092e-2	2.710843e-1	unnamed,unnamed,unnamed,unnamed,unnamed,unnamed,unnamed,unnamed,unnamed,unnamed,unnamed,unnamed,unnamed,unnamed,unnamed,unnamed,unnamed,unnamed,unnamed,unnamed,unnamed,unnamed,unnamed,unnamed,unnamed,unnamed,unnamed,unnamed,unnamed,unnamed,unnamed,unnamed,unnamed,unnamed,unnamed,unnamed,unnamed,unnamed,unnamed,unnamed,unnamed,unnamed,unnamed,unnamed,unnamed,unnamed,unnamed,unnamed,unnamed,unnamed…	Anxa1,Bcl11b,Cdh23,Clrn1,Cnfn,Ctnnd1,Cyp26b1,Dll1,Dsp,Evpl,Fgfr1,Flnb,Gli2,Grxcr1,Hes1,Hrnr,Intu,Jag1,Kazn,Kcnma1,Kdf1,Krt17,Krt2,Lhfpl5,Myo6,Myo7a,Palld,Pax6,Pou2f3,Ppl,Ptch1,Rbpj,Ripor2,Sav1,Slc4a7,Smarca4,Sod1,Stk4,Tfap2a,Tfap2c,Tmc1,Ubn1,Ush2a,Wdpcp,Yap1
GO Biological Process	GO:0001666	response to hypoxia	240	3.911580e-5	5.029510e-1	2.095629e-3	1.490800e+0	7.378591e+1	110	2.472718e-2	3.686327e-2	1159	4.042610e-3	1.000000e+0	4.484890e-2	1.348615e+0	5.190512e+1	70	270	1.701921e-2	2.592593e-1	unnamed,unnamed,unnamed,unnamed,unnamed,unnamed,unnamed,unnamed,unnamed,unnamed,unnamed,unnamed,unnamed,unnamed,unnamed,unnamed,unnamed,unnamed,unnamed,unnamed,unnamed,unnamed,unnamed,unnamed,unnamed,unnamed,unnamed,unnamed,unnamed,unnamed,unnamed,unnamed,unnamed,unnamed,unnamed,unnamed,unnamed,unnamed,unnamed,unnamed,unnamed,unnamed,unnamed,unnamed,unnamed,unnamed,unnamed,unnamed,unnamed,unnamed…	Abat,Abcb4,Adsl,Agtr1b,Angpt2,Aqp1,Aqp3,Atp1b1,Bach1,Bad,Bmp2,Ccl2,Cd24a,Cited2,Crhr1,Cst3,Dnmt3a,Drd2,Ednra,Egr1,Eng,Epas1,Ets1,Flt1,Fmn2,Fndc1,Foxo3,Gata6,Hif1a,Hif1an,Hmox1,Itpr1,Kcnk2,Kcnma1,Lep,Limd1,Myc,Myocd,Nox4,Nppa,Pdk1,Pdlim1,Penk,Pink1,Ppargc1a,Prkcb,Prkce,Pten,Ptn,Ramp2,Rbpj,Ryr1,Scap,Sirt1,Slc2a8,Slc6a4,Slc8a3,Smad3,Smad4,Sod2,Sod3,Suv39h2,Tgfb2,Tsc2,Ucp2,Usf1,Uts2,Vegfa,Vegfc,Zfp36…
GO Biological Process	GO:0001707	mesoderm formation	241	4.165333e-5	5.355785e-1	2.222317e-3	1.927070e+0	2.335152e+1	45	7.825576e-3	1.508043e-2	384	8.870223e-6	1.140533e-1	2.970139e-4	2.240775e+0	1.249568e+1	28	65	6.807683e-3	4.307692e-1	unnamed,unnamed,unnamed,unnamed,unnamed,unnamed,unnamed,unnamed,unnamed,unnamed,unnamed,unnamed,unnamed,unnamed,unnamed,unnamed,unnamed,unnamed,unnamed,unnamed,unnamed,unnamed,unnamed,unnamed,unnamed,unnamed,unnamed,unnamed,unnamed,unnamed,unnamed,unnamed,unnamed,unnamed,unnamed,unnamed,unnamed,unnamed,unnamed,unnamed,unnamed,unnamed,unnamed,unnamed,unnamed	Bmp4,Bmp7,Crb2,Dkk1,Eomes,Exoc4,Ext2,Foxc1,Foxf1,Hand1,Hmga2,Hnf1a,Inhba,Itga8,Lef1,Macf1,Pax2,Pofut2,Prkar1a,Six2,Smad1,Smad2,Smad3,Snai1,T,Wnt11,Wnt3,Wnt3a
GO Biological Process	GO:0035195	gene silencing by miRNA	242	4.177191e-5	5.371032e-1	2.219435e-3	3.193773e+0	5.322858e+0	17	1.783800e-3	5.697051e-3	3810	1.804819e-1	1.000000e+0	6.090909e-1	1.368895e+0	7.305165e+0	10	38	2.431315e-3	2.631579e-1	unnamed,unnamed,unnamed,unnamed,unnamed,unnamed,unnamed,unnamed,unnamed,unnamed,unnamed,unnamed,unnamed,unnamed,unnamed,unnamed,unnamed	Adar,Cnot1,Hnrnpa2b1,Limd1,Ncbp1,Pum2,Rbm4,Tnrc6b,Tnrc6c,Xpo5
GO Biological Process	GO:0008360	regulation of cell shape	243	4.236718e-5	5.447572e-1	2.241799e-3	1.688022e+0	3.969142e+1	67	1.330141e-2	2.245308e-2	1404	9.281430e-3	1.000000e+0	8.500045e-2	1.438796e+0	2.710601e+1	39	141	9.482130e-3	2.765957e-1	unnamed,unnamed,unnamed,unnamed,unnamed,unnamed,unnamed,unnamed,unnamed,unnamed,unnamed,unnamed,unnamed,unnamed,unnamed,unnamed,unnamed,unnamed,unnamed,unnamed,unnamed,unnamed,unnamed,unnamed,unnamed,unnamed,unnamed,unnamed,unnamed,unnamed,unnamed,unnamed,unnamed,unnamed,unnamed,unnamed,unnamed,unnamed,unnamed,unnamed,unnamed,unnamed,unnamed,unnamed,unnamed,unnamed,unnamed,unnamed,unnamed,unnamed…	Anxa1,Arap1,Arap3,Arhgap18,Arhgef18,Ccl2,Cdc42ep4,Cdc42se2,Cdc7,Cfdp1,Csnk1e,Csnk1g2,Diaph1,Dlc1,Epb41l2,Ezr,Fblim1,Fermt2,Fyn,Gas7,Hexb,Kit,Limd1,Myh10,Parva,Parvb,Plxnd1,Ptn,Rhou,Sema3e,Slc26a5,Syne3,Ttbk1,Vegfa,Vrk1,Wasf3,Wdpcp,Wdr1,Wdr11
GO Biological Process	GO:0002009	morphogenesis of an epithelium	244	4.362912e-5	5.609832e-1	2.299112e-3	1.280591e+0	1.999077e+2	256	6.699320e-2	8.579088e-2	19	3.880440e-18	4.989470e-14	2.626037e-15	1.848832e+0	9.573611e+1	177	498	4.303428e-2	3.554217e-1	unnamed,unnamed,unnamed,unnamed,unnamed,unnamed,unnamed,unnamed,unnamed,unnamed,unnamed,unnamed,unnamed,unnamed,unnamed,unnamed,unnamed,unnamed,unnamed,unnamed,unnamed,unnamed,unnamed,unnamed,unnamed,unnamed,unnamed,unnamed,unnamed,unnamed,unnamed,unnamed,unnamed,unnamed,unnamed,unnamed,unnamed,unnamed,unnamed,unnamed,unnamed,unnamed,unnamed,unnamed,unnamed,unnamed,unnamed,unnamed,unnamed,unnamed…	Abl2,Ahi1,Ahr,Aire,Arhgap12,Astn2,Bcl10,Bmp2,Bmp4,Bmp7,Celsr1,Cited2,Cobl,Col4a1,Col5a1,Ctnnb1,Ctnnbip1,Ctnnd1,Cxcl12,Cxcr4,Dlc1,Dlg5,Dll1,Dll4,Ednra,Enah,Eng,Epha7,Esr1,Esr2,Fat4,Fem1b,Fgfr1,Fgfr2,Flt1,Fmn1,Foxa2,Foxe1,Foxf1,Foxf2,Foxq1,Fras1,Fzd1,Fzd5,Gata4,Gbx2,Gdf7,Gja1,Gli2,Gli3,Grem1,Grhl2,Grhl3,Hand1,Hand2,Hes1,Hey1,Hhip,Hif1a,Hmga2,Hnf1b,Hoxa13,Hoxd11,Hoxd13,Ift20,Ift57,Ihh,Il10,Intu,Irx2…
GO Biological Process	GO:0043603	cellular amide metabolic process	245	4.413212e-5	5.674508e-1	2.316126e-3	1.369119e+0	1.219762e+2	167	4.087675e-2	5.596515e-2	9276	8.537054e-1	1.000000e+0	1.000000e+0	9.194263e-1	1.207275e+2	111	628	2.698760e-2	1.767516e-1	unnamed,unnamed,unnamed,unnamed,unnamed,unnamed,unnamed,unnamed,unnamed,unnamed,unnamed,unnamed,unnamed,unnamed,unnamed,unnamed,unnamed,unnamed,unnamed,unnamed,unnamed,unnamed,unnamed,unnamed,unnamed,unnamed,unnamed,unnamed,unnamed,unnamed,unnamed,unnamed,unnamed,unnamed,unnamed,unnamed,unnamed,unnamed,unnamed,unnamed,unnamed,unnamed,unnamed,unnamed,unnamed,unnamed,unnamed,unnamed,unnamed,unnamed…	Abcf1,Ace,Acer2,Aldh1l1,Alox12b,Arg2,Aspg,Asrgl1,B3galt1,B4galnt1,Bace2,Btd,Cars2,Cdkal1,Chac1,Chst8,Cln8,Col4a3bp,Cpeb4,Cpm,Cpq,D1Pas1,Dars,Dars2,Eef1a1,Eef1e1,Eefsec,Efl1,Eif2d,Eif2s2,Eif3d,Eif4a2,Eif4e,Eif4e1b,Eif4g2,Eif5,Enpep,Ero1lb,Etf1,Fpgs,Gal3st1,Gatb,Gclm,Gm10036,Gm10076,Gm10260,Gm5093,Gm8225,Gm8973,Gsto2,Gstt1,Gstt3,Hbs1l,Hexb,Ide,Immp2l,Larp1,Lars2,Mgst1,Mrpl1,Mrpl15,Mrpl23,Mrpl3,Mrpl…
GO Biological Process	GO:0070150	mitochondrial glycyl-tRNA aminoacylation	246	4.419156e-5	5.682151e-1	2.309817e-3	2.134262e+1	1.874185e-1	4	6.280779e-5	1.340483e-3	5554	3.475329e-1	1.000000e+0	8.045693e-1	2.600900e+0	3.844824e-1	1	2	2.431315e-4	5.000000e-1	unnamed,unnamed,unnamed,unnamed	Polg2
GO Biological Process	GO:0051150	regulation of smooth muscle cell differentiation	247	4.433552e-5	5.700661e-1	2.307960e-3	2.318959e+0	1.250561e+1	29	4.190889e-3	9.718499e-3	263	7.515143e-7	9.662971e-3	3.674133e-5	3.275207e+0	5.190512e+0	17	27	4.133236e-3	6.296296e-1	unnamed,unnamed,unnamed,unnamed,unnamed,unnamed,unnamed,unnamed,unnamed,unnamed,unnamed,unnamed,unnamed,unnamed,unnamed,unnamed,unnamed,unnamed,unnamed,unnamed,unnamed,unnamed,unnamed,unnamed,unnamed,unnamed,unnamed,unnamed,unnamed	Ankrd17,Bmp4,Cth,Eng,Fgfr2,Foxf1,Kit,Myocd,Olfm2,Pdcd4,Pdgfb,Prdm6,Shh,Sirt1,Smarcd3,Tshz3,Zeb1
GO Biological Process	GO:0035945	mitochondrial ncRNA surveillance	248	4.453399e-5	5.726180e-1	2.308944e-3	4.580745e+1	6.549153e-2	3	2.194756e-5	1.005362e-3	3965	1.922412e-1	1.000000e+0	6.234142e-1	5.201799e+0	1.922412e-1	1	1	2.431315e-4	1.000000e+0	unnamed,unnamed,unnamed	Supv3l1
GO Biological Process	GO:0035946	mitochondrial mRNA surveillance	248	4.453399e-5	5.726180e-1	2.308944e-3	4.580745e+1	6.549153e-2	3	2.194756e-5	1.005362e-3	3965	1.922412e-1	1.000000e+0	6.234142e-1	5.201799e+0	1.922412e-1	1	1	2.431315e-4	1.000000e+0	unnamed,unnamed,unnamed	Supv3l1
GO Biological Process	GO:0032890	regulation of organic acid transport	250	4.466174e-5	5.742607e-1	2.297043e-3	2.125236e+0	1.646876e+1	35	5.519021e-3	1.172922e-2	999	2.012028e-3	1.000000e+0	2.589655e-2	1.937925e+0	9.804300e+0	19	51	4.619499e-3	3.725490e-1	unnamed,unnamed,unnamed,unnamed,unnamed,unnamed,unnamed,unnamed,unnamed,unnamed,unnamed,unnamed,unnamed,unnamed,unnamed,unnamed,unnamed,unnamed,unnamed,unnamed,unnamed,unnamed,unnamed,unnamed,unnamed,unnamed,unnamed,unnamed,unnamed,unnamed,unnamed,unnamed,unnamed,unnamed,unnamed	Abat,Acsl4,Avpr1a,Grik1,Irs2,Lep,Map2k6,Npy5r,Ntsr1,Osr1,Pla2g10,Pla2r1,Rab3gap1,Slc6a1,Syk,Syt4,Thbs1,Tnfrsf11a,Tnfsf11
GO Biological Process	GO:0007354	zygotic determination of anterior/posterior axis, embryo	251	4.498088e-5	5.783642e-1	2.304240e-3	7.726592e+0	9.059622e-1	7	3.036066e-4	2.345845e-3	4877	2.469006e-1	1.000000e+0	6.509428e-1	2.080720e+0	9.612059e-1	2	5	4.862631e-4	4.000000e-1	unnamed,unnamed,unnamed,unnamed,unnamed,unnamed,unnamed	Pcsk6,Wt1
GO Biological Process	GO:0006890	retrograde vesicle-mediated transport, Golgi to ER	252	4.513323e-5	5.803231e-1	2.302869e-3	3.050568e+0	5.900540e+0	18	1.977393e-3	6.032172e-3	1485	1.224172e-2	1.000000e+0	1.059960e-1	1.950675e+0	6.151718e+0	12	32	2.917578e-3	3.750000e-1	unnamed,unnamed,unnamed,unnamed,unnamed,unnamed,unnamed,unnamed,unnamed,unnamed,unnamed,unnamed,unnamed,unnamed,unnamed,unnamed,unnamed,unnamed	Atp9a,Atp9b,Cog3,Ergic2,Golph3,Kif1c,Nbas,Rab6b,Scyl1,Stx18,Tmem115,Uvrag
GO Biological Process	GO:0072001	renal system development	253	4.550653e-5	5.851230e-1	2.312739e-3	1.336489e+0	1.436599e+2	192	4.814341e-2	6.434316e-2	24	2.485931e-17	3.196410e-13	1.331838e-14	2.094684e+0	5.728787e+1	120	298	2.917578e-2	4.026846e-1	unnamed,unnamed,unnamed,unnamed,unnamed,unnamed,unnamed,unnamed,unnamed,unnamed,unnamed,unnamed,unnamed,unnamed,unnamed,unnamed,unnamed,unnamed,unnamed,unnamed,unnamed,unnamed,unnamed,unnamed,unnamed,unnamed,unnamed,unnamed,unnamed,unnamed,unnamed,unnamed,unnamed,unnamed,unnamed,unnamed,unnamed,unnamed,unnamed,unnamed,unnamed,unnamed,unnamed,unnamed,unnamed,unnamed,unnamed,unnamed,unnamed,unnamed…	Ace,Acvr2b,Adamts1,Agtr1b,Ahi1,Ahr,Akr1b3,Angpt2,Aqp1,Arg2,Bcl2l11,Bdnf,Bmp2,Bmp4,Bmp7,Bmper,Cd24a,Cd34,Cdkn1c,Col4a1,Col4a4,Ctnnb1,Ctnnbip1,Ctnnd1,Dcn,Dlg5,Dll1,Egr1,Emx2,Enpep,Epha7,Fat4,Fgfr1,Fgfr2,Fmn1,Foxc1,Foxf1,Fras1,Gcnt1,Gli2,Gli3,Grem1,Hes1,Hey1,Heyl,Hnf1b,Hoxd11,Id2,Ift20,Irx2,Irx3,Itga6,Itga8,Itgb4,Jag1,Kif26b,Kirrel3,Klf15,Klhl3,Lgr4,Mecom,Myc,Myocd,Notch2,Notch3,Osr1,Pax2,Pax8,Pbx1,…
GO Biological Process	GO:0034504	protein localization to nucleus	254	4.565966e-5	5.870919e-1	2.311385e-3	1.613767e+0	4.833413e+1	78	1.619776e-2	2.613941e-2	851	1.086589e-3	1.000000e+0	1.641758e-2	1.502742e+0	3.460341e+1	52	180	1.264284e-2	2.888889e-1	unnamed,unnamed,unnamed,unnamed,unnamed,unnamed,unnamed,unnamed,unnamed,unnamed,unnamed,unnamed,unnamed,unnamed,unnamed,unnamed,unnamed,unnamed,unnamed,unnamed,unnamed,unnamed,unnamed,unnamed,unnamed,unnamed,unnamed,unnamed,unnamed,unnamed,unnamed,unnamed,unnamed,unnamed,unnamed,unnamed,unnamed,unnamed,unnamed,unnamed,unnamed,unnamed,unnamed,unnamed,unnamed,unnamed,unnamed,unnamed,unnamed,unnamed…	1700123L14Rik,Abra,Adar,Akr1c18,Arap1,Arntl,Banp,Bcl6,Bmp4,Bmp7,Cnep1r1,Cry2,Cse1l,Drd1,Fam53a,Fam53b,Gckr,Gm10184,Hes1,Ifng,Ipo4,Ipo9,Jun,Kpna1,Kpna2,Kpna3,Msx1,Nfkbia,Nup107,Nup153,Nutf2-ps1,Pik3r1,Pinx1,Prickle1,Pttg1ip,Rbm22,Shh,Six2,Six3,Skp1a,Sox9,Sumo1,Syk,Syne2,Taf8,Tcf7l2,Tgfb2,Tnpo1,Tsc2,Wdr11,Xpa,Xpo1
GO Biological Process	GO:0032355	response to estradiol	255	4.671255e-5	6.006300e-1	2.355412e-3	1.654645e+0	4.290949e+1	71	1.437986e-2	2.379357e-2	315	2.245734e-6	2.887565e-2	9.166872e-5	1.906003e+0	2.518359e+1	48	131	1.167031e-2	3.664122e-1	unnamed,unnamed,unnamed,unnamed,unnamed,unnamed,unnamed,unnamed,unnamed,unnamed,unnamed,unnamed,unnamed,unnamed,unnamed,unnamed,unnamed,unnamed,unnamed,unnamed,unnamed,unnamed,unnamed,unnamed,unnamed,unnamed,unnamed,unnamed,unnamed,unnamed,unnamed,unnamed,unnamed,unnamed,unnamed,unnamed,unnamed,unnamed,unnamed,unnamed,unnamed,unnamed,unnamed,unnamed,unnamed,unnamed,unnamed,unnamed,unnamed,unnamed…	Abcb4,Adcyap1r1,Anxa1,Apob,Bad,Bmp7,Ccl2,Ccnd1,Crhbp,Cst3,Ctgf,Ctnnb1,Ddx18,Dnmt3a,Dusp1,Esr1,Esr2,Ets1,Fcgr1,Ghsr,Gjb2,H2afz,Htr5a,Ihh,Il10,Lep,Mmp15,Msx2,Myod1,Ncoa1,Nr2f2,Penk,Ppargc1a,Ptch1,Pten,Ptgfr,Ptn,Ramp2,Ramp3,Rbbp8,Slc6a1,Slc6a4,Tacr1,Tfpi,Tram1,Wfdc1,Wnt7a,Zfp703
GO Biological Process	GO:0018022	peptidyl-lysine methylation	256	4.740992e-5	6.095968e-1	2.381237e-3	2.069268e+0	1.788072e+1	37	5.992197e-3	1.239946e-2	595	1.602660e-4	1.000000e+0	3.463362e-3	1.934002e+0	1.499481e+1	29	78	7.050814e-3	3.717949e-1	unnamed,unnamed,unnamed,unnamed,unnamed,unnamed,unnamed,unnamed,unnamed,unnamed,unnamed,unnamed,unnamed,unnamed,unnamed,unnamed,unnamed,unnamed,unnamed,unnamed,unnamed,unnamed,unnamed,unnamed,unnamed,unnamed,unnamed,unnamed,unnamed,unnamed,unnamed,unnamed,unnamed,unnamed,unnamed,unnamed,unnamed	Arid4a,Camkmt,Chd5,Ctr9,Dpy30,Eef1akmt1,Ehmt1,Hist1h1e,Irf4,Kdm3a,Kmt2e,Kmt5a,Kmt5b,Mettl21c,Paxip1,Prdm6,Pwp1,Rbbp5,Setd2,Setd3,Setd4,Setd6,Setmar,Smyd2,Smyd3,Suv39h2,Tet2,Vcpkmt,Wdr5
GO Biological Process	GO:0072125	negative regulation of glomerular mesangial cell proliferation	257	4.759642e-5	6.119948e-1	2.381303e-3	5.583666e+0	1.611844e+0	9	5.401623e-4	3.016086e-3	901	1.364187e-3	1.000000e+0	1.946805e-2	5.201799e+0	7.689647e-1	4	4	9.725261e-4	1.000000e+0	unnamed,unnamed,unnamed,unnamed,unnamed,unnamed,unnamed,unnamed,unnamed	Bmp4,Bmp7,Ifng,Wt1
GO Biological Process	GO:0003279	cardiac septum development	258	4.766293e-5	6.128500e-1	2.375387e-3	1.545472e+0	5.952873e+1	92	1.994931e-2	3.083110e-2	95	3.376459e-11	4.341451e-7	4.569948e-9	2.418380e+0	2.191549e+1	53	114	1.288597e-2	4.649123e-1	unnamed,unnamed,unnamed,unnamed,unnamed,unnamed,unnamed,unnamed,unnamed,unnamed,unnamed,unnamed,unnamed,unnamed,unnamed,unnamed,unnamed,unnamed,unnamed,unnamed,unnamed,unnamed,unnamed,unnamed,unnamed,unnamed,unnamed,unnamed,unnamed,unnamed,unnamed,unnamed,unnamed,unnamed,unnamed,unnamed,unnamed,unnamed,unnamed,unnamed,unnamed,unnamed,unnamed,unnamed,unnamed,unnamed,unnamed,unnamed,unnamed,unnamed…	Bmp4,Bmp7,Cited2,Cxcr4,Dhrs3,Eng,Fgfr2,Fzd1,Gata4,Gata6,Hand1,Hes1,Hey1,Hey2,Heyl,Hoxa13,Id2,Isl1,Jag1,Lmo4,Luzp1,Matr3,Mdm4,Msx2,Myh10,Nfatc1,Notch2,Nrp2,Parva,Pax8,Pitx2,Plxnd1,Prox1,Rarb,Robo1,Sall1,Sav1,Smad4,Smad6,Smad7,Smarca4,Sox11,Sox4,Stra6,Tbx2,Tbx3,Tbx5,Tgfb2,Tgfbr3,Wnt11,Xirp2,Zfpm1,Zfpm2
GO Biological Process	GO:0060828	regulation of canonical Wnt signaling pathway	259	4.801232e-5	6.173424e-1	2.383561e-3	1.477134e+0	7.582253e+1	112	2.540969e-2	3.753351e-2	152	2.826443e-9	3.634240e-5	2.390948e-7	1.954115e+0	3.633358e+1	71	189	1.726234e-2	3.756614e-1	unnamed,unnamed,unnamed,unnamed,unnamed,unnamed,unnamed,unnamed,unnamed,unnamed,unnamed,unnamed,unnamed,unnamed,unnamed,unnamed,unnamed,unnamed,unnamed,unnamed,unnamed,unnamed,unnamed,unnamed,unnamed,unnamed,unnamed,unnamed,unnamed,unnamed,unnamed,unnamed,unnamed,unnamed,unnamed,unnamed,unnamed,unnamed,unnamed,unnamed,unnamed,unnamed,unnamed,unnamed,unnamed,unnamed,unnamed,unnamed,unnamed,unnamed…	Ankrd10,Arntl,Bicc1,Bmp2,Ccar2,Cdh1,Cdh2,Cdk14,Csnk1e,Ctnnd1,Ctnnd2,Cyld,Dab2,Dab2ip,Dact1,Dixdc1,Dkk1,Dlx5,Egr1,Fam53b,Fgfr2,Foxo1,Foxo3,Fzd5,Gli3,Grem1,Ift20,Isl1,Jade1,Kremen1,Lef1,Lgr4,Limd1,Lmx1a,Lrp5,Lrp6,Mcc,Nkd1,Nkd2,Nphp4,Ppp2r3a,Prickle1,Rapgef1,Rbpj,Rnf146,Rnf220,Ror2,Shh,Siah2,Sostdc1,Sox10,Sox17,Sox2,Sox4,Sox7,Sox9,Stk4,Sulf2,Tcf7l2,Tnks,Tnks2,Usp34,Wnt11,Wnt3a,Wnt4,Wnt5b,Wnt7a,Wwtr1…
GO Biological Process	GO:0001822	kidney development	260	4.859244e-5	6.248016e-1	2.403083e-3	1.349083e+0	1.334239e+2	180	4.471312e-2	6.032172e-2	31	2.753060e-16	3.539885e-12	1.141898e-13	2.095689e+0	5.344305e+1	112	278	2.723073e-2	4.028777e-1	unnamed,unnamed,unnamed,unnamed,unnamed,unnamed,unnamed,unnamed,unnamed,unnamed,unnamed,unnamed,unnamed,unnamed,unnamed,unnamed,unnamed,unnamed,unnamed,unnamed,unnamed,unnamed,unnamed,unnamed,unnamed,unnamed,unnamed,unnamed,unnamed,unnamed,unnamed,unnamed,unnamed,unnamed,unnamed,unnamed,unnamed,unnamed,unnamed,unnamed,unnamed,unnamed,unnamed,unnamed,unnamed,unnamed,unnamed,unnamed,unnamed,unnamed…	Ace,Acvr2b,Adamts1,Agtr1b,Ahi1,Ahr,Akr1b3,Angpt2,Aqp1,Arg2,Bcl2l11,Bdnf,Bmp2,Bmp4,Bmp7,Bmper,Cd24a,Cd34,Cdkn1c,Col4a4,Ctnnb1,Ctnnbip1,Ctnnd1,Dcn,Dlg5,Dll1,Egr1,Enpep,Epha7,Fat4,Fgfr1,Fgfr2,Fmn1,Foxc1,Fras1,Gcnt1,Gli2,Gli3,Grem1,Hes1,Hey1,Heyl,Hnf1b,Hoxd11,Id2,Ift20,Irx2,Irx3,Itga8,Jag1,Kif26b,Kirrel3,Klf15,Klhl3,Lgr4,Myc,Notch2,Notch3,Osr1,Pax2,Pax8,Pbx1,Pcnt,Pdgfb,Pdgfra,Pkd1,Pkhd1,Podxl,Pou3f3,…
GO Biological Process	GO:0003205	cardiac chamber development	261	4.897859e-5	6.297667e-1	2.412899e-3	1.445131e+0	8.580534e+1	124	2.875514e-2	4.155496e-2	66	9.964362e-13	1.281218e-8	1.941239e-10	2.196315e+0	3.460341e+1	76	180	1.847800e-2	4.222222e-1	unnamed,unnamed,unnamed,unnamed,unnamed,unnamed,unnamed,unnamed,unnamed,unnamed,unnamed,unnamed,unnamed,unnamed,unnamed,unnamed,unnamed,unnamed,unnamed,unnamed,unnamed,unnamed,unnamed,unnamed,unnamed,unnamed,unnamed,unnamed,unnamed,unnamed,unnamed,unnamed,unnamed,unnamed,unnamed,unnamed,unnamed,unnamed,unnamed,unnamed,unnamed,unnamed,unnamed,unnamed,unnamed,unnamed,unnamed,unnamed,unnamed,unnamed…	Adamts1,Adgrg6,Ahr,Bmp10,Bmp4,Bmp7,Cited2,Col11a1,Ctnnb1,Cxcr4,Dhrs3,Dll4,Dsp,Eng,Fgfr2,Fhl2,Foxc1,Foxf1,Fzd1,Gata4,Gata6,Grhl2,Hand1,Hand2,Hes1,Hey1,Hey2,Heyl,Hif1a,Hoxa13,Id2,Isl1,Jag1,Kcnk2,Lmo4,Luzp1,Matr3,Mdm4,Msx2,Myh10,Myocd,Nfatc1,Notch2,Npy5r,Nrp2,Parva,Pax8,Pitx2,Plxnd1,Prox1,Rarb,Rbpj,Rnls,Robo1,Rxra,Sall1,Sav1,Scn5a,Smad4,Smad6,Smad7,Smarca4,Smarcd3,Sox11,Sox4,Stra6,Tbx2,Tbx3,Tbx5,Tgf…
GO Biological Process	GO:0097529	myeloid leukocyte migration	262	4.923520e-5	6.330662e-1	2.416283e-3	1.855331e+0	2.641038e+1	49	8.850664e-3	1.642091e-2	1851	2.708021e-2	1.000000e+0	1.881131e-1	1.427945e+0	1.960860e+1	28	102	6.807683e-3	2.745098e-1	unnamed,unnamed,unnamed,unnamed,unnamed,unnamed,unnamed,unnamed,unnamed,unnamed,unnamed,unnamed,unnamed,unnamed,unnamed,unnamed,unnamed,unnamed,unnamed,unnamed,unnamed,unnamed,unnamed,unnamed,unnamed,unnamed,unnamed,unnamed,unnamed,unnamed,unnamed,unnamed,unnamed,unnamed,unnamed,unnamed,unnamed,unnamed,unnamed,unnamed,unnamed,unnamed,unnamed,unnamed,unnamed,unnamed,unnamed,unnamed,unnamed	Anxa1,Ccl2,Ccr7,Chga,Csf3r,Cx3cr1,Cxadr,Edn2,Edn3,Flt1,Hrh1,Ifng,Itga9,Itgb2,Kit,Pde4d,Pdgfb,Pik3cg,Prex1,Ror2,Syk,Tgfb2,Tnfsf11,Vav1,Vav3,Vegfa,Wdr1,Xcl1
GO Biological Process	GO:0009953	dorsal/ventral pattern formation	263	5.168423e-5	6.645558e-1	2.526828e-3	1.715306e+0	3.614514e+1	62	1.211298e-2	2.077748e-2	221	2.132617e-7	2.742119e-3	1.240778e-5	2.176263e+0	1.883964e+1	41	98	9.968393e-3	4.183673e-1	unnamed,unnamed,unnamed,unnamed,unnamed,unnamed,unnamed,unnamed,unnamed,unnamed,unnamed,unnamed,unnamed,unnamed,unnamed,unnamed,unnamed,unnamed,unnamed,unnamed,unnamed,unnamed,unnamed,unnamed,unnamed,unnamed,unnamed,unnamed,unnamed,unnamed,unnamed,unnamed,unnamed,unnamed,unnamed,unnamed,unnamed,unnamed,unnamed,unnamed,unnamed,unnamed,unnamed,unnamed,unnamed,unnamed,unnamed,unnamed,unnamed,unnamed…	Bmp4,Bmpr1b,Ctnnb1,Dbx1,Dll4,Dmrt3,Dusp6,En1,Evx1,Foxa2,Fzd5,Gas1,Gli2,Gli3,Grem1,Grem2,Hhip,Hoxd11,Intu,Lhx2,Lmx1b,Lrp5,Lrp6,Nkx6-1,Nkx6-2,Otx2,Pax6,Pax7,Ptch1,Rab23,Rfx4,Shh,Six3,Smad2,Smad6,Sox1,Tbc1d32,Ttc21b,Wnt3,Wnt3a,Wnt7a
GO Biological Process	GO:0008406	gonad development	264	5.171868e-5	6.649988e-1	2.518935e-3	1.492171e+0	7.103743e+1	106	2.380611e-2	3.552279e-2	412	1.271301e-5	1.634639e-1	3.967570e-4	1.624091e+0	4.248530e+1	69	221	1.677608e-2	3.122172e-1	unnamed,unnamed,unnamed,unnamed,unnamed,unnamed,unnamed,unnamed,unnamed,unnamed,unnamed,unnamed,unnamed,unnamed,unnamed,unnamed,unnamed,unnamed,unnamed,unnamed,unnamed,unnamed,unnamed,unnamed,unnamed,unnamed,unnamed,unnamed,unnamed,unnamed,unnamed,unnamed,unnamed,unnamed,unnamed,unnamed,unnamed,unnamed,unnamed,unnamed,unnamed,unnamed,unnamed,unnamed,unnamed,unnamed,unnamed,unnamed,unnamed,unnamed…	Adamts1,Adcyap1,Arid4a,Bcl2l11,Bmpr1b,Bok,Ccnd1,Cga,Cited2,Cst3,Ctnna1,Eif2s2,Esr1,Esr2,Fndc3a,Foxc1,Foxo3,Fshr,Gata4,Gata6,H3f3a,Hmga2,Hmgb2,Immp2l,Ing2,Inhba,Insr,Jmjd1c,Kit,Kitl,Klhl32,Lep,Lhcgr,Lhx8,Lrrc6,Map7,Msh2,Ncoa1,Nup107,Nup210l,Nupr1,Oas1d,Osr1,Pdgfra,Phb,Pitx2,Plekha1,Rdh10,Rec8,Rxfp2,Safb2,Schip1,Sdc1,Sirt1,Slit3,Smad4,Sod1,Sohlh2,Sox8,Sox9,Spink2,Taf4,Tbc1d20,Tcf21,Tgfb2,Tiparp,Veg…
GO Biological Process	GO:0043547	positive regulation of GTPase activity	265	5.274984e-5	6.782574e-1	2.559462e-3	1.372904e+0	1.172697e+2	161	3.929949e-2	5.395442e-2	235	3.538195e-7	4.549411e-3	1.935920e-5	1.563382e+0	7.036027e+1	110	366	2.674447e-2	3.005464e-1	unnamed,unnamed,unnamed,unnamed,unnamed,unnamed,unnamed,unnamed,unnamed,unnamed,unnamed,unnamed,unnamed,unnamed,unnamed,unnamed,unnamed,unnamed,unnamed,unnamed,unnamed,unnamed,unnamed,unnamed,unnamed,unnamed,unnamed,unnamed,unnamed,unnamed,unnamed,unnamed,unnamed,unnamed,unnamed,unnamed,unnamed,unnamed,unnamed,unnamed,unnamed,unnamed,unnamed,unnamed,unnamed,unnamed,unnamed,unnamed,unnamed,unnamed…	Abr,Adcyap1,Adrb1,Afdn,Agap1,Arap1,Arap3,Arhgap10,Arhgap12,Arhgap17,Arhgap18,Arhgap21,Arhgap25,Arhgap28,Arhgap30,Arhgap32,Arhgap8,Arhgef10l,Arhgef16,Arhgef37,Arhgef7,Bcas3,Cav2,Ccl2,Ccr7,Cdc42ep4,Chml,Chn2,Dab2ip,Dennd1a,Dennd1b,Depdc1b,Dlc1,Dock1,Dock2,Dock4,Dock9,Ect2,Eif5,Epha1,Erbb2,F11r,Fzd10,Garnl3,Gm1527,Gnao1,Gnaq,Gnas,Grhl3,Iqsec1,Itga6,Jun,Kalrn,Mex3b,Mtss1l,Plcb1,Prex1,Rab3gap1,Rabgap1…
GO Biological Process	GO:0003206	cardiac chamber morphogenesis	266	5.290549e-5	6.802588e-1	2.557364e-3	1.504182e+0	6.781093e+1	102	2.272484e-2	3.418231e-2	89	1.839748e-11	2.365548e-7	2.657919e-9	2.311911e+0	2.595256e+1	60	135	1.458789e-2	4.444444e-1	unnamed,unnamed,unnamed,unnamed,unnamed,unnamed,unnamed,unnamed,unnamed,unnamed,unnamed,unnamed,unnamed,unnamed,unnamed,unnamed,unnamed,unnamed,unnamed,unnamed,unnamed,unnamed,unnamed,unnamed,unnamed,unnamed,unnamed,unnamed,unnamed,unnamed,unnamed,unnamed,unnamed,unnamed,unnamed,unnamed,unnamed,unnamed,unnamed,unnamed,unnamed,unnamed,unnamed,unnamed,unnamed,unnamed,unnamed,unnamed,unnamed,unnamed…	Adamts1,Adgrg6,Ahr,Bmp10,Bmp4,Bmp7,Cited2,Col11a1,Ctnnb1,Dhrs3,Dll4,Dsp,Eng,Fgfr2,Fhl2,Foxc1,Foxf1,Fzd1,Gata4,Gata6,Grhl2,Hand1,Hand2,Hes1,Hey1,Hey2,Heyl,Hif1a,Id2,Isl1,Jag1,Msx2,Nfatc1,Notch2,Npy5r,Nrp2,Parva,Pitx2,Prox1,Rarb,Rbpj,Rnls,Rxra,Sav1,Smad4,Smad6,Smad7,Smarca4,Smarcd3,Sox11,Sox4,Tbx2,Tbx3,Tbx5,Tgfb2,Tgfbr3,Tnnt2,Wnt11,Zfpm1,Zfpm2
GO Biological Process	GO:0001503	ossification	267	5.325762e-5	6.847865e-1	2.564743e-3	1.439852e+0	8.681448e+1	125	2.909333e-2	4.189008e-2	323	2.609233e-6	3.354952e-2	1.038685e-4	1.625562e+0	4.921374e+1	80	256	1.945052e-2	3.125000e-1	unnamed,unnamed,unnamed,unnamed,unnamed,unnamed,unnamed,unnamed,unnamed,unnamed,unnamed,unnamed,unnamed,unnamed,unnamed,unnamed,unnamed,unnamed,unnamed,unnamed,unnamed,unnamed,unnamed,unnamed,unnamed,unnamed,unnamed,unnamed,unnamed,unnamed,unnamed,unnamed,unnamed,unnamed,unnamed,unnamed,unnamed,unnamed,unnamed,unnamed,unnamed,unnamed,unnamed,unnamed,unnamed,unnamed,unnamed,unnamed,unnamed,unnamed…	Adar,Alox15,Asf1a,Bmp2,Bmp4,Bmp7,Bmp8a,Col11a1,Col13a1,Col6a1,Csgalnact1,Ctgf,Cyp24a1,Dhx9,Dlx5,Duox2,Ext2,Fat4,Fbl,Fgf18,Fgfr2,Fhl2,Foxc1,Fzd1,Gja1,Gli2,Gnas,H3f3a,Hey1,Hspg2,Igfbp3,Ihh,Impad1,Itga11,Klf10,Lef1,Lep,Lgr4,Limd1,Lrp5,Mn1,Msx2,Myf5,Penk,Phb,Pkdcc,Ppargc1b,Pthlh,Ptn,Rack1,Rdh14,Ripply2,Ror2,Rpl38,Rras2,Runx1,Runx2,Runx3,Ryr1,Shh,Sik3,Smad1,Smad3,Snai1,Snd1,Sox2,Sox8,Sox9,Tcf7l2,Tgfbr…
GO Biological Process	GO:1902582	single-organism intracellular transport	268	5.360346e-5	6.892333e-1	2.571766e-3	1.368007e+0	1.198824e+2	164	4.017507e-2	5.495979e-2	617	1.862129e-4	1.000000e+0	3.880592e-3	1.339699e+0	9.554387e+1	128	497	3.112084e-2	2.575453e-1	unnamed,unnamed,unnamed,unnamed,unnamed,unnamed,unnamed,unnamed,unnamed,unnamed,unnamed,unnamed,unnamed,unnamed,unnamed,unnamed,unnamed,unnamed,unnamed,unnamed,unnamed,unnamed,unnamed,unnamed,unnamed,unnamed,unnamed,unnamed,unnamed,unnamed,unnamed,unnamed,unnamed,unnamed,unnamed,unnamed,unnamed,unnamed,unnamed,unnamed,unnamed,unnamed,unnamed,unnamed,unnamed,unnamed,unnamed,unnamed,unnamed,unnamed…	1700123L14Rik,Abca1,Abra,Adar,Akr1c18,Amph,Arap1,Arf1,Arhgap10,Arhgap21,Arl6,Arntl,Atg4a,Atg4a-ps,Atp5o,Bcl6,Bloc1s4,Cadps,Cd24a,Cep131,Chchd4,Chga,Col4a3bp,Cplx2,Cry2,Cse1l,Ctnnb1,Dctn1,Dennd1a,Dnajc6,Drd1,Dync1h1,Dynll1,Exoc4,Fam53a,Fam53b,Fgfr2,Folr2,Fyco1,Gckr,Gm10184,Gpr143,Hes1,Hif1a,Hspa4,Ifng,Ift20,Ift22,Ift57,Ipo4,Ipo9,Jun,Kif13a,Kif3c,Kif5a,Kifc1,Kit,Kpna1,Kpna2,Kpna3,Ldlr,Lin7a,Lrp6,Ma…
GO Biological Process	GO:0003281	ventricular septum development	269	5.414079e-5	6.961423e-1	2.587890e-3	1.666616e+0	4.080124e+1	68	1.367334e-2	2.278820e-2	130	5.604721e-10	7.206550e-6	5.543500e-8	2.671194e+0	1.422585e+1	38	74	9.238998e-3	5.135135e-1	unnamed,unnamed,unnamed,unnamed,unnamed,unnamed,unnamed,unnamed,unnamed,unnamed,unnamed,unnamed,unnamed,unnamed,unnamed,unnamed,unnamed,unnamed,unnamed,unnamed,unnamed,unnamed,unnamed,unnamed,unnamed,unnamed,unnamed,unnamed,unnamed,unnamed,unnamed,unnamed,unnamed,unnamed,unnamed,unnamed,unnamed,unnamed,unnamed,unnamed,unnamed,unnamed,unnamed,unnamed,unnamed,unnamed,unnamed,unnamed,unnamed,unnamed…	Bmp4,Cited2,Cxcr4,Fgfr2,Fzd1,Gata4,Hes1,Hey1,Hey2,Heyl,Hoxa13,Id2,Lmo4,Luzp1,Matr3,Mdm4,Nfatc1,Pax8,Pitx2,Prox1,Robo1,Sall1,Sav1,Smad4,Smad6,Smad7,Smarca4,Sox11,Sox4,Stra6,Tbx3,Tbx5,Tgfb2,Tgfbr3,Wnt11,Xirp2,Zfpm1,Zfpm2
GO Biological Process	GO:0002262	myeloid cell homeostasis	270	5.457336e-5	7.017043e-1	2.598905e-3	1.798833e+0	2.946354e+1	53	9.873842e-3	1.776139e-2	2184	3.907018e-2	1.000000e+0	2.300203e-1	1.368895e+0	2.191549e+1	30	114	7.293946e-3	2.631579e-1	unnamed,unnamed,unnamed,unnamed,unnamed,unnamed,unnamed,unnamed,unnamed,unnamed,unnamed,unnamed,unnamed,unnamed,unnamed,unnamed,unnamed,unnamed,unnamed,unnamed,unnamed,unnamed,unnamed,unnamed,unnamed,unnamed,unnamed,unnamed,unnamed,unnamed,unnamed,unnamed,unnamed,unnamed,unnamed,unnamed,unnamed,unnamed,unnamed,unnamed,unnamed,unnamed,unnamed,unnamed,unnamed,unnamed,unnamed,unnamed,unnamed,unnamed…	Adar,Anxa1,Arid4a,Bcl2l11,Bcl6,Bmp4,Ccl2,Cited2,Epas1,Fancc,Hmgb1,Hmox1,Hspa9,Id2,Ifng,Ikzf1,Kit,Klf2,Kmt2e,Mecom,Mfsd7b,Plcb1,Rcor1,Rps24,Smarca4,Sod1,Sox6,Tgfbr3,Vegfa,Zfpm1
GO Biological Process	GO:0030856	regulation of epithelial cell differentiation	271	5.536170e-5	7.118407e-1	2.626719e-3	1.559861e+0	5.577421e+1	87	1.869109e-2	2.915550e-2	193	6.781101e-8	8.719140e-4	4.517689e-6	2.027172e+0	2.614480e+1	53	136	1.288597e-2	3.897059e-1	unnamed,unnamed,unnamed,unnamed,unnamed,unnamed,unnamed,unnamed,unnamed,unnamed,unnamed,unnamed,unnamed,unnamed,unnamed,unnamed,unnamed,unnamed,unnamed,unnamed,unnamed,unnamed,unnamed,unnamed,unnamed,unnamed,unnamed,unnamed,unnamed,unnamed,unnamed,unnamed,unnamed,unnamed,unnamed,unnamed,unnamed,unnamed,unnamed,unnamed,unnamed,unnamed,unnamed,unnamed,unnamed,unnamed,unnamed,unnamed,unnamed,unnamed…	Ahi1,Ajap1,Alox8,Arntl,Bad,Bmp4,Btg1,Ccnd1,Cd24a,Cdkn1c,Cldn5,Clock,Ctnnb1,Dll1,Errfi1,Fat4,Foxc1,Foxp1,Grhl2,H2afy,H2afy2,Hes1,Hey1,Hey2,Ifng,Jag1,Kdf1,Msx2,Mycn,Nkx6-3,Notch4,Numa1,Osr1,Pax2,Pax6,Pax8,Ptch1,Reg3g,Rheb,Sall1,Sox2,Sox9,Stat1,Tbx3,Tgfb2,Tmem100,Tram1,Vegfa,Wwtr1,Yap1,Zeb1,Zeb2,Zfp36l1
GO Biological Process	GO:0072273	metanephric nephron morphogenesis	272	5.562749e-5	7.152583e-1	2.629626e-3	2.467092e+0	1.013339e+1	25	3.395908e-3	8.378016e-3	201	1.022925e-7	1.315277e-3	6.543666e-6	3.901349e+0	3.844824e+0	15	20	3.646973e-3	7.500000e-1	unnamed,unnamed,unnamed,unnamed,unnamed,unnamed,unnamed,unnamed,unnamed,unnamed,unnamed,unnamed,unnamed,unnamed,unnamed,unnamed,unnamed,unnamed,unnamed,unnamed,unnamed,unnamed,unnamed,unnamed,unnamed	Bmp4,Fmn1,Grem1,Hes1,Kif26b,Lgr4,Pax2,Pax8,Pkd1,Sall1,Six2,Sox8,Sox9,Wnt4,Wt1
GO Biological Process	GO:0072091	regulation of stem cell proliferation	273	5.611628e-5	7.215431e-1	2.643015e-3	1.796817e+0	2.949661e+1	53	9.884924e-3	1.776139e-2	220	2.102600e-7	2.703523e-3	1.228874e-5	2.334141e+0	1.499481e+1	35	78	8.509604e-3	4.487179e-1	unnamed,unnamed,unnamed,unnamed,unnamed,unnamed,unnamed,unnamed,unnamed,unnamed,unnamed,unnamed,unnamed,unnamed,unnamed,unnamed,unnamed,unnamed,unnamed,unnamed,unnamed,unnamed,unnamed,unnamed,unnamed,unnamed,unnamed,unnamed,unnamed,unnamed,unnamed,unnamed,unnamed,unnamed,unnamed,unnamed,unnamed,unnamed,unnamed,unnamed,unnamed,unnamed,unnamed,unnamed,unnamed,unnamed,unnamed,unnamed,unnamed,unnamed…	Ace,Bdnf,Cd24a,Ctnna1,Ctnnb1,Cx3cr1,Dct,Disc1,Drd2,Gli3,Hif1a,Hmga2,Hmgb2,Kdf1,Kdm1a,Kitl,Nfatc1,Nr2e1,Otp,Pax6,Shh,Six3,Smarcd3,Sox10,Sox11,Sox17,Sox2,Taf4b,Tbx3,Tram1,Vax1,Vegfa,Vegfc,Yap1,Zfp36l1
GO Biological Process	GO:0003007	heart morphogenesis	274	5.656038e-5	7.272534e-1	2.654209e-3	1.380168e+0	1.123052e+2	155	3.763578e-2	5.194370e-2	32	3.302416e-16	4.246246e-12	1.326952e-13	2.155327e+0	4.825254e+1	104	251	2.528568e-2	4.143426e-1	unnamed,unnamed,unnamed,unnamed,unnamed,unnamed,unnamed,unnamed,unnamed,unnamed,unnamed,unnamed,unnamed,unnamed,unnamed,unnamed,unnamed,unnamed,unnamed,unnamed,unnamed,unnamed,unnamed,unnamed,unnamed,unnamed,unnamed,unnamed,unnamed,unnamed,unnamed,unnamed,unnamed,unnamed,unnamed,unnamed,unnamed,unnamed,unnamed,unnamed,unnamed,unnamed,unnamed,unnamed,unnamed,unnamed,unnamed,unnamed,unnamed,unnamed…	Adamts1,Adgrg6,Ahi1,Ahr,Arid2,Asxl2,Bmp10,Bmp2,Bmp4,Bmp7,Cited2,Col11a1,Col4a3bp,Col5a1,Ctnnb1,Dhrs3,Dlc1,Dll1,Dll4,Dsp,Eng,Erg,Fat4,Fgfr2,Fhl2,Foxc1,Foxf1,Fzd1,Gata4,Gata6,Gja1,Grhl2,Hand1,Hand2,Hes1,Hey1,Hey2,Heyl,Hif1a,Id2,Ift57,Ihh,Insr,Isl1,Jag1,Jun,Lemd2,Lrp6,Mdm4,Megf8,Mib1,Msx1,Msx2,Ncor2,Nfatc1,Notch2,Npy5r,Nrp2,Olfm1,Parva,Pdcd4,Pitx2,Plxnd1,Prox1,Ptch1,Rarb,Rbpj,Rnls,Rxra,Ryr1,S1pr1,Sa…
GO Biological Process	GO:0021515	cell differentiation in spinal cord	275	5.699013e-5	7.327791e-1	2.664651e-3	1.900544e+0	2.367743e+1	45	7.934796e-3	1.508043e-2	554	9.608354e-5	1.000000e+0	2.230040e-3	2.175298e+0	1.057326e+1	23	55	5.592025e-3	4.181818e-1	unnamed,unnamed,unnamed,unnamed,unnamed,unnamed,unnamed,unnamed,unnamed,unnamed,unnamed,unnamed,unnamed,unnamed,unnamed,unnamed,unnamed,unnamed,unnamed,unnamed,unnamed,unnamed,unnamed,unnamed,unnamed,unnamed,unnamed,unnamed,unnamed,unnamed,unnamed,unnamed,unnamed,unnamed,unnamed,unnamed,unnamed,unnamed,unnamed,unnamed,unnamed,unnamed,unnamed,unnamed,unnamed	Cln8,Dbx1,Dll4,Dmrt3,Evx1,Gdf7,Gdpd5,Gli2,Gli3,Hoxd10,Isl1,Lhx5,Lmo4,Nkx6-1,Nkx6-2,Olig2,Pax6,Pax7,Ptch1,Shh,Sox1,Sox4,Wnt3a
GO Biological Process	GO:0032303	regulation of icosanoid secretion	276	5.708657e-5	7.340191e-1	2.659490e-3	3.248038e+0	4.926050e+0	16	1.650821e-3	5.361930e-3	1357	8.545842e-3	1.000000e+0	8.097453e-2	2.447905e+0	3.268100e+0	8	17	1.945052e-3	4.705882e-1	unnamed,unnamed,unnamed,unnamed,unnamed,unnamed,unnamed,unnamed,unnamed,unnamed,unnamed,unnamed,unnamed,unnamed,unnamed,unnamed	Acsl4,Map2k6,Ntsr1,Pla2g10,Pla2r1,Syk,Tnfrsf11a,Tnfsf11
GO Biological Process	GO:0070301	cellular response to hydrogen peroxide	277	5.843536e-5	7.513619e-1	2.712498e-3	2.122111e+0	1.602178e+1	34	5.369230e-3	1.139410e-2	2004	3.494870e-2	1.000000e+0	2.242367e-1	1.534957e+0	1.172671e+1	18	61	4.376368e-3	2.950820e-1	unnamed,unnamed,unnamed,unnamed,unnamed,unnamed,unnamed,unnamed,unnamed,unnamed,unnamed,unnamed,unnamed,unnamed,unnamed,unnamed,unnamed,unnamed,unnamed,unnamed,unnamed,unnamed,unnamed,unnamed,unnamed,unnamed,unnamed,unnamed,unnamed,unnamed,unnamed,unnamed,unnamed,unnamed	Akr1b3,Anxa1,Aqp1,Cdk1,Cst3,Ect2,Ets1,Foxo1,Il18bp,Klf2,Map3k5,Pax2,Pdcd10,Plekha1,Rhob,Sirt1,Stk25,Tnfaip3
GO Biological Process	GO:0001655	urogenital system development	278	5.955019e-5	7.656963e-1	2.754303e-3	1.310355e+0	1.610251e+2	211	5.396284e-2	7.071046e-2	23	9.801353e-18	1.260258e-13	5.479382e-15	2.037500e+0	6.478528e+1	132	337	3.209336e-2	3.916914e-1	unnamed,unnamed,unnamed,unnamed,unnamed,unnamed,unnamed,unnamed,unnamed,unnamed,unnamed,unnamed,unnamed,unnamed,unnamed,unnamed,unnamed,unnamed,unnamed,unnamed,unnamed,unnamed,unnamed,unnamed,unnamed,unnamed,unnamed,unnamed,unnamed,unnamed,unnamed,unnamed,unnamed,unnamed,unnamed,unnamed,unnamed,unnamed,unnamed,unnamed,unnamed,unnamed,unnamed,unnamed,unnamed,unnamed,unnamed,unnamed,unnamed,unnamed…	Ace,Acvr2b,Adamts1,Agtr1b,Ahi1,Ahr,Akr1b3,Angpt2,Anxa1,Aqp1,Arg2,Bcl2l11,Bdnf,Bmp2,Bmp4,Bmp7,Bmper,Cd24a,Cd34,Cdkn1c,Col4a1,Col4a4,Ctnnb1,Ctnnbip1,Ctnnd1,Dcn,Dlg5,Dll1,Egr1,Emx2,Enpep,Epha7,Ephb2,Esr1,Esr2,Fat4,Fem1b,Fgfr1,Fgfr2,Fkbp4,Fmn1,Foxb1,Foxc1,Foxf1,Fras1,Gcnt1,Gli2,Gli3,Grem1,Hes1,Hey1,Heyl,Hnf1b,Hoxa13,Hoxd11,Hoxd13,Id2,Ift20,Irx2,Irx3,Itga6,Itga8,Itgb4,Jag1,Kif26b,Kirrel3,Klf15,Klhl3,L…
GO Biological Process	GO:0009798	axis specification	279	5.962865e-5	7.667052e-1	2.748047e-3	1.723346e+0	3.481598e+1	60	1.166755e-2	2.010724e-2	657	2.625392e-4	1.000000e+0	5.138096e-3	1.806941e+0	1.826291e+1	33	95	8.023341e-3	3.473684e-1	unnamed,unnamed,unnamed,unnamed,unnamed,unnamed,unnamed,unnamed,unnamed,unnamed,unnamed,unnamed,unnamed,unnamed,unnamed,unnamed,unnamed,unnamed,unnamed,unnamed,unnamed,unnamed,unnamed,unnamed,unnamed,unnamed,unnamed,unnamed,unnamed,unnamed,unnamed,unnamed,unnamed,unnamed,unnamed,unnamed,unnamed,unnamed,unnamed,unnamed,unnamed,unnamed,unnamed,unnamed,unnamed,unnamed,unnamed,unnamed,unnamed,unnamed…	Ahi1,Bmp4,Cited2,Cobl,Ctnnb1,Dll1,Foxa2,Fzd5,Hey1,Hey2,Irx4,Lrp5,Lrp6,Notch2,Otx2,Pax6,Pcsk6,Pitx2,Pld6,Ptch1,Ripply2,Shh,Six2,Six3,Ski,Smad2,Smad4,Smad6,Tbx3,Tcf7l1,Wnt3,Wnt7a,Wt1
GO Biological Process	GO:0060213	positive regulation of nuclear-transcribed mRNA poly(A) tail shortening	280	5.974076e-5	7.681467e-1	2.743381e-3	4.410091e+0	2.494280e+0	11	8.358846e-4	3.686327e-3	3825	1.851718e-1	1.000000e+0	6.224677e-1	1.733933e+0	2.306894e+0	4	12	9.725261e-4	3.333333e-1	unnamed,unnamed,unnamed,unnamed,unnamed,unnamed,unnamed,unnamed,unnamed,unnamed,unnamed	Cnot1,Pabpc1,Tnrc6b,Tnrc6c
GO Biological Process	GO:0001656	metanephros development	281	6.080459e-5	7.818254e-1	2.782297e-3	1.615768e+0	4.641754e+1	75	1.555548e-2	2.513405e-2	138	8.487499e-10	1.091323e-5	7.908135e-8	2.511213e+0	1.672498e+1	42	87	1.021152e-2	4.827586e-1	unnamed,unnamed,unnamed,unnamed,unnamed,unnamed,unnamed,unnamed,unnamed,unnamed,unnamed,unnamed,unnamed,unnamed,unnamed,unnamed,unnamed,unnamed,unnamed,unnamed,unnamed,unnamed,unnamed,unnamed,unnamed,unnamed,unnamed,unnamed,unnamed,unnamed,unnamed,unnamed,unnamed,unnamed,unnamed,unnamed,unnamed,unnamed,unnamed,unnamed,unnamed,unnamed,unnamed,unnamed,unnamed,unnamed,unnamed,unnamed,unnamed,unnamed…	Aqp1,Bmp4,Bmp7,Cd34,Ctnnb1,Dlg5,Egr1,Fmn1,Fras1,Gli3,Grem1,Hes1,Hoxd11,Id2,Irx2,Irx3,Itga8,Kif26b,Lgr4,Osr1,Pax2,Pax8,Pdgfb,Pdgfra,Pkd1,Pou3f3,Ptch1,Rdh10,Ret,Sall1,Shh,Six2,Smad4,Sox8,Sox9,Stat1,Tcf21,Tfap2a,Tfap2b,Tshz3,Wnt4,Wt1
GO Biological Process	GO:0014070	response to organic cyclic compound	282	6.084615e-5	7.823598e-1	2.774326e-3	1.236930e+0	2.595135e+2	321	8.696834e-2	1.075737e-1	162	5.597640e-9	7.197446e-5	4.442868e-7	1.399820e+0	1.735938e+2	243	903	5.908096e-2	2.691030e-1	unnamed,unnamed,unnamed,unnamed,unnamed,unnamed,unnamed,unnamed,unnamed,unnamed,unnamed,unnamed,unnamed,unnamed,unnamed,unnamed,unnamed,unnamed,unnamed,unnamed,unnamed,unnamed,unnamed,unnamed,unnamed,unnamed,unnamed,unnamed,unnamed,unnamed,unnamed,unnamed,unnamed,unnamed,unnamed,unnamed,unnamed,unnamed,unnamed,unnamed,unnamed,unnamed,unnamed,unnamed,unnamed,unnamed,unnamed,unnamed,unnamed,unnamed…	Aacs,Abat,Abca1,Abcb4,Abcc4,Acsbg1,Adar,Adcy1,Adcy2,Adcy5,Adcyap1,Adcyap1r1,Agtr1b,Ahr,Akap6,Akr1c18,Angpt2,Anxa1,Anxa3,Apob,Aqp1,Aqp8,Atf1,Atp2b1,Avpr1a,Bad,Blm,Bmp2,Bmp4,Bmp7,Braf,Brca1,Cacna1s,Calcoco1,Casp6,Casq2,Ccl2,Ccnd1,Cd83,Cdh1,Cdk1,Cdkn1a,Cdkn2d,Cftr,Chka,Cnr1,Crhbp,Crhr1,Csnk2a1,Cst3,Ctgf,Ctnna1,Ctnnb1,Cyp24a1,Ddx1,Ddx18,Dhx9,Diaph1,Dnmt3a,Drd1,Drd2,Drd5,Duox2,Dusp1,Dusp6,Efna5,Egr1,E…
GO Biological Process	GO:0045137	development of primary sexual characteristics	283	6.118499e-5	7.867166e-1	2.779917e-3	1.470730e+0	7.547274e+1	111	2.529247e-2	3.719839e-2	356	4.495412e-6	5.780201e-2	1.623652e-4	1.649910e+0	4.363875e+1	72	227	1.750547e-2	3.171806e-1	unnamed,unnamed,unnamed,unnamed,unnamed,unnamed,unnamed,unnamed,unnamed,unnamed,unnamed,unnamed,unnamed,unnamed,unnamed,unnamed,unnamed,unnamed,unnamed,unnamed,unnamed,unnamed,unnamed,unnamed,unnamed,unnamed,unnamed,unnamed,unnamed,unnamed,unnamed,unnamed,unnamed,unnamed,unnamed,unnamed,unnamed,unnamed,unnamed,unnamed,unnamed,unnamed,unnamed,unnamed,unnamed,unnamed,unnamed,unnamed,unnamed,unnamed…	Adamts1,Adcyap1,Adcyap1r1,Arid4a,Bcl2l11,Bmpr1b,Bok,Ccnd1,Cga,Cited2,Cst3,Ctnna1,Dach1,Eif2s2,Esr1,Esr2,Fndc3a,Foxc1,Foxo3,Fshr,Gata4,Gata6,H3f3a,Hmga2,Hmgb2,Immp2l,Ing2,Inhba,Insr,Jmjd1c,Kit,Kitl,Klhl32,Lep,Lhcgr,Lhfpl2,Lhx8,Lrrc6,Map7,Msh2,Ncoa1,Nup107,Nup210l,Nupr1,Oas1d,Osr1,Pdgfra,Phb,Pitx2,Plekha1,Rdh10,Rec8,Rxfp2,Safb2,Schip1,Sdc1,Sirt1,Slit3,Smad4,Sod1,Sohlh2,Sox8,Sox9,Spink2,Taf4,Tbc1d20…
GO Biological Process	GO:0016570	histone modification	284	6.118747e-5	7.867485e-1	2.770241e-3	1.459742e+0	7.878103e+1	115	2.640115e-2	3.853887e-2	1580	1.569379e-2	1.000000e+0	1.277157e-1	1.242652e+0	6.920682e+1	86	360	2.090931e-2	2.388889e-1	unnamed,unnamed,unnamed,unnamed,unnamed,unnamed,unnamed,unnamed,unnamed,unnamed,unnamed,unnamed,unnamed,unnamed,unnamed,unnamed,unnamed,unnamed,unnamed,unnamed,unnamed,unnamed,unnamed,unnamed,unnamed,unnamed,unnamed,unnamed,unnamed,unnamed,unnamed,unnamed,unnamed,unnamed,unnamed,unnamed,unnamed,unnamed,unnamed,unnamed,unnamed,unnamed,unnamed,unnamed,unnamed,unnamed,unnamed,unnamed,unnamed,unnamed…	Arid4a,Brd1,Brpf3,Cdk1,Cdyl,Chd5,Clock,Coprs,Ctr9,Dpy30,Drd1,Ehmt1,Elp3,Eya2,Eya4,Fbl,Gm5136,Gtf3c4,Hist1h1e,Hlcs,Hmga2,Hnf1a,Hopx,Irf4,Jade1,Jmjd1c,Kansl1,Kansl2,Kat6b,Kdm1a,Kdm3a,Kdm4a,Kdm4b,Kdm4d,Kdm7a,Kdm8,Kmt2e,Kmt5a,Kmt5b,Lef1,Leo1,Mrgbp,Myod1,Mysm1,Ncoa1,Paxip1,Phb,Pole4,Prdm14,Prdm6,Prkcb,Prmt6,Prmt7,Prmt8,Pwp1,Rbbp5,Rbm14,Rcor1,Rnf8,Rps6ka5,Rybp,Sall1,Sap30,Setd2,Setd3,Setd6,Setmar,Sfpq,…
GO Biological Process	GO:0009746	response to hexose	285	6.143503e-5	7.899316e-1	2.771690e-3	1.721420e+0	3.485495e+1	60	1.168061e-2	2.010724e-2	768	6.409700e-4	1.000000e+0	1.073124e-2	1.638362e+0	2.441463e+1	40	127	9.725261e-3	3.149606e-1	unnamed,unnamed,unnamed,unnamed,unnamed,unnamed,unnamed,unnamed,unnamed,unnamed,unnamed,unnamed,unnamed,unnamed,unnamed,unnamed,unnamed,unnamed,unnamed,unnamed,unnamed,unnamed,unnamed,unnamed,unnamed,unnamed,unnamed,unnamed,unnamed,unnamed,unnamed,unnamed,unnamed,unnamed,unnamed,unnamed,unnamed,unnamed,unnamed,unnamed,unnamed,unnamed,unnamed,unnamed,unnamed,unnamed,unnamed,unnamed,unnamed,unnamed…	Aacs,Acvr2b,Ang2,Angpt2,Bad,Ccl2,Ctgf,Egr1,Foxo3,Gas6,Gckr,Gclm,Ghrhr,Gja1,Gjb6,Glul,Gpam,Hnf1a,Hnf1b,Irs2,Kcnb1,Nox4,Pax2,Pdx1,Pik3ca,Ppargc1a,Pten,Ptprn2,Rab11fip2,Rack1,Rbm4,Serpinf1,Slc2a5,Smad2,Sox4,Tcf7l2,Thbs1,Tjp1,Ucp2,Wdr35
GO Biological Process	GO:0045765	regulation of angiogenesis	286	6.324166e-5	8.131613e-1	2.843221e-3	1.469460e+0	7.553795e+1	111	2.531433e-2	3.719839e-2	247	5.120846e-7	6.584384e-3	2.665742e-5	1.711414e+0	4.440771e+1	76	231	1.847800e-2	3.290043e-1	unnamed,unnamed,unnamed,unnamed,unnamed,unnamed,unnamed,unnamed,unnamed,unnamed,unnamed,unnamed,unnamed,unnamed,unnamed,unnamed,unnamed,unnamed,unnamed,unnamed,unnamed,unnamed,unnamed,unnamed,unnamed,unnamed,unnamed,unnamed,unnamed,unnamed,unnamed,unnamed,unnamed,unnamed,unnamed,unnamed,unnamed,unnamed,unnamed,unnamed,unnamed,unnamed,unnamed,unnamed,unnamed,unnamed,unnamed,unnamed,unnamed,unnamed…	Adamts1,Adamts9,Adgrb1,Aggf1,Angpt2,Anxa3,Aqp1,Brca1,Btg1,Camp,Ccl2,Cd34,Col4a2,Ctnnb1,Cx3cr1,Cysltr2,Dab2ip,Dcn,Ddah1,Dll1,Dll4,Eng,Epha1,Ets1,F3,Fbxw7,Flt1,Foxc1,Gata4,Gata6,Ghsr,Grem1,Gtf2i,Hgf,Hhip,Hif1a,Hmga2,Hmgb1,Hmox1,Isl1,Ism1,Lep,Map2k5,Ngfr,Notch4,Nr2e1,Pdcd10,Pik3r6,Plcg1,Plxnd1,Prkcb,Prkd1,Prok2,Ptn,Ptprm,Ramp2,Rapgef3,Rhob,Runx1,Sars,Sema3e,Serpinf1,Sirt1,Stat1,Sulf1,Tcf4,Thbs1,Thbs…
GO Biological Process	GO:1901699	cellular response to nitrogen compound	287	6.348399e-5	8.162771e-1	2.844171e-3	1.322742e+0	1.489330e+2	197	4.991054e-2	6.601877e-2	477	3.395777e-5	4.366290e-1	9.153648e-4	1.377552e+0	9.727404e+1	134	506	3.257963e-2	2.648221e-1	unnamed,unnamed,unnamed,unnamed,unnamed,unnamed,unnamed,unnamed,unnamed,unnamed,unnamed,unnamed,unnamed,unnamed,unnamed,unnamed,unnamed,unnamed,unnamed,unnamed,unnamed,unnamed,unnamed,unnamed,unnamed,unnamed,unnamed,unnamed,unnamed,unnamed,unnamed,unnamed,unnamed,unnamed,unnamed,unnamed,unnamed,unnamed,unnamed,unnamed,unnamed,unnamed,unnamed,unnamed,unnamed,unnamed,unnamed,unnamed,unnamed,unnamed…	Abcb4,Actn2,Adar,Adrb2,Agtr1b,Ahr,Akap6,Akr1b3,Akr1c18,Akt3,Aprt,Aqp1,Aqp8,Arid1b,Bad,Bcar1,Blm,Brca1,C2cd5,Cacna1s,Cacna2d1,Camk2a,Camp,Casp6,Casq2,Cav2,Ccl2,Cdh1,Cdk5r1,Cftr,Chrm1,Chrm2,Col3a1,Col4a1,Col4a6,Col6a1,Cpeb4,Crhbp,Crhr1,Ctnna1,Ctnnb1,Dhx9,Diaph1,Dnmt3a,Drd1,Drd5,Egr1,Errfi1,Ezr,Foxo1,Foxo3,Fyn,Gclm,Ghrhr,Ghsr,Gjb2,Glp1r,Glra1,Hcn1,Hcn4,Hnrnpa2b1,Hrh1,Htr1b,Inhbb,Insr,Irs2,Kcnq1,Klf1…
GO Biological Process	GO:0002768	immune response-regulating cell surface receptor signaling pathway	288	6.399512e-5	8.228493e-1	2.857115e-3	1.787310e+0	2.965350e+1	53	9.937498e-3	1.776139e-2	2542	6.459606e-2	1.000000e+0	3.267412e-1	1.311378e+0	2.287670e+1	30	119	7.293946e-3	2.521008e-1	unnamed,unnamed,unnamed,unnamed,unnamed,unnamed,unnamed,unnamed,unnamed,unnamed,unnamed,unnamed,unnamed,unnamed,unnamed,unnamed,unnamed,unnamed,unnamed,unnamed,unnamed,unnamed,unnamed,unnamed,unnamed,unnamed,unnamed,unnamed,unnamed,unnamed,unnamed,unnamed,unnamed,unnamed,unnamed,unnamed,unnamed,unnamed,unnamed,unnamed,unnamed,unnamed,unnamed,unnamed,unnamed,unnamed,unnamed,unnamed,unnamed,unnamed…	Bcar1,Bcl10,Blk,Braf,Clec4d,Clec4e,Dennd1b,Fcgr1,Fcnb,Fpr1,Fyn,Ifng,Kit,Malt1,Nfatc2,Pde4d,Pigr,Plcg1,Plcg2,Plekha1,Prkcb,Rbck1,Ripk2,Shb,Skap1,Sppl3,Syk,Thy1,Vav3,Zap70
GO Biological Process	GO:0043588	skin development	289	6.478309e-5	8.329810e-1	2.882287e-3	1.502537e+0	6.655410e+1	100	2.230365e-2	3.351206e-2	661	2.765140e-4	1.000000e+0	5.378846e-3	1.480187e+0	4.729133e+1	70	246	1.701921e-2	2.845528e-1	unnamed,unnamed,unnamed,unnamed,unnamed,unnamed,unnamed,unnamed,unnamed,unnamed,unnamed,unnamed,unnamed,unnamed,unnamed,unnamed,unnamed,unnamed,unnamed,unnamed,unnamed,unnamed,unnamed,unnamed,unnamed,unnamed,unnamed,unnamed,unnamed,unnamed,unnamed,unnamed,unnamed,unnamed,unnamed,unnamed,unnamed,unnamed,unnamed,unnamed,unnamed,unnamed,unnamed,unnamed,unnamed,unnamed,unnamed,unnamed,unnamed,unnamed…	Adamts2,Alox12b,Alx4,Anxa1,Asprv1,Bcl11b,Cbx7,Celsr1,Cnfn,Col3a1,Col5a1,Ctnnb1,Ctnnd1,Cyp26b1,Dhcr24,Dkk1,Dll1,Dsp,Edar,Errfi1,Evpl,Fgfr2,Flnb,Foxe1,Foxq1,Fras1,Gnas,Grhl3,Hoxc13,Hrnr,Inhba,Intu,Itga6,Itgb4,Kazn,Kdf1,Krt17,Krt2,Lgr4,Lhx2,Met,Ngfr,Nsun2,Palld,Pax6,Pkd1,Pou2f3,Ppl,Rbpj,Runx1,Runx3,Ryr1,Sav1,Shh,Smad4,Smarca4,Snai1,Sostdc1,Sox9,Stk4,Tcf15,Tcf7l1,Tcf7l2,Tfap2a,Tfap2b,Tfap2c,Tgfb2,Tmp…
GO Biological Process	GO:1903532	positive regulation of secretion by cell	290	6.515702e-5	8.377890e-1	2.888927e-3	1.423915e+0	9.059530e+1	129	3.036036e-2	4.323056e-2	1436	9.768967e-3	1.000000e+0	8.747171e-2	1.264124e+0	6.882234e+1	87	358	2.115244e-2	2.430168e-1	unnamed,unnamed,unnamed,unnamed,unnamed,unnamed,unnamed,unnamed,unnamed,unnamed,unnamed,unnamed,unnamed,unnamed,unnamed,unnamed,unnamed,unnamed,unnamed,unnamed,unnamed,unnamed,unnamed,unnamed,unnamed,unnamed,unnamed,unnamed,unnamed,unnamed,unnamed,unnamed,unnamed,unnamed,unnamed,unnamed,unnamed,unnamed,unnamed,unnamed,unnamed,unnamed,unnamed,unnamed,unnamed,unnamed,unnamed,unnamed,unnamed,unnamed…	Aacs,Abat,Abl2,Adcyap1,Alox8,Ano1,Arf1,Arhgef7,Atp13a2,Avpr1a,Bad,Blk,Cacna1g,Cacna1h,Cadm1,Ccr7,Cd34,Cftr,Clasp1,Clec4e,Crhr1,Dhx9,Drd2,Dynll1,Edn3,Ezr,Fcnb,Fgfr1,Fgg,Galr1,Gapdh,Ghrh,Ghrhr,Gja1,Glul,Golph3,Hif1a,Hmgb1,Ifng,Il10,Il17a,Il17rb,Ildr1,Inhbb,Irs2,Isl1,Itgb2,Kcnb1,Lep,Lgals9,Lpl,Nkx6-1,Nlgn2,Ntsr1,P2ry1,Panx1,Pdx1,Pink1,Prkce,Ptger4,Ptpn23,Rab27a,Rab3gap1,Rasgrp1,Ripk2,Sdc1,Sdcbp,Sec2…
GO Biological Process	GO:0007005	mitochondrion organization	291	6.685586e-5	8.596326e-1	2.954064e-3	1.448692e+0	8.145279e+1	118	2.729651e-2	3.954424e-2	5177	2.874945e-1	1.000000e+0	7.140437e-1	1.059190e+0	8.497060e+1	90	442	2.188184e-2	2.036199e-1	unnamed,unnamed,unnamed,unnamed,unnamed,unnamed,unnamed,unnamed,unnamed,unnamed,unnamed,unnamed,unnamed,unnamed,unnamed,unnamed,unnamed,unnamed,unnamed,unnamed,unnamed,unnamed,unnamed,unnamed,unnamed,unnamed,unnamed,unnamed,unnamed,unnamed,unnamed,unnamed,unnamed,unnamed,unnamed,unnamed,unnamed,unnamed,unnamed,unnamed,unnamed,unnamed,unnamed,unnamed,unnamed,unnamed,unnamed,unnamed,unnamed,unnamed…	2410015M20Rik,Adgrg6,Aifm2,Akt3,Atg4a,Atg4a-ps,Bad,Bcl2l11,Bok,Camk2a,Camkmt,Cav2,Ccar2,Cd24a,Chchd4,Cln8,Col4a3bp,Cox10,Cox18,Cox20,Cox7a2l,Cstad,Cxadr,Dars2,Dnajc11,Epas1,Eya2,Gatb,Gclm,Hspa4,Immp2l,Jun,Lars2,Man2a1,Map1lc3b,Map3k1,Mapt,Mef2a,Mgme1,Mief2,Mrpl15,Mrpl23,Mrpl39,Mrpl44,Mrps12,Mterf4,Mtfr2,Mto1,Mtx2,Mx1,Ndufaf5,Ndufaf7,Ndufb2,Ndufs1,Nectin2,Nsun7,Oma1,Opa1,Parp1,Pet117,Phb,Pid1,Pink…
GO Biological Process	GO:0007346	regulation of mitotic cell cycle	292	6.800179e-5	8.743670e-1	2.994408e-3	1.342652e+0	1.325735e+2	178	4.442811e-2	5.965147e-2	791	7.764406e-4	1.000000e+0	1.262133e-2	1.300450e+0	9.612059e+1	125	500	3.039144e-2	2.500000e-1	unnamed,unnamed,unnamed,unnamed,unnamed,unnamed,unnamed,unnamed,unnamed,unnamed,unnamed,unnamed,unnamed,unnamed,unnamed,unnamed,unnamed,unnamed,unnamed,unnamed,unnamed,unnamed,unnamed,unnamed,unnamed,unnamed,unnamed,unnamed,unnamed,unnamed,unnamed,unnamed,unnamed,unnamed,unnamed,unnamed,unnamed,unnamed,unnamed,unnamed,unnamed,unnamed,unnamed,unnamed,unnamed,unnamed,unnamed,unnamed,unnamed,unnamed…	Afap1l2,Anapc15-ps,Ankrd17,Anxa1,Atad5,Blm,Bmp4,Bmp7,Brca1,Brd7,Brinp2,Brinp3,Cav2,Ccnb3,Ccnd1,Ccnd2,Cdc7,Cdk1,Cdk2ap2,Cdk6,Cdk8,Cdkn1a,Cdkn1c,Cdkn3,Cep192,Chmp2b,Chmp4c,Ctdsp2,Ctdspl,Ctnnb1,Cul9,Cyld,D7Ertd443e,Dact1,Dctn1,Donson,Dusp1,Dync1h1,E2f7,Edn3,Eif4e,Esr1,Fgfr1,Fgfr2,Foxc1,Foxn3,Gadd45a,Gas1,Gjc2,Gnai1,H2afy,Hacd1,Heca,Hecw2,Hes1,Hmga2,Hmgb1,Hoxa13,Hus1b,Id2,Ino80,Insr,Jade1,Khdc3,Larp7…
GO Biological Process	GO:1901698	response to nitrogen compound	293	7.058524e-5	9.075850e-1	3.097560e-3	1.245748e+0	2.392137e+2	298	8.016543e-2	9.986595e-2	445	2.333607e-5	3.000552e-1	6.742813e-4	1.287104e+0	1.685955e+2	217	877	5.275954e-2	2.474344e-1	unnamed,unnamed,unnamed,unnamed,unnamed,unnamed,unnamed,unnamed,unnamed,unnamed,unnamed,unnamed,unnamed,unnamed,unnamed,unnamed,unnamed,unnamed,unnamed,unnamed,unnamed,unnamed,unnamed,unnamed,unnamed,unnamed,unnamed,unnamed,unnamed,unnamed,unnamed,unnamed,unnamed,unnamed,unnamed,unnamed,unnamed,unnamed,unnamed,unnamed,unnamed,unnamed,unnamed,unnamed,unnamed,unnamed,unnamed,unnamed,unnamed,unnamed…	Aacs,Abat,Abcb4,Abcc4,Actn2,Adar,Adrb2,Agtr1b,Ahr,Akap6,Akr1b3,Akr1c18,Akt3,Anxa1,Aprt,Aqp1,Aqp8,Arid1b,Avpr1a,Bad,Bcar1,Blm,Bmp7,Braf,Brca1,C2cd5,Cacna1s,Cacna2d1,Cacybp,Camk2a,Camp,Casp6,Casq2,Cav2,Ccl2,Ccnd1,Ccr7,Cdh1,Cdk1,Cdk5r1,Cdkn1a,Cftr,Chrm1,Chrm2,Cnr1,Col3a1,Col4a1,Col4a6,Col6a1,Cpeb4,Crhbp,Crhr1,Cry2,Ctgf,Ctnna1,Ctnnb1,Ddx1,Dhx15,Dhx9,Diaph1,Dnmt3a,Drd1,Drd2,Drd5,Duox2,Dusp1,Egr1,Erbin…
GO Biological Process	GO:0035051	cardiocyte differentiation	294	7.373721e-5	9.481130e-1	3.224874e-3	1.559762e+0	5.385437e+1	84	1.804771e-2	2.815013e-2	93	2.446175e-11	3.145292e-7	3.382034e-9	2.353195e+0	2.422239e+1	57	126	1.385850e-2	4.523810e-1	unnamed,unnamed,unnamed,unnamed,unnamed,unnamed,unnamed,unnamed,unnamed,unnamed,unnamed,unnamed,unnamed,unnamed,unnamed,unnamed,unnamed,unnamed,unnamed,unnamed,unnamed,unnamed,unnamed,unnamed,unnamed,unnamed,unnamed,unnamed,unnamed,unnamed,unnamed,unnamed,unnamed,unnamed,unnamed,unnamed,unnamed,unnamed,unnamed,unnamed,unnamed,unnamed,unnamed,unnamed,unnamed,unnamed,unnamed,unnamed,unnamed,unnamed…	Actn2,Akap13,Bmp10,Bmp2,Bmp4,Cacybp,Cdk1,Cited2,Ctnnb1,Cxadr,Eomes,Fhl2,Fhod3,Foxp1,Gata4,Gata6,Grem1,Hand2,Hes1,Hey2,Ift20,Isl1,Jag1,Lrp6,Mef2a,Met,Myh10,Myo18b,Myocd,Myod1,Nox4,Nppa,Pdcd4,Pdgfb,Pdgfra,Pitx2,Prok2,Prox1,Rarb,Rbpj,Rxra,Slc8a1,Smad4,Smad6,Sox17,Sox6,Speg,T,Tbx2,Tbx3,Tbx5,Tenm4,Tgfb2,Tgfbr3,Vegfa,Wnt3a,Wt1
GO Biological Process	GO:0002064	epithelial cell development	295	7.413832e-5	9.532705e-1	3.231425e-3	1.444898e+0	8.166668e+1	118	2.736819e-2	3.954424e-2	97	3.543156e-11	4.555790e-7	4.696691e-9	1.998839e+0	4.152409e+1	83	216	2.017992e-2	3.842593e-1	unnamed,unnamed,unnamed,unnamed,unnamed,unnamed,unnamed,unnamed,unnamed,unnamed,unnamed,unnamed,unnamed,unnamed,unnamed,unnamed,unnamed,unnamed,unnamed,unnamed,unnamed,unnamed,unnamed,unnamed,unnamed,unnamed,unnamed,unnamed,unnamed,unnamed,unnamed,unnamed,unnamed,unnamed,unnamed,unnamed,unnamed,unnamed,unnamed,unnamed,unnamed,unnamed,unnamed,unnamed,unnamed,unnamed,unnamed,unnamed,unnamed,unnamed…	Afdn,Arid4a,Bcl11b,Bfsp1,Bmp4,Cdh1,Cdh23,Cdk6,Cdkn1a,Clrn1,Col18a1,Cst3,Ctnnb1,Dll1,Eng,Esr1,Esr2,Ezr,F11r,Fem1b,Fgfr1,Fgfr2,Flnb,Fndc3a,Fshr,Gja1,Gpat4,Grhl2,Gsdmc2,Hif1a,Hoxa13,Ihh,Jag1,Jmjd1c,Kdf1,Klf5,Krt2,Lhfpl5,Map3k1,Map7,Met,Muc2,Myo7a,Nkx6-1,Notch2,Nup210l,Onecut1,Palld,Pard3,Pax6,Pde4d,Pdgfb,Podxl,Prox1,Ptprs,Rap1b,Rapgef1,Rapgef2,Rapgef3,Rarb,Rilpl1,Rilpl2,Ripor2,Sdc1,Sipa1l3,Six3,Slc4…
GO Biological Process	GO:0061180	mammary gland epithelium development	296	7.426862e-5	9.549459e-1	3.226169e-3	1.745689e+0	3.207903e+1	56	1.075035e-2	1.876676e-2	449	2.459369e-5	3.162257e-1	7.042888e-4	2.141917e+0	1.307240e+1	28	68	6.807683e-3	4.117647e-1	unnamed,unnamed,unnamed,unnamed,unnamed,unnamed,unnamed,unnamed,unnamed,unnamed,unnamed,unnamed,unnamed,unnamed,unnamed,unnamed,unnamed,unnamed,unnamed,unnamed,unnamed,unnamed,unnamed,unnamed,unnamed,unnamed,unnamed,unnamed,unnamed,unnamed,unnamed,unnamed,unnamed,unnamed,unnamed,unnamed,unnamed,unnamed,unnamed,unnamed,unnamed,unnamed,unnamed,unnamed,unnamed,unnamed,unnamed,unnamed,unnamed,unnamed…	Atp2c2,Ccnd1,Esr1,Fgfr2,Foxb1,Foxf1,Gli2,Hif1a,Id2,Lbh,Lrp5,Lrp6,Mgmt,Msx1,Msx2,Ntn1,Ptch1,Pthlh,Robo1,Slc12a2,Sostdc1,Tbx3,Tfap2c,Tnfsf11,Tram1,Wnt3,Wnt4,Zfp703
GO Biological Process	GO:0051301	cell division	297	7.443334e-5	9.570639e-1	3.222437e-3	1.362980e+0	1.181235e+2	161	3.958564e-2	5.395442e-2	1164	4.145211e-3	1.000000e+0	4.578962e-2	1.256737e+0	9.150680e+1	115	476	2.796013e-2	2.415966e-1	unnamed,unnamed,unnamed,unnamed,unnamed,unnamed,unnamed,unnamed,unnamed,unnamed,unnamed,unnamed,unnamed,unnamed,unnamed,unnamed,unnamed,unnamed,unnamed,unnamed,unnamed,unnamed,unnamed,unnamed,unnamed,unnamed,unnamed,unnamed,unnamed,unnamed,unnamed,unnamed,unnamed,unnamed,unnamed,unnamed,unnamed,unnamed,unnamed,unnamed,unnamed,unnamed,unnamed,unnamed,unnamed,unnamed,unnamed,unnamed,unnamed,unnamed…	Anapc5,Anapc7,Anxa11,Arf1,Bin3,Cables2,Ccna1,Ccnb3,Ccnd1,Ccnd2,Ccnk,Ccnt1,Cdc7,Cdca8,Cdk1,Cdk14,Cdk6,Cdkn3,Chmp2b,Chmp4c,Chmp6,Clasp1,Ctdp1,Cuzd1,Dct,Dctn1,Dis3l2,Dixdc1,Dsn1,Dync1h1,Dynlt1a,Dynlt1b,Ect2,Epb41l2,Esrrb,Fgfr1,Fgfr2,Fign,Fmn2,Fzd7,Gnai1,Haus1,Haus2,Haus8,Hmga2,Ing2,Ino80,Kif13a,Kif2a,Kif2c,Kifc1,Kit,Klhl42,Kmt5a,Knstrn,Lef1,Lrp6,Mapre3,Myb,Myh10,Ncapg2,Ndc80,Nedd1,Nek6,Nsun2,Nudc,Nu…
GO Biological Process	GO:0090238	positive regulation of arachidonic acid secretion	298	7.491068e-5	9.632015e-1	3.232220e-3	8.860794e+0	6.771403e-1	6	2.269237e-4	2.010724e-3	2375	5.211357e-2	1.000000e+0	2.821374e-1	3.121080e+0	9.612059e-1	3	5	7.293946e-4	6.000000e-1	unnamed,unnamed,unnamed,unnamed,unnamed,unnamed	Ntsr1,Pla2g10,Pla2r1
GO Biological Process	GO:0002764	immune response-regulating signaling pathway	299	7.649650e-5	9.835920e-1	3.289605e-3	1.609261e+0	4.598385e+1	74	1.541014e-2	2.479893e-2	2869	9.069145e-2	1.000000e+0	4.064520e-1	1.220534e+0	3.441117e+1	42	179	1.021152e-2	2.346369e-1	unnamed,unnamed,unnamed,unnamed,unnamed,unnamed,unnamed,unnamed,unnamed,unnamed,unnamed,unnamed,unnamed,unnamed,unnamed,unnamed,unnamed,unnamed,unnamed,unnamed,unnamed,unnamed,unnamed,unnamed,unnamed,unnamed,unnamed,unnamed,unnamed,unnamed,unnamed,unnamed,unnamed,unnamed,unnamed,unnamed,unnamed,unnamed,unnamed,unnamed,unnamed,unnamed,unnamed,unnamed,unnamed,unnamed,unnamed,unnamed,unnamed,unnamed…	Bcar1,Bcl10,Blk,Braf,Cd180,Cd86,Clec4d,Clec4e,Dennd1b,Fcgr1,Fcnb,Fpr1,Fyn,Ifng,Kit,Malt1,Mapkapk2,Nfatc2,Nfkbia,Pde4d,Pigr,Plcg1,Plcg2,Plekha1,Prkcb,Prkce,Rbck1,Reg3g,Ripk2,Shb,Skap1,Skap2,Sppl3,Syk,Thy1,Tlr4,Tlr5,Tnip1,Traf3,Tril,Vav3,Zap70
GO Biological Process	GO:0003334	keratinocyte development	300	7.711462e-5	9.915398e-1	3.305133e-3	3.491260e+0	4.010014e+0	14	1.343838e-3	4.691689e-3	1405	9.284860e-3	1.000000e+0	8.497134e-2	2.600900e+0	2.691376e+0	7	14	1.701921e-3	5.000000e-1	unnamed,unnamed,unnamed,unnamed,unnamed,unnamed,unnamed,unnamed,unnamed,unnamed,unnamed,unnamed,unnamed,unnamed	Bcl11b,Flnb,Kdf1,Krt2,Palld,Tfap2a,Tfap2c
GO Biological Process	GO:0007009	plasma membrane organization	301	7.753814e-5	9.969854e-1	3.312244e-3	1.523731e+0	6.037810e+1	92	2.023395e-2	3.083110e-2	368	6.387519e-6	8.213072e-2	2.231813e-4	1.647629e+0	4.248530e+1	70	221	1.701921e-2	3.167421e-1	unnamed,unnamed,unnamed,unnamed,unnamed,unnamed,unnamed,unnamed,unnamed,unnamed,unnamed,unnamed,unnamed,unnamed,unnamed,unnamed,unnamed,unnamed,unnamed,unnamed,unnamed,unnamed,unnamed,unnamed,unnamed,unnamed,unnamed,unnamed,unnamed,unnamed,unnamed,unnamed,unnamed,unnamed,unnamed,unnamed,unnamed,unnamed,unnamed,unnamed,unnamed,unnamed,unnamed,unnamed,unnamed,unnamed,unnamed,unnamed,unnamed,unnamed…	1700057G04Rik,Actn2,Ank2,Anxa2,Arl6,Atp1b1,Atp1b3,Atp2a2,Atp2c2,Bbs2,C2cd5,Cav2,Cavin2,Cdh1,Cdh2,Clu,Col5a1,Crb1,Cxcr4,Dmkn,Dpp10,Dpp6,Dysf,Efr3a,Ezr,F11r,Fat4,Fyb,Gas6,Golph3,Ift20,Kcnb1,Kcnip4,Kif13a,Lrp6,Macf1,Map7,Mtss1l,Myh10,Myh2,Nfasc,Nkd2,P2ry1,Pacsin2,Plekhf1,Plscr4,Plscr5,Ptch1,Pten,Rab11a,Rab31,Rab40b,Ramp1,Ramp2,Ramp3,Rapgef2,Rapgef6,Rilpl1,Rilpl2,Sgip1,Sh3tc2,Skap1,Sod1,Sptb,Stx2,Syt…
GO Biological Process	GO:0021513	spinal cord dorsal/ventral patterning	302	7.779301e-5	1.000000e+0	3.312128e-3	2.413982e+0	1.035633e+1	25	3.470621e-3	8.378016e-3	500	4.770352e-5	6.133719e-1	1.226744e-3	2.913008e+0	4.806029e+0	14	25	3.403841e-3	5.600000e-1	unnamed,unnamed,unnamed,unnamed,unnamed,unnamed,unnamed,unnamed,unnamed,unnamed,unnamed,unnamed,unnamed,unnamed,unnamed,unnamed,unnamed,unnamed,unnamed,unnamed,unnamed,unnamed,unnamed,unnamed,unnamed	Dbx1,Dll4,Dmrt3,Evx1,Gli2,Gli3,Intu,Nkx6-1,Nkx6-2,Pax6,Rab23,Rfx4,Shh,Sox1
GO Biological Process	GO:0061024	membrane organization	303	7.994905e-5	1.000000e+0	3.392689e-3	1.276529e+0	1.911433e+2	244	6.405608e-2	8.176944e-2	363	5.540385e-6	7.123827e-2	1.962487e-4	1.336621e+0	1.451421e+2	194	755	4.716752e-2	2.569536e-1	unnamed,unnamed,unnamed,unnamed,unnamed,unnamed,unnamed,unnamed,unnamed,unnamed,unnamed,unnamed,unnamed,unnamed,unnamed,unnamed,unnamed,unnamed,unnamed,unnamed,unnamed,unnamed,unnamed,unnamed,unnamed,unnamed,unnamed,unnamed,unnamed,unnamed,unnamed,unnamed,unnamed,unnamed,unnamed,unnamed,unnamed,unnamed,unnamed,unnamed,unnamed,unnamed,unnamed,unnamed,unnamed,unnamed,unnamed,unnamed,unnamed,unnamed…	1700057G04Rik,2410015M20Rik,Abca1,Abca4,Abcb4,Actn2,Adgrb1,Ank2,Anxa2,Arf1,Arhgap12,Arhgap25,Arl6,Atg4a,Atg4a-ps,Atl2,Atp10b,Atp1b1,Atp1b3,Atp2a2,Atp2c2,Atp8a1,Atp8b1,Atp8b3,Atp8b4,Atp9a,Atp9b,Bad,Bbip1,Bbs2,Bcl2l11,Bet1l,Bok,Braf,C2cd5,Camk2a,Cav2,Cavin2,Cd24a,Cdh1,Cdh2,Chmp2b,Chmp6,Cln8,Clu,Cmtm8,Cntn2,Col5a1,Cox18,Crb1,Cstad,Cxcr4,Dctn1,Dhcr24,Dmkn,Dnajc11,Dock2,Dok7,Dpp10,Dpp6,Dysf,Eea1,Efr3a…
GO Biological Process	GO:0070085	glycosylation	304	8.050787e-5	1.000000e+0	3.405165e-3	1.474526e+0	7.188751e+1	106	2.409099e-2	3.552279e-2	794	8.315780e-4	1.000000e+0	1.346654e-2	1.427945e+0	4.902150e+1	70	255	1.701921e-2	2.745098e-1	unnamed,unnamed,unnamed,unnamed,unnamed,unnamed,unnamed,unnamed,unnamed,unnamed,unnamed,unnamed,unnamed,unnamed,unnamed,unnamed,unnamed,unnamed,unnamed,unnamed,unnamed,unnamed,unnamed,unnamed,unnamed,unnamed,unnamed,unnamed,unnamed,unnamed,unnamed,unnamed,unnamed,unnamed,unnamed,unnamed,unnamed,unnamed,unnamed,unnamed,unnamed,unnamed,unnamed,unnamed,unnamed,unnamed,unnamed,unnamed,unnamed,unnamed…	4930402F06Rik,Alg8,Arl6,B3galnt1,B3galnt2,B3galt1,B3gat1,B3gat2,B3glct,B3gnt2,B4galnt1,B4galnt2,Cog3,Cog6,Dad1,Ddost,Dpy19l1,Dpy19l3,Edem3,Ext2,Galnt1,Galnt13,Galnt18,Galnt2,Galnt3,Galnt5,Galnt7,Galnt9,Gcnt1,Gcnt2,Gcnt7,Ggta1,Gm12887,Gxylt1,Hpf1,Large2,Lmf1,Man2a1,Mgat4c,Mgat5,Mgat5b,Npc1,Parp1,Parp10,Parp16,Pmm2,Pofut2,Pomt1,Serp2,Slc35c2,St3gal1,St3gal3,St3gal6,St6gal2,St6galnac3,St6galnac5,St8…
GO Biological Process	GO:0032940	secretion by cell	305	8.152605e-5	1.000000e+0	3.436924e-3	1.396393e+0	9.954219e+1	139	3.335864e-2	4.658177e-2	748	5.578594e-4	1.000000e+0	9.589514e-3	1.363715e+0	7.112924e+1	97	370	2.358376e-2	2.621622e-1	unnamed,unnamed,unnamed,unnamed,unnamed,unnamed,unnamed,unnamed,unnamed,unnamed,unnamed,unnamed,unnamed,unnamed,unnamed,unnamed,unnamed,unnamed,unnamed,unnamed,unnamed,unnamed,unnamed,unnamed,unnamed,unnamed,unnamed,unnamed,unnamed,unnamed,unnamed,unnamed,unnamed,unnamed,unnamed,unnamed,unnamed,unnamed,unnamed,unnamed,unnamed,unnamed,unnamed,unnamed,unnamed,unnamed,unnamed,unnamed,unnamed,unnamed…	Abca1,Acvr2b,Adcyap1,Anxa1,Anxa3,Aqp1,Arfgef2,Arhgap17,Bdnf,Cacna1b,Cadps,Cbln1,Cbln4,Ccr7,Cftr,Cga,Chga,Cplx2,Crhbp,Crhr1,Ctgf,Dgki,Edn3,Eng,Exoc3,Exoc4,Fgg,Foxp1,Gbp5,Ghrh,Ghrhr,Ghsr,Golph3,Gpam,Hmgb1,Hnf1a,Hnf1b,Hps1,Il1rn,Inhba,Itgb6,Kcnb1,Kit,Lep,Lin7a,Lin7c,Lmf1,Ltbp4,Mc4r,Milr1,Myh10,Myo6,Nkd2,Notch2,Olfm2,Otof,Pcsk6,Pdx1,Plek,Prss12,Ptprn2,Rab11a,Rab11fip2,Rab27a,Rab31,Rala,Rasgrp1,Rbm4,R…
GO Biological Process	GO:0010159	specification of animal organ position	306	8.296593e-5	1.000000e+0	3.486196e-3	5.186142e+0	1.735394e+0	9	5.815664e-4	3.016086e-3	2903	9.664742e-2	1.000000e+0	4.280718e-1	3.467866e+0	5.767235e-1	2	3	4.862631e-4	6.666667e-1	unnamed,unnamed,unnamed,unnamed,unnamed,unnamed,unnamed,unnamed,unnamed	Bmp4,Tbx3
GO Biological Process	GO:0006399	tRNA metabolic process	307	8.405719e-5	1.000000e+0	3.520545e-3	1.853306e+0	2.482051e+1	46	8.317864e-3	1.541555e-2	8477	7.038418e-1	1.000000e+0	1.000000e+0	9.288927e-1	3.229652e+1	30	168	7.293946e-3	1.785714e-1	unnamed,unnamed,unnamed,unnamed,unnamed,unnamed,unnamed,unnamed,unnamed,unnamed,unnamed,unnamed,unnamed,unnamed,unnamed,unnamed,unnamed,unnamed,unnamed,unnamed,unnamed,unnamed,unnamed,unnamed,unnamed,unnamed,unnamed,unnamed,unnamed,unnamed,unnamed,unnamed,unnamed,unnamed,unnamed,unnamed,unnamed,unnamed,unnamed,unnamed,unnamed,unnamed,unnamed,unnamed,unnamed,unnamed	6430573F11Rik,Cars2,Cdkal1,Dars,Dars2,Ddx1,Elac1,Elac2,Fbl,Gatb,Lars2,Lsm6,Mto1,Nars2,Nat10,Nsun2,Polg2,Pop5,Qrsl1,Rpp38,Rpusd3,Sars,Tarsl2,Thumpd3,Trmo,Trmu,Trub1,Tsen2,Tyw1,Tyw5
GO Biological Process	GO:1901990	regulation of mitotic cell cycle phase transition	308	8.421958e-5	1.000000e+0	3.515894e-3	1.535989e+0	5.729206e+1	88	1.919975e-2	2.949062e-2	1149	3.887899e-3	1.000000e+0	4.350792e-2	1.378254e+0	4.498444e+1	62	234	1.507416e-2	2.649573e-1	unnamed,unnamed,unnamed,unnamed,unnamed,unnamed,unnamed,unnamed,unnamed,unnamed,unnamed,unnamed,unnamed,unnamed,unnamed,unnamed,unnamed,unnamed,unnamed,unnamed,unnamed,unnamed,unnamed,unnamed,unnamed,unnamed,unnamed,unnamed,unnamed,unnamed,unnamed,unnamed,unnamed,unnamed,unnamed,unnamed,unnamed,unnamed,unnamed,unnamed,unnamed,unnamed,unnamed,unnamed,unnamed,unnamed,unnamed,unnamed,unnamed,unnamed…	Anapc15-ps,Ankrd17,Anxa1,Atad5,Blm,Brca1,Brd7,Ccnb3,Ccnd1,Ccnd2,Cdc7,Cdk1,Cdk2ap2,Cdk6,Cdkn1a,Cdkn1c,Cdkn3,Cep192,Chmp4c,Ctdsp2,Ctdspl,D7Ertd443e,Dact1,Donson,Dusp1,E2f7,Foxn3,Gjc2,Hacd1,Hecw2,Hmga2,Hus1b,Id2,Ino80,Jade1,Khdc3,Larp7,Mrnip,Myo16,Ndc80,Nek6,Pbx1,Pid1,Pinx1,Pkd1,Pkia,Plcb1,Ppp2r3a,Prkdc,Pten,Rab11a,Rad51b,Rptor,Smarcd3,Sox4,Syf2,Taok3,Tex14,Vps4b,Xpc,Zfp36l1,Zfp36l2
GO Biological Process	GO:0071331	cellular response to hexose stimulus	309	8.545110e-5	1.000000e+0	3.555761e-3	1.987557e+0	1.911895e+1	38	6.407155e-3	1.273458e-2	769	6.412570e-4	1.000000e+0	1.072208e-2	1.920664e+0	1.249568e+1	24	65	5.835157e-3	3.692308e-1	unnamed,unnamed,unnamed,unnamed,unnamed,unnamed,unnamed,unnamed,unnamed,unnamed,unnamed,unnamed,unnamed,unnamed,unnamed,unnamed,unnamed,unnamed,unnamed,unnamed,unnamed,unnamed,unnamed,unnamed,unnamed,unnamed,unnamed,unnamed,unnamed,unnamed,unnamed,unnamed,unnamed,unnamed,unnamed,unnamed,unnamed,unnamed	Aacs,Ang2,Ccl2,Foxo3,Gas6,Gclm,Ghrhr,Gjb6,Irs2,Kcnb1,Nox4,Pax2,Pik3ca,Ppargc1a,Ptprn2,Rab11fip2,Rack1,Rbm4,Serpinf1,Slc2a5,Sox4,Tjp1,Ucp2,Wdr35
GO Biological Process	GO:0030718	germ-line stem cell population maintenance	310	8.575719e-5	1.000000e+0	3.556987e-3	5.163208e+0	1.743102e+0	9	5.841496e-4	3.016086e-3	3298	1.349147e-1	1.000000e+0	5.259955e-1	2.229343e+0	1.345688e+0	3	7	7.293946e-4	4.285714e-1	unnamed,unnamed,unnamed,unnamed,unnamed,unnamed,unnamed,unnamed,unnamed	Jmjd1c,Prdm14,Tfap2c
GO Biological Process	GO:1904951	positive regulation of establishment of protein localization	311	8.648506e-5	1.000000e+0	3.575643e-3	1.350261e+0	1.236798e+2	167	4.144765e-2	5.596515e-2	1349	8.308849e-3	1.000000e+0	7.919583e-2	1.228938e+0	9.439042e+1	116	491	2.820326e-2	2.362525e-1	unnamed,unnamed,unnamed,unnamed,unnamed,unnamed,unnamed,unnamed,unnamed,unnamed,unnamed,unnamed,unnamed,unnamed,unnamed,unnamed,unnamed,unnamed,unnamed,unnamed,unnamed,unnamed,unnamed,unnamed,unnamed,unnamed,unnamed,unnamed,unnamed,unnamed,unnamed,unnamed,unnamed,unnamed,unnamed,unnamed,unnamed,unnamed,unnamed,unnamed,unnamed,unnamed,unnamed,unnamed,unnamed,unnamed,unnamed,unnamed,unnamed,unnamed…	1810011O10Rik,Aacs,Abat,Abl2,Ablim3,Alox8,Ano1,Arf1,Arih2,Atp13a2,Bad,Bcas3,Blk,Bmp4,C2cd5,Cadm1,Ccl2,Ccr7,Cct8,Cd34,Cdh1,Cdk1,Cdk5r1,Cep131,Cftr,Chrm1,Clec4e,Dab2,Dact1,Dctn1,Dhx9,Dph6,Drd2,Dynll1,Ect2,Edar,Erbb2,Ezr,Fbxw7,Fcnb,Fgg,Fyn,Fzd5,Gapdh,Gas6,Gja1,Gli3,Glul,Golph3,Grem1,Hes1,Hhat,Hif1a,Hmgb1,Ifng,Il10,Il17a,Il17rb,Irs2,Isl1,Kcnb1,Kcnn3,Lep,Lgals9,Lpl,Micall2,Mief2,Nkx6-1,Nlgn2,Panx1,Pcm…
GO Biological Process	GO:0061448	connective tissue development	312	8.669781e-5	1.000000e+0	3.572950e-3	1.403938e+0	9.544578e+1	134	3.198585e-2	4.490617e-2	147	1.716197e-9	2.206686e-5	1.501147e-7	1.891563e+0	4.229306e+1	80	220	1.945052e-2	3.636364e-1	unnamed,unnamed,unnamed,unnamed,unnamed,unnamed,unnamed,unnamed,unnamed,unnamed,unnamed,unnamed,unnamed,unnamed,unnamed,unnamed,unnamed,unnamed,unnamed,unnamed,unnamed,unnamed,unnamed,unnamed,unnamed,unnamed,unnamed,unnamed,unnamed,unnamed,unnamed,unnamed,unnamed,unnamed,unnamed,unnamed,unnamed,unnamed,unnamed,unnamed,unnamed,unnamed,unnamed,unnamed,unnamed,unnamed,unnamed,unnamed,unnamed,unnamed…	Aacs,Barx2,Bbs2,Bmp2,Bmp4,Bmp7,Bmp8a,Bmpr1b,Cd34,Col11a1,Col27a1,Col5a1,Creb3l2,Creb5,Csgalnact1,Cst10,Ctgf,Dlx2,Egr1,Fbxw4,Fgf18,Fgfr1,Foxa2,Fto,Gli2,Gnas,Hand1,Hand2,Hif1a,Hmga2,Hoxd11,Hspg2,Id2,Ihh,Impad1,Lep,Lrp5,Lrp6,Matn1,Mex3c,Msx1,Msx2,Mycn,Myf5,Nfib,Osr1,Pax7,Paxip1,Pdgfb,Pik3ca,Pitx1,Pkd1,Ppargc1a,Prrx1,Prrx2,Rarb,Ror2,Runx1,Runx2,Runx3,Serpinh1,Sik3,Six2,Smad1,Snai1,Sox5,Sox6,Sox8,Sox9…
GO Biological Process	GO:0043062	extracellular structure organization	313	8.672389e-5	1.000000e+0	3.562606e-3	1.547449e+0	5.492911e+1	85	1.840788e-2	2.848525e-2	286	1.260712e-6	1.621023e-2	5.667914e-5	1.771424e+0	3.556462e+1	63	185	1.531729e-2	3.405405e-1	unnamed,unnamed,unnamed,unnamed,unnamed,unnamed,unnamed,unnamed,unnamed,unnamed,unnamed,unnamed,unnamed,unnamed,unnamed,unnamed,unnamed,unnamed,unnamed,unnamed,unnamed,unnamed,unnamed,unnamed,unnamed,unnamed,unnamed,unnamed,unnamed,unnamed,unnamed,unnamed,unnamed,unnamed,unnamed,unnamed,unnamed,unnamed,unnamed,unnamed,unnamed,unnamed,unnamed,unnamed,unnamed,unnamed,unnamed,unnamed,unnamed,unnamed…	Adamts2,Adamts20,Adamts9,Ambn,Anxa2,Apbb2,Col11a1,Col18a1,Col27a1,Col3a1,Col4a1,Col4a4,Col4a6,Col5a1,Col5a3,Csgalnact1,Ctgf,Ctss,Dpt,Ecm2,Eng,Ero1lb,Foxc1,Foxf1,Foxf2,Fshr,Gas6,Gfod2,Grem1,Has1,Hpse2,Hspg2,Ihh,Itga8,Kif9,Klk4,Lamc1,Lamc2,Lmx1b,Mfap4,Myf5,Nr2e1,Pdgfra,Pomt1,Pxdn,Ramp2,Serpinf2,Serpinh1,Smarca4,Smoc1,Smoc2,Sox9,Spint1,Spock2,Sulf1,Sulf2,Tex14,Tfap2a,Tgfb2,Tnr,Vit,Wnt3a,Wt1
GO Biological Process	GO:0001934	positive regulation of protein phosphorylation	314	8.729324e-5	1.000000e+0	3.574575e-3	1.231060e+0	2.599385e+2	320	8.711076e-2	1.072386e-1	319	2.466914e-6	3.171958e-2	9.943442e-5	1.319339e+0	1.720559e+2	227	895	5.519086e-2	2.536313e-1	unnamed,unnamed,unnamed,unnamed,unnamed,unnamed,unnamed,unnamed,unnamed,unnamed,unnamed,unnamed,unnamed,unnamed,unnamed,unnamed,unnamed,unnamed,unnamed,unnamed,unnamed,unnamed,unnamed,unnamed,unnamed,unnamed,unnamed,unnamed,unnamed,unnamed,unnamed,unnamed,unnamed,unnamed,unnamed,unnamed,unnamed,unnamed,unnamed,unnamed,unnamed,unnamed,unnamed,unnamed,unnamed,unnamed,unnamed,unnamed,unnamed,unnamed…	1810011O10Rik,Abl2,Ace,Acvr2b,Adcyap1,Adra2a,Adra2b,Adrb2,Afap1l2,Akap13,Aktip,Alk,Alox12b,Alox15,Anxa2,Bcar3,Bdnf,Bmp10,Bmp2,Bmp4,Bmp7,Bmp8a,Bmper,Braf,Camkk2,Camp,Cav2,Ccl2,Ccnd1,Ccnd2,Ccnh,Ccnk,Ccnl1,Ccnt1,Ccr7,Cd24a,Cdh2,Cdk5r1,Cdkn1a,Clu,Cntn1,Cops8,Ctgf,Ctnnb1,Ctnnd1,Cxcr4,Cysltr2,Dab1,Dab2,Dab2ip,Dkk1,Dok7,Drd2,Dstyk,Dusp22,Ect2,Edar,Edn3,Efna5,Egr1,Ehd4,Eng,Epha7,Epha8,Erbb2,Ercc6,Fam20a,…
GO Biological Process	GO:0032846	positive regulation of homeostatic process	315	8.939576e-5	1.000000e+0	3.649050e-3	1.517335e+0	6.063263e+1	92	2.031925e-2	3.083110e-2	1387	8.896231e-3	1.000000e+0	8.247133e-2	1.347739e+0	4.229306e+1	57	220	1.385850e-2	2.590909e-1	unnamed,unnamed,unnamed,unnamed,unnamed,unnamed,unnamed,unnamed,unnamed,unnamed,unnamed,unnamed,unnamed,unnamed,unnamed,unnamed,unnamed,unnamed,unnamed,unnamed,unnamed,unnamed,unnamed,unnamed,unnamed,unnamed,unnamed,unnamed,unnamed,unnamed,unnamed,unnamed,unnamed,unnamed,unnamed,unnamed,unnamed,unnamed,unnamed,unnamed,unnamed,unnamed,unnamed,unnamed,unnamed,unnamed,unnamed,unnamed,unnamed,unnamed…	Abat,Adcyap1r1,Ano1,Anxa1,Avpr1a,Bad,Car7,Casq2,Cct8,Cd24a,Cftr,Cnr1,Ctnnb1,Drd1,Drd2,Dynll1,Ets1,Foxo3,Hif1a,Hmbox1,Hmgb2,Id2,Inhba,Jph2,Kdm1a,Lrp6,Mc4r,Nek7,Npc1,Npsr1,Ntsr1,P2rx4,Pdx1,Plcg1,Plekhm1,Ppargc1a,Ppargc1b,Prkcq,Ptger3,Ramp3,Sec24a,Sgip1,Smap1,Smarca4,Stat1,Syk,Tacr1,Tfrc,Tgfb2,Thy1,Tnfrsf11a,Tnfsf11,Tnks,Tnks2,Trf,Trpc1,Xcl1
GO Biological Process	GO:0048313	Golgi inheritance	316	9.036389e-5	1.000000e+0	3.676895e-3	4.205456e+0	2.615650e+0	11	8.765582e-4	3.686327e-3	1602	1.653950e-2	1.000000e+0	1.327496e-1	2.889888e+0	1.730171e+0	5	9	1.215658e-3	5.555556e-1	unnamed,unnamed,unnamed,unnamed,unnamed,unnamed,unnamed,unnamed,unnamed,unnamed,unnamed	Cdk1,Pdcd10,Stk25,Vrk1,Ywhaz
GO Biological Process	GO:0032386	regulation of intracellular transport	317	9.075739e-5	1.000000e+0	3.681257e-3	1.342336e+0	1.281348e+2	172	4.294063e-2	5.764075e-2	712	3.950707e-4	1.000000e+0	7.134577e-3	1.318620e+0	9.631283e+1	127	501	3.087770e-2	2.534930e-1	unnamed,unnamed,unnamed,unnamed,unnamed,unnamed,unnamed,unnamed,unnamed,unnamed,unnamed,unnamed,unnamed,unnamed,unnamed,unnamed,unnamed,unnamed,unnamed,unnamed,unnamed,unnamed,unnamed,unnamed,unnamed,unnamed,unnamed,unnamed,unnamed,unnamed,unnamed,unnamed,unnamed,unnamed,unnamed,unnamed,unnamed,unnamed,unnamed,unnamed,unnamed,unnamed,unnamed,unnamed,unnamed,unnamed,unnamed,unnamed,unnamed,unnamed…	1810011O10Rik,Ablim3,Anxa2,Arf1,Arih2,Atp13a2,Atp2a2,Bcas3,Bmp4,Braf,Btbd9,C2cd5,Cabp1,Ccl2,Cdh1,Cdk1,Cdk5r1,Cdkn1a,Cep131,Chchd4,Chd1,Chrm1,Crhr1,Cyld,Dab2,Dab2ip,Dact1,Dctn1,Dhx9,Dph6,Dync1h1,Dyrk2,Ect2,Edar,Erbb2,Ezr,Fbxw7,Foxf1,Fyn,Fzd1,Fzd5,Fzd7,Gas1,Gas6,Gli3,Gnaq,Gpr143,Grem1,Hes1,Hhat,Hmox1,Ifng,Inpp4b,Insig1,Kcnb1,Kcnn3,Lep,Lmx1b,Mapt,Micall2,Mief2,Mrln,Nfkbia,Numa1,Nup153,Os9,Parp10,Pcm…
GO Biological Process	GO:0021517	ventral spinal cord development	318	9.090298e-5	1.000000e+0	3.675568e-3	1.833185e+0	2.563843e+1	47	8.591968e-3	1.575067e-2	482	3.675777e-5	4.726314e-1	9.805631e-4	2.335502e+0	9.419818e+0	22	49	5.348894e-3	4.489796e-1	unnamed,unnamed,unnamed,unnamed,unnamed,unnamed,unnamed,unnamed,unnamed,unnamed,unnamed,unnamed,unnamed,unnamed,unnamed,unnamed,unnamed,unnamed,unnamed,unnamed,unnamed,unnamed,unnamed,unnamed,unnamed,unnamed,unnamed,unnamed,unnamed,unnamed,unnamed,unnamed,unnamed,unnamed,unnamed,unnamed,unnamed,unnamed,unnamed,unnamed,unnamed,unnamed,unnamed,unnamed,unnamed,unnamed,unnamed	Cln8,Dab1,Dbx1,Dll4,Dmrt3,Evx1,Foxp1,Gdpd5,Gli2,Gli3,Hoxd10,Isl1,Lmo4,Nkx6-1,Nkx6-2,Olig2,Pax6,Ptch1,Reln,Shh,Sox1,Sox4
GO Biological Process	GO:0031334	positive regulation of protein complex assembly	319	9.146005e-5	1.000000e+0	3.686499e-3	1.594049e+0	4.705000e+1	75	1.576743e-2	2.513405e-2	1508	1.358523e-2	1.000000e+0	1.158348e-1	1.347616e+0	3.710255e+1	50	193	1.215658e-2	2.590674e-1	unnamed,unnamed,unnamed,unnamed,unnamed,unnamed,unnamed,unnamed,unnamed,unnamed,unnamed,unnamed,unnamed,unnamed,unnamed,unnamed,unnamed,unnamed,unnamed,unnamed,unnamed,unnamed,unnamed,unnamed,unnamed,unnamed,unnamed,unnamed,unnamed,unnamed,unnamed,unnamed,unnamed,unnamed,unnamed,unnamed,unnamed,unnamed,unnamed,unnamed,unnamed,unnamed,unnamed,unnamed,unnamed,unnamed,unnamed,unnamed,unnamed,unnamed…	Actr3b,Ahr,Alox15,Bcl2l11,Bmf,Carmil1,Cd24a,Cdc42ep4,Cdh17,Clu,Ctnnb1,Dctn1,Esr1,Evl,Fmn1,Fmn2,Fnip1,Fnip2,Gbp5,Gsn,Hnf1a,Hnf1b,Ide,Ifng,Ikzf1,Iqgap2,Irf8,Jun,Kirrel,Lmod1,Map3k1,Mapt,Met,Mief2,Mpp7,Nav3,Nck2,Numa1,Paxip1,Plek,Prkce,Rack1,Rgs2,Slf2,Spire1,Sumo1,Tlr4,Tppp,Trabd2b,Vegfa
GO Biological Process	GO:0042542	response to hydrogen peroxide	320	9.271650e-5	1.000000e+0	3.725465e-3	1.818532e+0	2.639492e+1	48	8.845481e-3	1.608579e-2	2567	6.867781e-2	1.000000e+0	3.440044e-1	1.324987e+0	2.037756e+1	27	106	6.564551e-3	2.547170e-1	unnamed,unnamed,unnamed,unnamed,unnamed,unnamed,unnamed,unnamed,unnamed,unnamed,unnamed,unnamed,unnamed,unnamed,unnamed,unnamed,unnamed,unnamed,unnamed,unnamed,unnamed,unnamed,unnamed,unnamed,unnamed,unnamed,unnamed,unnamed,unnamed,unnamed,unnamed,unnamed,unnamed,unnamed,unnamed,unnamed,unnamed,unnamed,unnamed,unnamed,unnamed,unnamed,unnamed,unnamed,unnamed,unnamed,unnamed,unnamed	Akr1b3,Anxa1,Aqp1,Bad,Cdk1,Cst3,Dusp1,Ect2,Ets1,Foxo1,Gnao1,Hmox1,Il18bp,Jun,Klf2,Map3k5,Pax2,Pdcd10,Plekha1,Rhob,Sdc1,Sirt1,Sod1,Sod2,Stk24,Stk25,Tnfaip3
GO Biological Process	GO:0007264	small GTPase mediated signal transduction	321	9.319398e-5	1.000000e+0	3.732985e-3	1.477726e+0	6.970167e+1	103	2.335847e-2	3.451743e-2	787	7.693660e-4	1.000000e+0	1.256990e-2	1.435697e+0	4.806029e+1	69	250	1.677608e-2	2.760000e-1	unnamed,unnamed,unnamed,unnamed,unnamed,unnamed,unnamed,unnamed,unnamed,unnamed,unnamed,unnamed,unnamed,unnamed,unnamed,unnamed,unnamed,unnamed,unnamed,unnamed,unnamed,unnamed,unnamed,unnamed,unnamed,unnamed,unnamed,unnamed,unnamed,unnamed,unnamed,unnamed,unnamed,unnamed,unnamed,unnamed,unnamed,unnamed,unnamed,unnamed,unnamed,unnamed,unnamed,unnamed,unnamed,unnamed,unnamed,unnamed,unnamed,unnamed…	Aatk,Arf1,Arhgap18,Arhgap30,Arhgap32,Arhgef11,Arhgef18,Arhgef37,Arl1,Arl15,Arl6,Bcar3,Bcl6,Cdc42ep4,Cdh13,Cdkn1a,Celsr1,Chml,Ctnnal1,Dab1,Dbnl,Dhcr24,Dock1,Dock2,Dock3,Dock4,Dock5,Dock9,Farp2,Hmox1,Itsn1,Jun,Kalrn,Ksr1,Ngfr,Ntn1,Prkd1,Rab4a,Rala,Ralbp1,Rap1b,Rap1gds1,Rap2b,Rapgef1,Rapgef2,Rapgef3,Rapgef5,Rapgef6,Rasgef1a,Rasgef1b,Rasgrp1,Rgl1,Rgl3,Rhob,Rhobtb1,Rhou,Rhov,Rit2,Rnd2,Rras2,Rtkn,Sbk2,…
GO Biological Process	GO:0014052	regulation of gamma-aminobutyric acid secretion	322	9.348804e-5	1.000000e+0	3.733134e-3	4.583441e+0	2.181767e+0	10	7.311552e-4	3.351206e-3	1885	2.906420e-2	1.000000e+0	1.982533e-1	2.972457e+0	1.345688e+0	4	7	9.725261e-4	5.714286e-1	unnamed,unnamed,unnamed,unnamed,unnamed,unnamed,unnamed,unnamed,unnamed,unnamed	Abat,Grik1,Ntsr1,Slc6a1
GO Biological Process	GO:0050851	antigen receptor-mediated signaling pathway	323	9.451211e-5	1.000000e+0	3.762343e-3	1.857759e+0	2.422273e+1	45	8.117538e-3	1.508043e-2	1671	1.898069e-2	1.000000e+0	1.460525e-1	1.533864e+0	1.499481e+1	23	78	5.592025e-3	2.948718e-1	unnamed,unnamed,unnamed,unnamed,unnamed,unnamed,unnamed,unnamed,unnamed,unnamed,unnamed,unnamed,unnamed,unnamed,unnamed,unnamed,unnamed,unnamed,unnamed,unnamed,unnamed,unnamed,unnamed,unnamed,unnamed,unnamed,unnamed,unnamed,unnamed,unnamed,unnamed,unnamed,unnamed,unnamed,unnamed,unnamed,unnamed,unnamed,unnamed,unnamed,unnamed,unnamed,unnamed,unnamed,unnamed	Bcar1,Bcl10,Blk,Braf,Dennd1b,Fyn,Ifng,Malt1,Nfatc2,Pde4d,Plcg1,Plcg2,Plekha1,Prkcb,Rbck1,Ripk2,Shb,Skap1,Sppl3,Syk,Thy1,Vav3,Zap70
GO Biological Process	GO:0072593	reactive oxygen species metabolic process	324	1.004580e-4	1.000000e+0	3.986694e-3	1.852598e+0	2.429021e+1	45	8.140150e-3	1.508043e-2	1391	9.003560e-3	1.000000e+0	8.322629e-2	1.549472e+0	1.807067e+1	28	94	6.807683e-3	2.978723e-1	unnamed,unnamed,unnamed,unnamed,unnamed,unnamed,unnamed,unnamed,unnamed,unnamed,unnamed,unnamed,unnamed,unnamed,unnamed,unnamed,unnamed,unnamed,unnamed,unnamed,unnamed,unnamed,unnamed,unnamed,unnamed,unnamed,unnamed,unnamed,unnamed,unnamed,unnamed,unnamed,unnamed,unnamed,unnamed,unnamed,unnamed,unnamed,unnamed,unnamed,unnamed,unnamed,unnamed,unnamed,unnamed	Ctgf,Ddah1,Drd5,Duox2,Fancc,Gm10053,Gpx3,Il19,Il22,Immp2l,Met,Mpo,Ndufs1,Nox3,Nox4,P2rx4,Pax2,Pdgfb,Pla2r1,Prex1,Pxdn,Sesn1,Sh3pxd2a,Sod1,Sod2,Sod3,Tpo,Vav1
GO Biological Process	GO:0042594	response to starvation	325	1.018707e-4	1.000000e+0	4.030318e-3	1.599459e+0	4.564042e+1	73	1.529505e-2	2.446381e-2	1881	2.880272e-2	1.000000e+0	1.968875e-1	1.307556e+0	3.518014e+1	46	183	1.118405e-2	2.513661e-1	unnamed,unnamed,unnamed,unnamed,unnamed,unnamed,unnamed,unnamed,unnamed,unnamed,unnamed,unnamed,unnamed,unnamed,unnamed,unnamed,unnamed,unnamed,unnamed,unnamed,unnamed,unnamed,unnamed,unnamed,unnamed,unnamed,unnamed,unnamed,unnamed,unnamed,unnamed,unnamed,unnamed,unnamed,unnamed,unnamed,unnamed,unnamed,unnamed,unnamed,unnamed,unnamed,unnamed,unnamed,unnamed,unnamed,unnamed,unnamed,unnamed,unnamed…	5330417C22Rik,Aacs,Adcyap1,Adsl,Atf3,BC048403,Bcas3,Bmf,Cdkn1a,Cpeb4,Dap,Dsc2,Fnip1,Foxo1,Fstl1,Gas6,Glul,Inhbb,Jun,Klf10,Larp1,Map1lc3b,Map3k5,Mtmr3,Myh13,Myod1,Pick1,Pik3c3,Pik3r4,Ppargc1a,Prkd1,Rnf152,Rptor,Rragc,Rragd,Sesn1,Sesn3,Sirt1,Slc2a1,Slc38a2,Slc39a5,Stk24,Tcf7l2,Ucp2,Wnt4,Xbp1
GO Biological Process	GO:0002757	immune response-activating signal transduction	326	1.019871e-4	1.000000e+0	4.022546e-3	1.623514e+0	4.250040e+1	69	1.424276e-2	2.312332e-2	3295	1.334611e-1	1.000000e+0	5.208021e-1	1.195445e+0	3.095083e+1	37	161	8.995867e-3	2.298137e-1	unnamed,unnamed,unnamed,unnamed,unnamed,unnamed,unnamed,unnamed,unnamed,unnamed,unnamed,unnamed,unnamed,unnamed,unnamed,unnamed,unnamed,unnamed,unnamed,unnamed,unnamed,unnamed,unnamed,unnamed,unnamed,unnamed,unnamed,unnamed,unnamed,unnamed,unnamed,unnamed,unnamed,unnamed,unnamed,unnamed,unnamed,unnamed,unnamed,unnamed,unnamed,unnamed,unnamed,unnamed,unnamed,unnamed,unnamed,unnamed,unnamed,unnamed…	Bcar1,Bcl10,Blk,Braf,Cd180,Cd86,Dennd1b,Fcnb,Fpr1,Fyn,Ifng,Malt1,Mapkapk2,Nfatc2,Nfkbia,Pde4d,Plcg1,Plcg2,Plekha1,Prkcb,Prkce,Rbck1,Reg3g,Ripk2,Shb,Skap1,Skap2,Sppl3,Syk,Thy1,Tlr4,Tlr5,Tnip1,Traf3,Tril,Vav3,Zap70
GO Biological Process	GO:0051148	negative regulation of muscle cell differentiation	327	1.021443e-4	1.000000e+0	4.016426e-3	1.851190e+0	2.430869e+1	45	8.146342e-3	1.508043e-2	744	5.379135e-4	1.000000e+0	9.296360e-3	1.912426e+0	1.307240e+1	25	68	6.078288e-3	3.676471e-1	unnamed,unnamed,unnamed,unnamed,unnamed,unnamed,unnamed,unnamed,unnamed,unnamed,unnamed,unnamed,unnamed,unnamed,unnamed,unnamed,unnamed,unnamed,unnamed,unnamed,unnamed,unnamed,unnamed,unnamed,unnamed,unnamed,unnamed,unnamed,unnamed,unnamed,unnamed,unnamed,unnamed,unnamed,unnamed,unnamed,unnamed,unnamed,unnamed,unnamed,unnamed,unnamed,unnamed,unnamed,unnamed	Ankrd17,Bhlhe41,Bmp2,Bmp4,Ctdp1,Cxcl14,Dkk1,Dll1,Foxp1,Fzd7,Mstn,Msx1,Myocd,Pdcd4,Pdgfb,Prdm6,Prickle1,Shh,Smad4,Sostdc1,Sox6,Sox8,Sox9,Tbx3,Zfhx3
GO Biological Process	GO:0021511	spinal cord patterning	328	1.048086e-4	1.000000e+0	4.108625e-3	2.321345e+0	1.120040e+1	26	3.753486e-3	8.713137e-3	458	2.898220e-5	3.726531e-1	8.136531e-4	2.889888e+0	5.190512e+0	15	27	3.646973e-3	5.555556e-1	unnamed,unnamed,unnamed,unnamed,unnamed,unnamed,unnamed,unnamed,unnamed,unnamed,unnamed,unnamed,unnamed,unnamed,unnamed,unnamed,unnamed,unnamed,unnamed,unnamed,unnamed,unnamed,unnamed,unnamed,unnamed,unnamed	Dbx1,Dll4,Dmrt3,Evx1,Gli2,Gli3,Intu,Nkx6-1,Nkx6-2,Pax6,Rab23,Reln,Rfx4,Shh,Sox1
GO Biological Process	GO:0051222	positive regulation of protein transport	329	1.049343e-4	1.000000e+0	4.101049e-3	1.347449e+0	1.224536e+2	165	4.103672e-2	5.529491e-2	1324	7.483910e-3	1.000000e+0	7.267984e-2	1.235427e+0	9.227577e+1	114	480	2.771699e-2	2.375000e-1	unnamed,unnamed,unnamed,unnamed,unnamed,unnamed,unnamed,unnamed,unnamed,unnamed,unnamed,unnamed,unnamed,unnamed,unnamed,unnamed,unnamed,unnamed,unnamed,unnamed,unnamed,unnamed,unnamed,unnamed,unnamed,unnamed,unnamed,unnamed,unnamed,unnamed,unnamed,unnamed,unnamed,unnamed,unnamed,unnamed,unnamed,unnamed,unnamed,unnamed,unnamed,unnamed,unnamed,unnamed,unnamed,unnamed,unnamed,unnamed,unnamed,unnamed…	1810011O10Rik,Aacs,Abat,Abl2,Ablim3,Alox8,Ano1,Arf1,Arih2,Atp13a2,Bad,Bcas3,Blk,Bmp4,C2cd5,Cadm1,Ccl2,Ccr7,Cd34,Cdh1,Cdk1,Cdk5r1,Cep131,Cftr,Chrm1,Clec4e,Dab2,Dact1,Dctn1,Dhx9,Dph6,Drd2,Dynll1,Ect2,Edar,Erbb2,Ezr,Fbxw7,Fcnb,Fgg,Fyn,Fzd5,Gapdh,Gas6,Gja1,Gli3,Glul,Golph3,Grem1,Hes1,Hhat,Hif1a,Hmgb1,Ifng,Il10,Il17a,Il17rb,Irs2,Isl1,Kcnb1,Kcnn3,Lep,Lgals9,Lpl,Micall2,Mief2,Nkx6-1,Nlgn2,Panx1,Pcm1,Pcn…
GO Biological Process	GO:0048704	embryonic skeletal system morphogenesis	330	1.051527e-4	1.000000e+0	4.097132e-3	1.648521e+0	3.942929e+1	65	1.321357e-2	2.178284e-2	514	6.093060e-5	7.834457e-1	1.524213e-3	1.872648e+0	1.922412e+1	36	100	8.752735e-3	3.600000e-1	unnamed,unnamed,unnamed,unnamed,unnamed,unnamed,unnamed,unnamed,unnamed,unnamed,unnamed,unnamed,unnamed,unnamed,unnamed,unnamed,unnamed,unnamed,unnamed,unnamed,unnamed,unnamed,unnamed,unnamed,unnamed,unnamed,unnamed,unnamed,unnamed,unnamed,unnamed,unnamed,unnamed,unnamed,unnamed,unnamed,unnamed,unnamed,unnamed,unnamed,unnamed,unnamed,unnamed,unnamed,unnamed,unnamed,unnamed,unnamed,unnamed,unnamed…	Alx4,Asxl2,Bmp4,Bmp7,Col11a1,Ctnnb1,Dlx2,Fgfr2,Gas1,Gli3,Gnas,Grhl2,Hoxa1,Hoxd10,Hoxd11,Hspg2,Megf8,Mfsd7b,Mthfd1l,Mycn,Myf5,Osr1,Pax5,Pdgfra,Prrx1,Prrx2,Rdh10,Runx2,Setd2,Six2,Slc39a3,Smad2,Smad3,Sox11,Tfap2a,Zeb1
GO Biological Process	GO:1905206	positive regulation of hydrogen peroxide-induced cell death	331	1.057215e-4	1.000000e+0	4.106849e-3	4.129705e+0	2.663629e+0	11	8.926369e-4	3.686327e-3	2767	8.955019e-2	1.000000e+0	4.161317e-1	2.600900e+0	1.153447e+0	3	6	7.293946e-4	5.000000e-1	unnamed,unnamed,unnamed,unnamed,unnamed,unnamed,unnamed,unnamed,unnamed,unnamed,unnamed	Foxo3,Foxp1,Pawr
GO Biological Process	GO:0090100	positive regulation of transmembrane receptor protein serine/threonine kinase signaling pathway	332	1.066977e-4	1.000000e+0	4.132286e-3	1.669778e+0	3.713069e+1	62	1.244326e-2	2.077748e-2	339	3.872295e-6	4.978997e-2	1.468731e-4	2.000692e+0	1.999308e+1	40	104	9.725261e-3	3.846154e-1	unnamed,unnamed,unnamed,unnamed,unnamed,unnamed,unnamed,unnamed,unnamed,unnamed,unnamed,unnamed,unnamed,unnamed,unnamed,unnamed,unnamed,unnamed,unnamed,unnamed,unnamed,unnamed,unnamed,unnamed,unnamed,unnamed,unnamed,unnamed,unnamed,unnamed,unnamed,unnamed,unnamed,unnamed,unnamed,unnamed,unnamed,unnamed,unnamed,unnamed,unnamed,unnamed,unnamed,unnamed,unnamed,unnamed,unnamed,unnamed,unnamed,unnamed…	Acvr2b,Bmp10,Bmp2,Bmp4,Bmp7,Bmp8a,Cdkn1c,Cited2,Crb2,Dab2,Eng,Gata6,Gdf7,Hes1,Ing2,Inhba,Inhbb,Inhbc,Inhbe,Itga8,Kcp,Lgals9,Mstn,Msx1,Msx2,Myocd,Neo1,Notch2,Numa1,Rbpj,Rnf165,Sdcbp,Smad2,Smad4,Sox11,Sulf1,Tgfb2,Tgfbr3,Thbs1,Zfp423
GO Biological Process	GO:0045786	negative regulation of cell cycle	333	1.076508e-4	1.000000e+0	4.156679e-3	1.363995e+0	1.121705e+2	153	3.759064e-2	5.127346e-2	489	4.090328e-5	5.259344e-1	1.075530e-3	1.432184e+0	7.401285e+1	106	385	2.577194e-2	2.753247e-1	unnamed,unnamed,unnamed,unnamed,unnamed,unnamed,unnamed,unnamed,unnamed,unnamed,unnamed,unnamed,unnamed,unnamed,unnamed,unnamed,unnamed,unnamed,unnamed,unnamed,unnamed,unnamed,unnamed,unnamed,unnamed,unnamed,unnamed,unnamed,unnamed,unnamed,unnamed,unnamed,unnamed,unnamed,unnamed,unnamed,unnamed,unnamed,unnamed,unnamed,unnamed,unnamed,unnamed,unnamed,unnamed,unnamed,unnamed,unnamed,unnamed,unnamed…	Adcyap1,Alox8,Apbb2,Blm,Bmp2,Bmp4,Bmp7,Brca1,Brd7,Brinp2,Brinp3,Ccnd1,Ccnk,Cdc5l,Cdk1,Cdk2ap2,Cdk6,Cdkn1a,Cdkn1c,Cdkn2d,Cdkn3,Cep192,Chmp4c,Clock,Ctdsp2,Ctdspl,Ctnnb1,D7Ertd443e,Dab2ip,Dact1,Donson,Dusp1,E2f7,E2f8,Esr1,Ets1,Fbxw7,Fgfr2,Foxc1,Foxn3,Gadd45a,Gas1,Gjc2,Gm5136,Gmnn,H2afy,Heca,Hmga2,Hormad1,Hus1b,Ifng,Il12a,Inhba,Jade1,Khdc3,Kifc1,Kmt2e,Mapkapk2,Mcph1,Mdm4,Mrnip,Msh2,Myc,Myo16,Myocd,Na…
GO Biological Process	GO:0009749	response to glucose	334	1.079693e-4	1.000000e+0	4.156495e-3	1.701835e+0	3.408086e+1	58	1.142120e-2	1.943700e-2	852	1.088741e-3	1.000000e+0	1.643079e-2	1.620233e+0	2.345342e+1	38	122	9.238998e-3	3.114754e-1	unnamed,unnamed,unnamed,unnamed,unnamed,unnamed,unnamed,unnamed,unnamed,unnamed,unnamed,unnamed,unnamed,unnamed,unnamed,unnamed,unnamed,unnamed,unnamed,unnamed,unnamed,unnamed,unnamed,unnamed,unnamed,unnamed,unnamed,unnamed,unnamed,unnamed,unnamed,unnamed,unnamed,unnamed,unnamed,unnamed,unnamed,unnamed,unnamed,unnamed,unnamed,unnamed,unnamed,unnamed,unnamed,unnamed,unnamed,unnamed,unnamed,unnamed…	Aacs,Acvr2b,Ang2,Angpt2,Bad,Ccl2,Ctgf,Egr1,Foxo3,Gas6,Gclm,Ghrhr,Gja1,Gjb6,Glul,Gpam,Hnf1a,Hnf1b,Irs2,Kcnb1,Nox4,Pax2,Pdx1,Pik3ca,Ppargc1a,Pten,Ptprn2,Rab11fip2,Rack1,Rbm4,Serpinf1,Smad2,Sox4,Tcf7l2,Thbs1,Tjp1,Ucp2,Wdr35
GO Biological Process	GO:0043039	tRNA aminoacylation	335	1.087188e-4	1.000000e+0	4.172855e-3	2.591600e+0	8.103101e+0	21	2.715516e-3	7.037534e-3	6557	4.454336e-1	1.000000e+0	8.734765e-1	1.083708e+0	9.227577e+0	10	48	2.431315e-3	2.083333e-1	unnamed,unnamed,unnamed,unnamed,unnamed,unnamed,unnamed,unnamed,unnamed,unnamed,unnamed,unnamed,unnamed,unnamed,unnamed,unnamed,unnamed,unnamed,unnamed,unnamed,unnamed	Cars2,Dars,Dars2,Gatb,Lars2,Nars2,Polg2,Qrsl1,Sars,Tarsl2
GO Biological Process	GO:0048308	organelle inheritance	336	1.104521e-4	1.000000e+0	4.226765e-3	4.108758e+0	2.677208e+0	11	8.971876e-4	3.686327e-3	1853	2.790575e-2	1.000000e+0	1.936385e-1	2.600900e+0	1.922412e+0	5	10	1.215658e-3	5.000000e-1	unnamed,unnamed,unnamed,unnamed,unnamed,unnamed,unnamed,unnamed,unnamed,unnamed,unnamed	Cdk1,Pdcd10,Stk25,Vrk1,Ywhaz
GO Biological Process	GO:0060412	ventricular septum morphogenesis	337	1.117784e-4	1.000000e+0	4.264827e-3	1.816408e+0	2.587524e+1	47	8.671326e-3	1.575067e-2	179	2.400911e-8	3.087091e-4	1.724632e-6	3.148457e+0	7.305165e+0	23	38	5.592025e-3	6.052632e-1	unnamed,unnamed,unnamed,unnamed,unnamed,unnamed,unnamed,unnamed,unnamed,unnamed,unnamed,unnamed,unnamed,unnamed,unnamed,unnamed,unnamed,unnamed,unnamed,unnamed,unnamed,unnamed,unnamed,unnamed,unnamed,unnamed,unnamed,unnamed,unnamed,unnamed,unnamed,unnamed,unnamed,unnamed,unnamed,unnamed,unnamed,unnamed,unnamed,unnamed,unnamed,unnamed,unnamed,unnamed,unnamed,unnamed,unnamed	Bmp4,Cited2,Fgfr2,Fzd1,Hes1,Hey1,Hey2,Heyl,Id2,Nfatc1,Pitx2,Prox1,Sav1,Smad4,Smad7,Sox11,Sox4,Tbx3,Tgfb2,Tgfbr3,Wnt11,Zfpm1,Zfpm2
GO Biological Process	GO:1904748	regulation of apoptotic process involved in development	338	1.141848e-4	1.000000e+0	4.343752e-3	3.360449e+0	4.166110e+0	14	1.396149e-3	4.691689e-3	965	1.828182e-3	1.000000e+0	2.435934e-2	2.972457e+0	2.691376e+0	8	14	1.945052e-3	5.714286e-1	unnamed,unnamed,unnamed,unnamed,unnamed,unnamed,unnamed,unnamed,unnamed,unnamed,unnamed,unnamed,unnamed,unnamed	Bmp7,Foxc1,Hnf1b,Pax2,Pax8,Tgfb2,Tgfbr3,Wt1
GO Biological Process	GO:0043066	negative regulation of apoptotic process	339	1.149462e-4	1.000000e+0	4.359818e-3	1.236657e+0	2.409722e+2	298	8.075476e-2	9.986595e-2	583	1.360913e-4	1.000000e+0	3.001478e-3	1.256015e+0	1.687878e+2	212	878	5.154389e-2	2.414579e-1	unnamed,unnamed,unnamed,unnamed,unnamed,unnamed,unnamed,unnamed,unnamed,unnamed,unnamed,unnamed,unnamed,unnamed,unnamed,unnamed,unnamed,unnamed,unnamed,unnamed,unnamed,unnamed,unnamed,unnamed,unnamed,unnamed,unnamed,unnamed,unnamed,unnamed,unnamed,unnamed,unnamed,unnamed,unnamed,unnamed,unnamed,unnamed,unnamed,unnamed,unnamed,unnamed,unnamed,unnamed,unnamed,unnamed,unnamed,unnamed,unnamed,unnamed…	1810011O10Rik,Abl2,Adamts20,Adar,Adcyap1,Ahi1,Aipl1,Akr1b3,Apbb2,Aqp1,Arg2,Arhgap10,Asic2,Bad,Bcl10,Bcl11b,Bcl6,Bdnf,Birc3,Birc7,Blm,Bmf,Bmp4,Bmp7,Bok,Braf,Brca1,Camk1d,Ccar2,Ccl2,Ccnd2,Ccr7,Cdk1,Cdkn1a,Cdkn2d,Cfdp1,Chl1,Cited2,Cln8,Clu,Cpeb4,Csnk2a1,Cth,Ctnna1,Ctnnb1,Cx3cr1,Cxcl12,Dab2,Dad1,Dhcr24,Dkk1,Dll1,Dnajc5,Dstyk,Dusp1,En1,Eya2,Eya4,Fadd,Faim,Fank1,Fcmr,Fgfr2,Fgg,Fhl2,Fmn2,Fnip1,Foxb1,Fox…
GO Biological Process	GO:0022602	ovulation cycle process	340	1.174768e-4	1.000000e+0	4.442696e-3	1.753724e+0	2.965118e+1	52	9.936723e-3	1.742627e-2	601	1.740185e-4	1.000000e+0	3.723011e-3	1.903097e+0	1.576378e+1	30	82	7.293946e-3	3.658537e-1	unnamed,unnamed,unnamed,unnamed,unnamed,unnamed,unnamed,unnamed,unnamed,unnamed,unnamed,unnamed,unnamed,unnamed,unnamed,unnamed,unnamed,unnamed,unnamed,unnamed,unnamed,unnamed,unnamed,unnamed,unnamed,unnamed,unnamed,unnamed,unnamed,unnamed,unnamed,unnamed,unnamed,unnamed,unnamed,unnamed,unnamed,unnamed,unnamed,unnamed,unnamed,unnamed,unnamed,unnamed,unnamed,unnamed,unnamed,unnamed,unnamed,unnamed…	Adamts1,Adcyap1,Bmpr1b,Ctnna1,Esr1,Esr2,Foxc1,Foxo3,Fshr,Immp2l,Inhba,Kit,Kitl,Lep,Lhcgr,Map2k6,Mstn,Npy5r,Oas1d,Pdgfra,Phb,Plekha1,Schip1,Sirt1,Slit3,Smad4,Sod1,Sohlh2,Taf4,Vegfa
GO Biological Process	GO:0072301	regulation of metanephric glomerular mesangial cell proliferation	341	1.197551e-4	1.000000e+0	4.515575e-3	1.645170e+1	2.431359e-1	4	8.147986e-5	1.340483e-3	2039	3.694941e-2	1.000000e+0	2.330042e-1	5.201799e+0	3.844824e-1	2	2	4.862631e-4	1.000000e+0	unnamed,unnamed,unnamed,unnamed	Egr1,Wt1
GO Biological Process	GO:0008585	female gonad development	342	1.235514e-4	1.000000e+0	4.645099e-3	1.701547e+0	3.349893e+1	57	1.122618e-2	1.910188e-2	783	7.357738e-4	1.000000e+0	1.208248e-2	1.733933e+0	1.845515e+1	32	96	7.780209e-3	3.333333e-1	unnamed,unnamed,unnamed,unnamed,unnamed,unnamed,unnamed,unnamed,unnamed,unnamed,unnamed,unnamed,unnamed,unnamed,unnamed,unnamed,unnamed,unnamed,unnamed,unnamed,unnamed,unnamed,unnamed,unnamed,unnamed,unnamed,unnamed,unnamed,unnamed,unnamed,unnamed,unnamed,unnamed,unnamed,unnamed,unnamed,unnamed,unnamed,unnamed,unnamed,unnamed,unnamed,unnamed,unnamed,unnamed,unnamed,unnamed,unnamed,unnamed,unnamed…	Adamts1,Adcyap1,Bmpr1b,Ctnna1,Esr1,Esr2,Foxc1,Foxo3,Fshr,Immp2l,Inhba,Kit,Kitl,Lep,Lhcgr,Lhx8,Nup107,Oas1d,Pdgfra,Phb,Pitx2,Plekha1,Schip1,Sirt1,Slit3,Smad4,Sod1,Sohlh2,Taf4,Tiparp,Vegfa,Wnt4
GO Biological Process	GO:0048593	camera-type eye morphogenesis	343	1.239502e-4	1.000000e+0	4.646506e-3	1.498926e+0	6.204441e+1	93	2.079236e-2	3.116622e-2	88	1.646122e-11	2.116584e-7	2.405209e-9	2.372020e+0	2.403015e+1	57	125	1.385850e-2	4.560000e-1	unnamed,unnamed,unnamed,unnamed,unnamed,unnamed,unnamed,unnamed,unnamed,unnamed,unnamed,unnamed,unnamed,unnamed,unnamed,unnamed,unnamed,unnamed,unnamed,unnamed,unnamed,unnamed,unnamed,unnamed,unnamed,unnamed,unnamed,unnamed,unnamed,unnamed,unnamed,unnamed,unnamed,unnamed,unnamed,unnamed,unnamed,unnamed,unnamed,unnamed,unnamed,unnamed,unnamed,unnamed,unnamed,unnamed,unnamed,unnamed,unnamed,unnamed…	Ahi1,Aqp1,Arl6,Bcar3,Bmp4,Bmp7,Casz1,Cited2,Cnga3,Ctnnb1,Dio3,Dll1,Dscam,Ephb1,Ephb2,Flt1,Foxf2,Fzd5,Gli3,Hcn1,Hif1a,Ihh,Ikzf1,Jag1,Lrp5,Lrp6,Man2a1,Megf11,Meis1,Nectin1,Nectin3,Notch2,Pax2,Pax6,Pitx2,Prox1,Ptn,Ptprm,Rorb,Sdk1,Sdk2,Six3,Ski,Slc4a7,Sox1,Sox11,Sox2,Sox8,Sox9,Stra6,Tbc1d20,Tbx2,Tfap2a,Tfap2b,Thy1,Vegfa,Zeb1
GO Biological Process	GO:0030198	extracellular matrix organization	344	1.244684e-4	1.000000e+0	4.652368e-3	1.534331e+0	5.474698e+1	84	1.834684e-2	2.815013e-2	316	2.275782e-6	2.926200e-2	9.260128e-5	1.752780e+0	3.537238e+1	62	184	1.507416e-2	3.369565e-1	unnamed,unnamed,unnamed,unnamed,unnamed,unnamed,unnamed,unnamed,unnamed,unnamed,unnamed,unnamed,unnamed,unnamed,unnamed,unnamed,unnamed,unnamed,unnamed,unnamed,unnamed,unnamed,unnamed,unnamed,unnamed,unnamed,unnamed,unnamed,unnamed,unnamed,unnamed,unnamed,unnamed,unnamed,unnamed,unnamed,unnamed,unnamed,unnamed,unnamed,unnamed,unnamed,unnamed,unnamed,unnamed,unnamed,unnamed,unnamed,unnamed,unnamed…	Adamts2,Adamts20,Adamts9,Ambn,Anxa2,Apbb2,Col11a1,Col18a1,Col27a1,Col3a1,Col4a1,Col4a4,Col4a6,Col5a1,Col5a3,Csgalnact1,Ctgf,Ctss,Dpt,Ecm2,Eng,Ero1lb,Foxc1,Foxf1,Foxf2,Fshr,Gas6,Gfod2,Grem1,Has1,Hpse2,Hspg2,Ihh,Itga8,Kif9,Klk4,Lamc1,Lamc2,Lmx1b,Mfap4,Myf5,Nr2e1,Pdgfra,Pomt1,Pxdn,Ramp2,Serpinf2,Serpinh1,Smarca4,Smoc1,Smoc2,Sox9,Spint1,Spock2,Sulf1,Sulf2,Tfap2a,Tgfb2,Tnr,Vit,Wnt3a,Wt1
GO Biological Process	GO:0002274	myeloid leukocyte activation	345	1.252673e-4	1.000000e+0	4.668658e-3	1.848200e+0	2.380695e+1	44	7.978200e-3	1.474531e-2	2455	5.608566e-2	1.000000e+0	2.937472e-1	1.350467e+0	1.999308e+1	27	104	6.564551e-3	2.596154e-1	unnamed,unnamed,unnamed,unnamed,unnamed,unnamed,unnamed,unnamed,unnamed,unnamed,unnamed,unnamed,unnamed,unnamed,unnamed,unnamed,unnamed,unnamed,unnamed,unnamed,unnamed,unnamed,unnamed,unnamed,unnamed,unnamed,unnamed,unnamed,unnamed,unnamed,unnamed,unnamed,unnamed,unnamed,unnamed,unnamed,unnamed,unnamed,unnamed,unnamed,unnamed,unnamed,unnamed,unnamed	Anxa3,Batf3,Bcl10,Cd86,Chga,Clu,Cplx2,Crtc3,Cx3cr1,Dock2,Edn2,Foxp1,Hmgb1,Irf4,Jun,Kit,Kmt2e,Milr1,Notch2,Pirb,Prkce,Rasgrp1,Rbpj,Relb,Stxbp3,Syk,Tlr4
GO Biological Process	GO:0046883	regulation of hormone secretion	346	1.276620e-4	1.000000e+0	4.744156e-3	1.429590e+0	8.114213e+1	116	2.719240e-2	3.887399e-2	337	3.741143e-6	4.810362e-2	1.427407e-4	1.633623e+0	4.652237e+1	76	242	1.847800e-2	3.140496e-1	unnamed,unnamed,unnamed,unnamed,unnamed,unnamed,unnamed,unnamed,unnamed,unnamed,unnamed,unnamed,unnamed,unnamed,unnamed,unnamed,unnamed,unnamed,unnamed,unnamed,unnamed,unnamed,unnamed,unnamed,unnamed,unnamed,unnamed,unnamed,unnamed,unnamed,unnamed,unnamed,unnamed,unnamed,unnamed,unnamed,unnamed,unnamed,unnamed,unnamed,unnamed,unnamed,unnamed,unnamed,unnamed,unnamed,unnamed,unnamed,unnamed,unnamed…	Aacs,Abat,Adcy5,Adcyap1,Adra2a,Ano1,Anxa1,Arhgef7,Arntl,Bad,Blk,Bmp8a,Cacna1e,Cftr,Clock,Cnr1,Crhbp,Crhr1,Cry2,Drd2,Dynll1,Edn3,Efna5,Fgfr1,Fgg,Foxa2,Galr1,Ghrh,Ghrhr,Ghsr,Gja1,Glul,Gnas,Hadh,Hif1a,Hmga2,Hmgcr,Hnf1a,Htr1a,Htr2c,Ifng,Ildr1,Inhba,Inhbb,Irs2,Isl1,Kalrn,Kcnb1,Lep,Lrp5,Mtnr1b,Nkx6-1,Nlgn2,Npvf,P2ry1,Pax8,Pdx1,Pomc,Pparg,Prkce,Rab11fip3,Rptor,Slc16a1,Smad4,Snx4,Sox11,Sox4,Sstr5,Stxbp4,…
GO Biological Process	GO:1905331	negative regulation of morphogenesis of an epithelium	347	1.297657e-4	1.000000e+0	4.808436e-3	2.210843e+0	1.266485e+1	28	4.244253e-3	9.383378e-3	528	6.718256e-5	8.638334e-1	1.636048e-3	3.121080e+0	3.844824e+0	12	20	2.917578e-3	6.000000e-1	unnamed,unnamed,unnamed,unnamed,unnamed,unnamed,unnamed,unnamed,unnamed,unnamed,unnamed,unnamed,unnamed,unnamed,unnamed,unnamed,unnamed,unnamed,unnamed,unnamed,unnamed,unnamed,unnamed,unnamed,unnamed,unnamed,unnamed,unnamed	Bmp4,Bmp7,Clasp1,Ctnnb1,Grem1,Lrp6,Nkd1,Pten,Sall1,Stat1,Sulf1,Tbx2
GO Biological Process	GO:0045785	positive regulation of cell adhesion	348	1.318293e-4	1.000000e+0	4.870865e-3	1.351917e+0	1.161314e+2	157	3.891802e-2	5.261394e-2	245	5.065987e-7	6.513846e-3	2.658713e-5	1.563462e+0	6.843786e+1	107	356	2.601507e-2	3.005618e-1	unnamed,unnamed,unnamed,unnamed,unnamed,unnamed,unnamed,unnamed,unnamed,unnamed,unnamed,unnamed,unnamed,unnamed,unnamed,unnamed,unnamed,unnamed,unnamed,unnamed,unnamed,unnamed,unnamed,unnamed,unnamed,unnamed,unnamed,unnamed,unnamed,unnamed,unnamed,unnamed,unnamed,unnamed,unnamed,unnamed,unnamed,unnamed,unnamed,unnamed,unnamed,unnamed,unnamed,unnamed,unnamed,unnamed,unnamed,unnamed,unnamed,unnamed…	Alox15,Anxa1,Apoa1,Arhgef7,Bad,Bcl10,Bcl6,Blm,Bmp7,Braf,Carmil1,Ccl2,Ccr7,Cd1d1,Cd24a,Cd5,Cd83,Cd86,Cdh1,Cdh13,Cdk6,Cited2,Col26a1,Crkl,Cxcl12,Cyld,Dab2,Disc1,Dock1,Dock5,Dusp10,Ecm2,Edil3,Epha1,Erbb2,Ets1,Fadd,Fgg,Fmn1,Foxf1,Gcnt2,Gli3,Gpam,Hacd1,Hes1,Hlx,Hmgb1,Icosl,Ifng,Ihh,Ikzf1,Il12a,Il15,Il21,Il6st,Il7r,Itga6,Kif26b,Lef1,Lep,Lgals9,Malt1,Mex3b,Myb,Nck2,Olfm4,Pik3r6,Podxl,Prex1,Prkce,Prkcq,P…
GO Biological Process	GO:0007010	cytoskeleton organization	349	1.335318e-4	1.000000e+0	4.919633e-3	1.242165e+0	2.270229e+2	282	7.608006e-2	9.450402e-2	1023	2.359853e-3	1.000000e+0	2.966079e-2	1.191040e+0	1.805145e+2	215	939	5.227328e-2	2.289670e-1	unnamed,unnamed,unnamed,unnamed,unnamed,unnamed,unnamed,unnamed,unnamed,unnamed,unnamed,unnamed,unnamed,unnamed,unnamed,unnamed,unnamed,unnamed,unnamed,unnamed,unnamed,unnamed,unnamed,unnamed,unnamed,unnamed,unnamed,unnamed,unnamed,unnamed,unnamed,unnamed,unnamed,unnamed,unnamed,unnamed,unnamed,unnamed,unnamed,unnamed,unnamed,unnamed,unnamed,unnamed,unnamed,unnamed,unnamed,unnamed,unnamed,unnamed…	Abl2,Ablim3,Abr,Actg1,Actn2,Actr3b,Add2,Ak7,Antxr1,Anxa1,Aqp1,Arc,Arf1,Arhgap10,Arhgap12,Arhgap17,Arhgap25,Arhgef18,Arhgef28,Armc4,Bbs2,Bcar1,Bcas3,Bcl6,Brca1,Carmil1,Casq2,Ccdc151,Ccdc187,Ccl2,Ccr7,Ccser2,Cdk1,Cep120,Cep131,Cep192,Cep72,Cfap73,Cgnl1,Clasp1,Cln8,Clrn1,Cntln,Cntn2,Cobl,Cobll1,Coro2a,Coro2b,Cript,Ctnna1,Ctnnb1,Cul9,Cxadr,Daam1,Dctn1,Deup1,Diaph1,Disc1,Dlc1,Dnah8,Dnajb13,Dock1,Dock2…
GO Biological Process	GO:0060840	artery development	350	1.343749e-4	1.000000e+0	4.936550e-3	1.620299e+0	4.135039e+1	67	1.385737e-2	2.245308e-2	112	2.014770e-10	2.590591e-6	2.313028e-8	2.543102e+0	1.730171e+1	44	90	1.069779e-2	4.888889e-1	unnamed,unnamed,unnamed,unnamed,unnamed,unnamed,unnamed,unnamed,unnamed,unnamed,unnamed,unnamed,unnamed,unnamed,unnamed,unnamed,unnamed,unnamed,unnamed,unnamed,unnamed,unnamed,unnamed,unnamed,unnamed,unnamed,unnamed,unnamed,unnamed,unnamed,unnamed,unnamed,unnamed,unnamed,unnamed,unnamed,unnamed,unnamed,unnamed,unnamed,unnamed,unnamed,unnamed,unnamed,unnamed,unnamed,unnamed,unnamed,unnamed,unnamed…	Acvr2b,Adamts9,Apob,Arid2,Bmp4,Cited2,Col3a1,Ctnnb1,Cxcr4,Dll4,Eng,Foxc1,Foxf1,Gli3,Hand2,Hes1,Hey1,Hey2,Hoxa1,Hoxa13,Jag1,Luzp1,Myh10,Myocd,Ngfr,Notch3,Plxnd1,Prickle1,Prox1,Prrx1,Prrx2,Rbpj,Shh,Smad6,Smad7,Smarca4,Sox4,Stra6,Tbx2,Tfap2b,Tgfb2,Vegfa,Wnt11,Zmiz1
GO Biological Process	GO:0022409	positive regulation of cell-cell adhesion	351	1.386547e-4	1.000000e+0	5.079265e-3	1.480136e+0	6.553451e+1	97	2.196197e-2	3.250670e-2	425	1.825354e-5	2.347040e-1	5.522447e-4	1.633415e+0	3.979392e+1	65	207	1.580355e-2	3.140097e-1	unnamed,unnamed,unnamed,unnamed,unnamed,unnamed,unnamed,unnamed,unnamed,unnamed,unnamed,unnamed,unnamed,unnamed,unnamed,unnamed,unnamed,unnamed,unnamed,unnamed,unnamed,unnamed,unnamed,unnamed,unnamed,unnamed,unnamed,unnamed,unnamed,unnamed,unnamed,unnamed,unnamed,unnamed,unnamed,unnamed,unnamed,unnamed,unnamed,unnamed,unnamed,unnamed,unnamed,unnamed,unnamed,unnamed,unnamed,unnamed,unnamed,unnamed…	Alox15,Anxa1,Bad,Bcl10,Bcl6,Blm,Bmp7,Ccl2,Ccr7,Cd1d1,Cd24a,Cd5,Cd83,Cd86,Cdh1,Cited2,Cyld,Dusp10,Ets1,Fadd,Fgg,Gcnt2,Gli3,Gpam,Hes1,Hlx,Hmgb1,Icosl,Ifng,Ihh,Ikzf1,Il12a,Il15,Il21,Il6st,Il7r,Itga6,Kif26b,Lef1,Lep,Lgals9,Malt1,Mex3b,Myb,Nck2,Pik3r6,Podxl,Prkcq,Rasgrp1,Ripk2,Shb,Shh,Smad7,Socs5,Syk,Tfrc,Thy1,Tnfsf11,Tnfsf13b,Vtcn1,Wnt3a,Xbp1,Xcl1,Zap70,Zmiz1
GO Biological Process	GO:1904672	regulation of somatic stem cell population maintenance	352	1.390475e-4	1.000000e+0	5.079184e-3	3.999855e+0	2.750100e+0	11	9.216152e-4	3.686327e-3	889	1.320647e-3	1.000000e+0	1.910110e-2	4.334833e+0	1.153447e+0	5	6	1.215658e-3	8.333333e-1	unnamed,unnamed,unnamed,unnamed,unnamed,unnamed,unnamed,unnamed,unnamed,unnamed,unnamed	Bmp7,Hnf1b,Lbh,Pax2,Pax8
GO Biological Process	GO:0007495	visceral mesoderm-endoderm interaction involved in midgut development	353	1.390878e-4	1.000000e+0	5.066263e-3	1.046812e+1	4.776406e-1	5	1.600672e-4	1.675603e-3	3965	1.922412e-1	1.000000e+0	6.234142e-1	5.201799e+0	1.922412e-1	1	1	2.431315e-4	1.000000e+0	unnamed,unnamed,unnamed,unnamed,unnamed	Foxl1
GO Biological Process	GO:0008361	regulation of cell size	354	1.418657e-4	1.000000e+0	5.152851e-3	1.500109e+0	6.066226e+1	91	2.032918e-2	3.049598e-2	520	6.283145e-5	8.078868e-1	1.553628e-3	1.679062e+0	3.037411e+1	51	158	1.239971e-2	3.227848e-1	unnamed,unnamed,unnamed,unnamed,unnamed,unnamed,unnamed,unnamed,unnamed,unnamed,unnamed,unnamed,unnamed,unnamed,unnamed,unnamed,unnamed,unnamed,unnamed,unnamed,unnamed,unnamed,unnamed,unnamed,unnamed,unnamed,unnamed,unnamed,unnamed,unnamed,unnamed,unnamed,unnamed,unnamed,unnamed,unnamed,unnamed,unnamed,unnamed,unnamed,unnamed,unnamed,unnamed,unnamed,unnamed,unnamed,unnamed,unnamed,unnamed,unnamed…	Aatk,Ahr,Akt3,Aqp1,Barhl2,Bcl11a,Bdnf,Cdh4,Cdk5r1,Cln8,Disc1,Dscam,Efna5,Epha7,Fshr,Fstl4,Il7r,Kcnma1,Mapt,Megf8,Mgll,Mtpn,Ngf,Nkx6-1,Ntn1,Olfm1,Plek,Plxna2,Plxna4,Pou4f2,Prkg2,Pten,Ptprs,Rab11a,Ret,Rgma,Rnd2,Rptor,Rtn4r,Ryk,Sema3a,Slc12a7,Slc26a5,Tnr,Tsc2,Vav1,Vav3,Vegfa,Vpreb2,Wnt3,Wnt3a
GO Biological Process	GO:0071333	cellular response to glucose stimulus	355	1.421456e-4	1.000000e+0	5.148474e-3	1.956455e+0	1.891176e+1	37	6.337721e-3	1.239946e-2	785	7.642624e-4	1.000000e+0	1.251833e-2	1.929700e+0	1.191895e+1	23	62	5.592025e-3	3.709677e-1	unnamed,unnamed,unnamed,unnamed,unnamed,unnamed,unnamed,unnamed,unnamed,unnamed,unnamed,unnamed,unnamed,unnamed,unnamed,unnamed,unnamed,unnamed,unnamed,unnamed,unnamed,unnamed,unnamed,unnamed,unnamed,unnamed,unnamed,unnamed,unnamed,unnamed,unnamed,unnamed,unnamed,unnamed,unnamed,unnamed,unnamed	Aacs,Ang2,Ccl2,Foxo3,Gas6,Gclm,Ghrhr,Gjb6,Irs2,Kcnb1,Nox4,Pax2,Pik3ca,Ppargc1a,Ptprn2,Rab11fip2,Rack1,Rbm4,Serpinf1,Sox4,Tjp1,Ucp2,Wdr35
GO Biological Process	GO:0044242	cellular lipid catabolic process	356	1.426769e-4	1.000000e+0	5.153201e-3	1.772345e+0	2.764698e+1	49	9.265075e-3	1.642091e-2	3281	1.294103e-1	1.000000e+0	5.071495e-1	1.205715e+0	2.902842e+1	35	151	8.509604e-3	2.317881e-1	unnamed,unnamed,unnamed,unnamed,unnamed,unnamed,unnamed,unnamed,unnamed,unnamed,unnamed,unnamed,unnamed,unnamed,unnamed,unnamed,unnamed,unnamed,unnamed,unnamed,unnamed,unnamed,unnamed,unnamed,unnamed,unnamed,unnamed,unnamed,unnamed,unnamed,unnamed,unnamed,unnamed,unnamed,unnamed,unnamed,unnamed,unnamed,unnamed,unnamed,unnamed,unnamed,unnamed,unnamed,unnamed,unnamed,unnamed,unnamed,unnamed	Abhd12,Acot7,Acox3,Acoxl,Acsbg2,Akr1c18,Apoa1,Apob,Auh,Crot,Cyp26b1,Dagla,Echdc1,Echdc2,Eci2,Faah,Hadh,Hao1,Hexb,Ivd,Lep,Lpin1,Lpin2,Lpl,Mgll,Pccb,Pla2g15,Pla2g4c,Pla2g4e,Plcg1,Plcg2,Pnliprp2,Pnpla1,Prdx6,Slc27a2
GO Biological Process	GO:0070663	regulation of leukocyte proliferation	357	1.427179e-4	1.000000e+0	5.140243e-3	1.489058e+0	6.312717e+1	94	2.115522e-2	3.150134e-2	956	1.747742e-3	1.000000e+0	2.350676e-2	1.431688e+0	4.190858e+1	60	218	1.458789e-2	2.752294e-1	unnamed,unnamed,unnamed,unnamed,unnamed,unnamed,unnamed,unnamed,unnamed,unnamed,unnamed,unnamed,unnamed,unnamed,unnamed,unnamed,unnamed,unnamed,unnamed,unnamed,unnamed,unnamed,unnamed,unnamed,unnamed,unnamed,unnamed,unnamed,unnamed,unnamed,unnamed,unnamed,unnamed,unnamed,unnamed,unnamed,unnamed,unnamed,unnamed,unnamed,unnamed,unnamed,unnamed,unnamed,unnamed,unnamed,unnamed,unnamed,unnamed,unnamed…	Ahr,Anxa1,Arg2,Atad5,Bcl6,Blm,Bmp4,Cblb,Ccr7,Cd1d1,Cd24a,Cd320,Cd86,Cdkn1a,Ctnnb1,Dlg5,Erbb2,Fadd,Gpam,Grem1,Hes1,Hmgb1,Icosl,Ifng,Ihh,Il10,Il12a,Il15,Il21,Il6st,Irs2,Itch,Kitl,Lep,Lgals9,Nck2,Nfatc2,Ocstamp,Pawr,Peli1,Pla2g2d,Prkar1a,Prkcq,Ripk2,Ripor2,Scgb1a1,Shh,Sox11,Syk,Tacr1,Tfrc,Tlr4,Tnfrsf13b,Tnfrsf4,Tnfsf13b,Vav3,Vtcn1,Wnt3a,Xcl1,Zap70
GO Biological Process	GO:0002683	negative regulation of immune system process	358	1.438655e-4	1.000000e+0	5.167102e-3	1.356630e+0	1.120423e+2	152	3.754770e-2	5.093834e-2	996	1.924012e-3	1.000000e+0	2.483830e-2	1.297418e+0	8.247147e+1	107	429	2.601507e-2	2.494172e-1	unnamed,unnamed,unnamed,unnamed,unnamed,unnamed,unnamed,unnamed,unnamed,unnamed,unnamed,unnamed,unnamed,unnamed,unnamed,unnamed,unnamed,unnamed,unnamed,unnamed,unnamed,unnamed,unnamed,unnamed,unnamed,unnamed,unnamed,unnamed,unnamed,unnamed,unnamed,unnamed,unnamed,unnamed,unnamed,unnamed,unnamed,unnamed,unnamed,unnamed,unnamed,unnamed,unnamed,unnamed,unnamed,unnamed,unnamed,unnamed,unnamed,unnamed…	Abr,Adar,Adcyap1,Alox15,Anxa1,Apoa1,Arg2,Bcl10,Bcl6,Bmp4,Cblb,Ccl2,Cd24a,Cd86,Cdk6,Clec2d,Cnr1,Col3a1,Ctnnb1,Ctr9,Cxcl12,Cyld,Dab2ip,Dlg5,Dll1,Drd2,Dusp10,Dusp22,Erbb2,Erbin,Ezr,Fadd,Fam19a3,Foxf1,Gli3,Gpam,Gpr55,Grem1,H2-Oa,Hes1,Hlx,Hmgb1,Hmox1,Hspa9,Id2,Ihh,Il10,Il17d,Il7r,Inpp4b,Irf4,Itch,Kitl,Ldlr,Leo1,Lgals9,Lgr4,Lmo2,Lrch1,Mafb,Meis1,Meis2,Milr1,Myc,Nfkbia,Nlrc5,Npy5r,Olfm4,Pag1,Pawr,Pdcd1,…
GO Biological Process	GO:0043087	regulation of GTPase activity	359	1.455239e-4	1.000000e+0	5.212107e-3	1.309934e+0	1.442821e+2	189	4.835191e-2	6.333780e-2	163	6.003154e-9	7.718855e-5	4.735494e-7	1.596831e+0	8.266371e+1	132	430	3.209336e-2	3.069767e-1	unnamed,unnamed,unnamed,unnamed,unnamed,unnamed,unnamed,unnamed,unnamed,unnamed,unnamed,unnamed,unnamed,unnamed,unnamed,unnamed,unnamed,unnamed,unnamed,unnamed,unnamed,unnamed,unnamed,unnamed,unnamed,unnamed,unnamed,unnamed,unnamed,unnamed,unnamed,unnamed,unnamed,unnamed,unnamed,unnamed,unnamed,unnamed,unnamed,unnamed,unnamed,unnamed,unnamed,unnamed,unnamed,unnamed,unnamed,unnamed,unnamed,unnamed…	Abr,Adcyap1,Adrb1,Afdn,Agap1,Arap1,Arap3,Arfgef1,Arhgap10,Arhgap12,Arhgap17,Arhgap18,Arhgap21,Arhgap25,Arhgap28,Arhgap30,Arhgap32,Arhgap8,Arhgef10l,Arhgef16,Arhgef37,Arhgef7,Bcas3,Bcl6,Cav2,Ccl2,Ccr7,Cdc42ep4,Chml,Chn2,Dab2ip,Dennd1a,Dennd1b,Depdc1b,Dgki,Dlc1,Dock1,Dock2,Dock4,Dock9,Ect2,Efna5,Eif5,Epha1,Epha3,Erbb2,F11r,Fzd10,Garnl3,Gm1527,Gnao1,Gnaq,Gnas,Grhl3,Iqgap2,Iqsec1,Itga6,Jun,Kalrn,Lrch…
GO Biological Process	GO:0051345	positive regulation of hydrolase activity	360	1.456580e-4	1.000000e+0	5.202418e-3	1.259518e+0	1.984886e+2	250	6.651763e-2	8.378016e-2	189	5.231317e-8	6.726427e-4	3.558956e-6	1.440135e+0	1.270714e+2	183	661	4.449307e-2	2.768533e-1	unnamed,unnamed,unnamed,unnamed,unnamed,unnamed,unnamed,unnamed,unnamed,unnamed,unnamed,unnamed,unnamed,unnamed,unnamed,unnamed,unnamed,unnamed,unnamed,unnamed,unnamed,unnamed,unnamed,unnamed,unnamed,unnamed,unnamed,unnamed,unnamed,unnamed,unnamed,unnamed,unnamed,unnamed,unnamed,unnamed,unnamed,unnamed,unnamed,unnamed,unnamed,unnamed,unnamed,unnamed,unnamed,unnamed,unnamed,unnamed,unnamed,unnamed…	Abhd5,Abl2,Abr,Acer2,Acrbp,Adcyap1,Adcyap1r1,Adrb1,Afdn,Agap1,Ahsa2,Antxr1,Apoa1,Arap1,Arap3,Arhgap10,Arhgap12,Arhgap17,Arhgap18,Arhgap21,Arhgap25,Arhgap28,Arhgap30,Arhgap32,Arhgap8,Arhgef10l,Arhgef16,Arhgef37,Arhgef7,Arl1,Atp1b1,Atp1b3,Bad,Bcas3,Bcl10,Bcl2l11,Bmp2,Bok,Cav2,Ccl2,Ccr7,Cdc42ep4,Chml,Chn2,Ctgf,Cyfip2,Dab2ip,Dap,Dennd1a,Dennd1b,Depdc1b,Dhx9,Dlc1,Dnaja2,Dnajb4,Dnajc24,Dock1,Dock2,Dock…
GO Biological Process	GO:0009880	embryonic pattern specification	361	1.457531e-4	1.000000e+0	5.191394e-3	1.737772e+0	2.992337e+1	52	1.002794e-2	1.742627e-2	555	9.799948e-5	1.000000e+0	2.270410e-3	2.035487e+0	1.326464e+1	27	69	6.564551e-3	3.913043e-1	unnamed,unnamed,unnamed,unnamed,unnamed,unnamed,unnamed,unnamed,unnamed,unnamed,unnamed,unnamed,unnamed,unnamed,unnamed,unnamed,unnamed,unnamed,unnamed,unnamed,unnamed,unnamed,unnamed,unnamed,unnamed,unnamed,unnamed,unnamed,unnamed,unnamed,unnamed,unnamed,unnamed,unnamed,unnamed,unnamed,unnamed,unnamed,unnamed,unnamed,unnamed,unnamed,unnamed,unnamed,unnamed,unnamed,unnamed,unnamed,unnamed,unnamed…	Bmp7,Cobl,Ctnnb1,Dll1,Fgfr2,Foxa2,Fzd5,Ihh,Lrp6,Nrp2,Otx2,Pcsk6,Pld6,Ptch1,Ripply2,Sema3a,Sim2,Smad1,Smad2,Smad3,Smad4,Smad6,Tbx3,Tcf7l1,Tfap2a,Wnt7a,Wt1
GO Biological Process	GO:2000273	positive regulation of receptor activity	362	1.467603e-4	1.000000e+0	5.212829e-3	2.271145e+0	1.144797e+1	26	3.836451e-3	8.713137e-3	1478	1.178254e-2	1.000000e+0	1.025033e-1	1.770825e+0	9.035335e+0	16	47	3.890105e-3	3.404255e-1	unnamed,unnamed,unnamed,unnamed,unnamed,unnamed,unnamed,unnamed,unnamed,unnamed,unnamed,unnamed,unnamed,unnamed,unnamed,unnamed,unnamed,unnamed,unnamed,unnamed,unnamed,unnamed,unnamed,unnamed,unnamed,unnamed	Actn2,Adra2a,Adra2b,Adrb2,Anxa2,Arc,Cftr,Ephb2,Fbxw7,Grem1,Jph2,Neurl1a,Ppargc1b,Prkce,Reln,Tgfa
GO Biological Process	GO:0090398	cellular senescence	363	1.471161e-4	1.000000e+0	5.211071e-3	2.413590e+0	9.529372e+0	23	3.193489e-3	7.707775e-3	1185	4.956795e-3	1.000000e+0	5.378436e-2	2.152469e+0	5.574994e+0	12	29	2.917578e-3	4.137931e-1	unnamed,unnamed,unnamed,unnamed,unnamed,unnamed,unnamed,unnamed,unnamed,unnamed,unnamed,unnamed,unnamed,unnamed,unnamed,unnamed,unnamed,unnamed,unnamed,unnamed,unnamed,unnamed,unnamed	1500015O10Rik,Arntl,Cdkn1a,Hmga1,Hmga2,Id2,Opa1,Pla2r1,Prmt6,Sirt1,Tbx2,Tbx3
GO Biological Process	GO:1901135	carbohydrate derivative metabolic process	364	1.472907e-4	1.000000e+0	5.202923e-3	1.236524e+0	2.337197e+2	289	7.832429e-2	9.684987e-2	574	1.269730e-4	1.000000e+0	2.844284e-3	1.257447e+0	1.685955e+2	212	877	5.154389e-2	2.417332e-1	unnamed,unnamed,unnamed,unnamed,unnamed,unnamed,unnamed,unnamed,unnamed,unnamed,unnamed,unnamed,unnamed,unnamed,unnamed,unnamed,unnamed,unnamed,unnamed,unnamed,unnamed,unnamed,unnamed,unnamed,unnamed,unnamed,unnamed,unnamed,unnamed,unnamed,unnamed,unnamed,unnamed,unnamed,unnamed,unnamed,unnamed,unnamed,unnamed,unnamed,unnamed,unnamed,unnamed,unnamed,unnamed,unnamed,unnamed,unnamed,unnamed,unnamed…	4930402F06Rik,Acot7,Adcy1,Adcy2,Adcy5,Adcy8,Adcy9,Adcyap1,Adk,Adsl,Ahcy,Ak4,Akr1b3,Akr1c18,Alg8,Amd1,Aprt,Aqp1,Arl6,Atp1b1,Atp5g3,Atp5o,Atp5s,Atp6v1b2,B3galnt1,B3galnt2,B3galt1,B3gat1,B3gat2,B3glct,B3gnt2,B4galnt1,B4galnt2,Bad,Bmp2,Bmpr1b,Calcrl,Cbr4,Chil4,Chil6,Chst1,Chst12,Chst14,Chst2,Chst3,Chst8,Cmah,Cmas,Cmpk2,Coa6,Cog3,Col11a1,Cox8c,Crot,Csgalnact1,Csgalnact2,Cwh43,Dad1,Dcakd,Dcn,Dctd,Ddost…
GO Biological Process	GO:0048870	cell motility	365	1.475564e-4	1.000000e+0	5.198028e-3	1.212873e+0	2.811506e+2	341	9.421938e-2	1.142761e-1	110	1.480539e-10	1.903677e-6	1.730615e-8	1.455049e+0	1.649429e+2	240	858	5.835157e-2	2.797203e-1	unnamed,unnamed,unnamed,unnamed,unnamed,unnamed,unnamed,unnamed,unnamed,unnamed,unnamed,unnamed,unnamed,unnamed,unnamed,unnamed,unnamed,unnamed,unnamed,unnamed,unnamed,unnamed,unnamed,unnamed,unnamed,unnamed,unnamed,unnamed,unnamed,unnamed,unnamed,unnamed,unnamed,unnamed,unnamed,unnamed,unnamed,unnamed,unnamed,unnamed,unnamed,unnamed,unnamed,unnamed,unnamed,unnamed,unnamed,unnamed,unnamed,unnamed…	Abl2,Add2,Amotl1,Anxa1,Apbb2,Apoa1,Apob,Arc,Arhgef16,Barhl2,Bbs2,Bcar1,Bcl11b,Bin3,Blk,Cacna1e,Carmil1,Ccl2,Ccr4,Ccr7,Cd24a,Cd34,Cdh13,Cdh2,Cdk5r1,Celsr1,Cep131,Cfap44,Cfap54,Chga,Chl1,Clrn1,Cntn2,Col5a1,Crb2,Csf3r,Ctgf,Ctnna2,Ctnnb1,Cx3cr1,Cxadr,Cxcl12,Cxcl14,Cxcr4,Dab1,Dab2ip,Dcdc2a,Dclk1,Ddx4,Depdc1b,Disc1,Dixdc1,Dock1,Dock4,Drc1,Drd1,Drd2,Edn2,Edn3,Elp3,Emx2,Eng,Eno4,Enpep,Epha3,Epha8,Ephb1,E…
GO Biological Process	GO:0006605	protein targeting	366	1.481969e-4	1.000000e+0	5.206327e-3	1.436409e+0	7.727605e+1	111	2.589680e-2	3.719839e-2	928	1.436124e-3	1.000000e+0	1.989836e-2	1.368895e+0	5.844132e+1	80	304	1.945052e-2	2.631579e-1	unnamed,unnamed,unnamed,unnamed,unnamed,unnamed,unnamed,unnamed,unnamed,unnamed,unnamed,unnamed,unnamed,unnamed,unnamed,unnamed,unnamed,unnamed,unnamed,unnamed,unnamed,unnamed,unnamed,unnamed,unnamed,unnamed,unnamed,unnamed,unnamed,unnamed,unnamed,unnamed,unnamed,unnamed,unnamed,unnamed,unnamed,unnamed,unnamed,unnamed,unnamed,unnamed,unnamed,unnamed,unnamed,unnamed,unnamed,unnamed,unnamed,unnamed…	1700123L14Rik,Abra,Adar,Akap12,Akr1c18,Arap1,Arl6,Arntl,Atg4a,Atg4a-ps,Bcl6,Cacng3,Chchd4,Cry2,Cse1l,Drd1,Erbin,Exoc4,Fam53a,Fam53b,Folr2,Gckr,Gm10184,Hes1,Hspa4,Hspa8,Ifng,Immp2l,Ipo4,Ipo9,Jun,Kpna1,Kpna2,Kpna3,Macf1,Mterf4,Mtx2,Myo6,Nbea,Nfkbia,Nup107,Nup153,Nutf2-ps1,Os9,Pan3,Pard3,Pex10,Pex14,Pick1,Pik3r1,Pik3r4,Pmm2,Ppp1r3c,Prickle1,Pttg1ip,Rab27a,Rbm22,Rtp2,Six2,Six3,Smurf1,Snx16,Sorl1,Srp1…
GO Biological Process	GO:0006417	regulation of translation	367	1.488049e-4	1.000000e+0	5.213443e-3	1.473801e+0	6.649472e+1	98	2.228375e-2	3.284182e-2	7451	5.577964e-1	1.000000e+0	9.625750e-1	9.900705e-1	6.363183e+1	63	331	1.531729e-2	1.903323e-1	unnamed,unnamed,unnamed,unnamed,unnamed,unnamed,unnamed,unnamed,unnamed,unnamed,unnamed,unnamed,unnamed,unnamed,unnamed,unnamed,unnamed,unnamed,unnamed,unnamed,unnamed,unnamed,unnamed,unnamed,unnamed,unnamed,unnamed,unnamed,unnamed,unnamed,unnamed,unnamed,unnamed,unnamed,unnamed,unnamed,unnamed,unnamed,unnamed,unnamed,unnamed,unnamed,unnamed,unnamed,unnamed,unnamed,unnamed,unnamed,unnamed,unnamed…	Abcf1,Adar,Aire,Barhl2,Bmp4,Cnot1,Cpeb4,Ctif,Dazl,Dhx9,Eefsec,Eif2ak1,Eif3d,Eif4e,Eif4g2,Eif5,Enc1,Erbb2,Esr1,Foxo3,Gapdh,Hnrnpa2b1,Igf2bp1,Klhl25,Krt17,Larp1,Larp4b,Lars2,Limd1,Lsm14b,Mael,Mettl14,Ncbp1,Nck2,Ncor2,Neurl1a,Ogfod1,Paip2,Patl1,Pink1,Piwil4,Pum2,Qk,Rack1,Rbm4,Rgs2,Rpl10-ps3,Rpl38,Rplp1,Rps9,Rxra,Sox4,Srp9,Thbs1,Tnrc6b,Tnrc6c,Wt1,Xpo5,Ythdf1,Ythdf3,Zfp36l1,Zfp36l2,Zfp706
GO Biological Process	GO:0051216	cartilage development	368	1.522398e-4	1.000000e+0	5.319292e-3	1.454498e+0	7.150234e+1	104	2.396191e-2	3.485255e-2	175	1.610278e-8	2.070495e-4	1.183140e-6	1.978598e+0	3.133531e+1	62	163	1.507416e-2	3.803681e-1	unnamed,unnamed,unnamed,unnamed,unnamed,unnamed,unnamed,unnamed,unnamed,unnamed,unnamed,unnamed,unnamed,unnamed,unnamed,unnamed,unnamed,unnamed,unnamed,unnamed,unnamed,unnamed,unnamed,unnamed,unnamed,unnamed,unnamed,unnamed,unnamed,unnamed,unnamed,unnamed,unnamed,unnamed,unnamed,unnamed,unnamed,unnamed,unnamed,unnamed,unnamed,unnamed,unnamed,unnamed,unnamed,unnamed,unnamed,unnamed,unnamed,unnamed…	Barx2,Bbs2,Bmp2,Bmp4,Bmp7,Bmp8a,Bmpr1b,Col11a1,Col27a1,Creb3l2,Csgalnact1,Cst10,Ctgf,Dlx2,Fbxw4,Fgf18,Fgfr1,Gli2,Gnas,Hand1,Hand2,Hif1a,Hmga2,Hoxd11,Hspg2,Ihh,Impad1,Lrp6,Matn1,Mex3c,Msx1,Msx2,Mycn,Myf5,Nfib,Osr1,Pax7,Pitx1,Pkd1,Prrx1,Prrx2,Rarb,Ror2,Runx1,Runx2,Runx3,Serpinh1,Sik3,Six2,Smad1,Snai1,Sox5,Sox6,Sox9,Sulf1,Sulf2,Tgfb2,Thbs1,Uncx,Wnt5b,Wnt7a,Zeb1
GO Biological Process	GO:0035278	miRNA mediated inhibition of translation	369	1.529945e-4	1.000000e+0	5.331174e-3	4.774830e+0	1.884884e+0	9	6.316635e-4	3.016086e-3	6416	4.140559e-1	1.000000e+0	8.297897e-1	1.300450e+0	2.306894e+0	3	12	7.293946e-4	2.500000e-1	unnamed,unnamed,unnamed,unnamed,unnamed,unnamed,unnamed,unnamed,unnamed	Rbm4,Tnrc6b,Tnrc6c
GO Biological Process	GO:0045927	positive regulation of growth	370	1.539009e-4	1.000000e+0	5.348264e-3	1.402370e+0	8.913485e+1	125	2.987093e-2	4.189008e-2	231	3.128048e-7	4.022044e-3	1.741145e-5	1.692649e+0	4.844478e+1	82	252	1.993679e-2	3.253968e-1	unnamed,unnamed,unnamed,unnamed,unnamed,unnamed,unnamed,unnamed,unnamed,unnamed,unnamed,unnamed,unnamed,unnamed,unnamed,unnamed,unnamed,unnamed,unnamed,unnamed,unnamed,unnamed,unnamed,unnamed,unnamed,unnamed,unnamed,unnamed,unnamed,unnamed,unnamed,unnamed,unnamed,unnamed,unnamed,unnamed,unnamed,unnamed,unnamed,unnamed,unnamed,unnamed,unnamed,unnamed,unnamed,unnamed,unnamed,unnamed,unnamed,unnamed…	Acsl4,Adnp2,Ahi1,Ahr,Avpr1a,Bbs2,Bcl11a,Bdnf,Bmp10,Cacna2d2,Cdh4,Cdk1,Cpne5,Csnk2a1,Dio3,Disc1,Dll1,Dnph1,Drd2,Dscam,Efna5,Eif4g2,Erbb2,Ezr,Fgfr1,Fgfr2,Gata4,Gata6,Ghrh,Ghrhr,Ghsr,Gpam,H3f3a,Hey2,Hlx,Hmga2,Hopx,Ikzf1,Il9,Ino80,Insr,Krt17,Lef1,Lep,Map2k5,Mapt,Megf8,Mtpn,Myod1,Ncbp1,Nedd4l,Ngf,Ntn1,Osbp,Plcb1,Pou1f1,Pou4f2,Prkdc,Prox1,Rab11a,Rbpj,Rnd2,Rptor,Sdcbp,Slc25a33,Smurf1,Sptbn4,Supv3l1,Syt1…
GO Biological Process	GO:0061041	regulation of wound healing	371	1.540021e-4	1.000000e+0	5.337356e-3	1.587984e+0	4.471079e+1	71	1.498351e-2	2.379357e-2	401	1.111295e-5	1.428903e-1	3.563349e-4	1.824512e+0	2.576032e+1	47	134	1.142718e-2	3.507463e-1	unnamed,unnamed,unnamed,unnamed,unnamed,unnamed,unnamed,unnamed,unnamed,unnamed,unnamed,unnamed,unnamed,unnamed,unnamed,unnamed,unnamed,unnamed,unnamed,unnamed,unnamed,unnamed,unnamed,unnamed,unnamed,unnamed,unnamed,unnamed,unnamed,unnamed,unnamed,unnamed,unnamed,unnamed,unnamed,unnamed,unnamed,unnamed,unnamed,unnamed,unnamed,unnamed,unnamed,unnamed,unnamed,unnamed,unnamed,unnamed,unnamed,unnamed…	Abat,Adamts18,Adra2a,Ajap1,Anxa1,Anxa2,Arfgef1,Asic2,Ccl2,Cd34,Clasp1,Dusp10,Fam46a,Fgg,Foxa2,Gja1,Gsn,Hmgb1,Hmgcr,Hopx,Hpse,Lbh,Myod1,Pdgfb,Pdgfra,Plek,Prkce,Prkcq,Prkg1,Proz,Pten,Ptprj,Reg3g,Rreb1,Serpine2,Serpinf2,Smad3,Spaar,Stx2,Stxbp5,Syk,Thbs1,Tlr4,Ubash3b,Wfdc1,Wnt4,Xbp1
GO Biological Process	GO:0007281	germ cell development	372	1.551807e-4	1.000000e+0	5.363746e-3	1.492362e+0	6.164725e+1	92	2.065927e-2	3.083110e-2	683	3.328427e-4	1.000000e+0	6.266020e-3	1.463006e+0	4.921374e+1	72	256	1.750547e-2	2.812500e-1	unnamed,unnamed,unnamed,unnamed,unnamed,unnamed,unnamed,unnamed,unnamed,unnamed,unnamed,unnamed,unnamed,unnamed,unnamed,unnamed,unnamed,unnamed,unnamed,unnamed,unnamed,unnamed,unnamed,unnamed,unnamed,unnamed,unnamed,unnamed,unnamed,unnamed,unnamed,unnamed,unnamed,unnamed,unnamed,unnamed,unnamed,unnamed,unnamed,unnamed,unnamed,unnamed,unnamed,unnamed,unnamed,unnamed,unnamed,unnamed,unnamed,unnamed…	4930447C04Rik,Acrbp,Angpt2,Bbs2,Bmp4,Bmp8a,Bmpr1b,Cabyr,Capza3,Ccdc42,Cdyl,Cep131,Cftr,Chd5,Ctnnb1,Cxcl12,Cxcr4,Dazl,Dynll1,Fancc,Fmn2,Fndc3a,Foxo3,Fshr,H2al2a,H3f3a,Hexb,Hmgb2,Hormad1,Ihh,Ing2,Inhbb,Kdm3a,Kit,Kitl,Klhl32,Map7,Msh2,Nectin2,Nectin3,Neurl1a,Nsun2,Nup210l,Oca2,Osbp2,Pacrg,Pebp1,Plcb1,Pld6,Prdm14,Qk,Rec8,Rfx2,Rnf8,Rps6ka2,Rxfp2,Sec23ip,Sept4,Sohlh2,Spem1,Spink2,Stra8,Taf4b,Tbc1d20,Td…
GO Biological Process	GO:0090068	positive regulation of cell cycle process	373	1.559552e-4	1.000000e+0	5.376064e-3	1.499459e+0	6.002164e+1	90	2.011449e-2	3.016086e-2	840	1.039293e-3	1.000000e+0	1.590861e-2	1.455549e+0	4.190858e+1	61	218	1.483102e-2	2.798165e-1	unnamed,unnamed,unnamed,unnamed,unnamed,unnamed,unnamed,unnamed,unnamed,unnamed,unnamed,unnamed,unnamed,unnamed,unnamed,unnamed,unnamed,unnamed,unnamed,unnamed,unnamed,unnamed,unnamed,unnamed,unnamed,unnamed,unnamed,unnamed,unnamed,unnamed,unnamed,unnamed,unnamed,unnamed,unnamed,unnamed,unnamed,unnamed,unnamed,unnamed,unnamed,unnamed,unnamed,unnamed,unnamed,unnamed,unnamed,unnamed,unnamed,unnamed…	Ankrd17,Anxa1,Brca1,Ccnd1,Ccnd2,Cdc7,Cdk1,Cdk5r1,Cdkn1a,Cep120,Ctgf,Dab2ip,Dazl,Drd2,E2f7,E2f8,Ect2,Edn3,Fgfr1,Gata6,H2afy,Hmga2,Hoxa13,Id2,Ino80,Insr,Larp7,Lef1,Lrp5,Msx1,Msx2,Ndc80,Numa1,Pbx1,Pdgfb,Pebp1,Pkn2,Plcb1,Plk4,Prkce,Rab11a,Rab11fip4,Rad51b,Ripor2,Rnf112,Rptor,Rxfp3,Sfpq,Slf2,Smarcd3,Sox4,Sstr5,Stxbp4,Svil,Tas1r2,Tgfa,Topaz1,Uhrf2,Vps4b,Wdr11,Wnt4
GO Biological Process	GO:0050878	regulation of body fluid levels	374	1.571946e-4	1.000000e+0	5.404300e-3	1.405856e+0	8.749120e+1	123	2.932011e-2	4.121984e-2	510	5.685155e-5	7.309972e-1	1.433328e-3	1.455265e+0	6.459304e+1	94	336	2.285436e-2	2.797619e-1	unnamed,unnamed,unnamed,unnamed,unnamed,unnamed,unnamed,unnamed,unnamed,unnamed,unnamed,unnamed,unnamed,unnamed,unnamed,unnamed,unnamed,unnamed,unnamed,unnamed,unnamed,unnamed,unnamed,unnamed,unnamed,unnamed,unnamed,unnamed,unnamed,unnamed,unnamed,unnamed,unnamed,unnamed,unnamed,unnamed,unnamed,unnamed,unnamed,unnamed,unnamed,unnamed,unnamed,unnamed,unnamed,unnamed,unnamed,unnamed,unnamed,unnamed…	Abat,Abcb4,Actg1,Adamts18,Adra2a,Adra2b,Akr1b3,Alox12b,Anxa2,Aprt,Aqp1,Aqp3,Aqp4,Aqp7,Asic2,Bloc1s4,Ccnd1,Cd34,Cdh1,Cftr,Chrm1,Cyp26b1,Drd2,Ephb2,Evl,F10,F13a1,F2rl2,F3,Fam46a,Fgg,Foxa2,Foxb1,Gas6,Ghrhr,Gja1,Gnas,Gpat4,Grhl3,Guca2b,Hif1a,Hps1,Hpse,Itga2b,Kalrn,Kcnma1,Kdf1,Lbh,Lnpk,Map1lc3b,Met,Myl9,Ncoa1,Neurl1a,P2ry1,Pdgfb,Pdgfra,Pdia6,Pdss2,Pik3ca,Pik3cg,Plek,Prkce,Prkcq,Prkg1,Proz,Ptger3,Ptprj…
GO Biological Process	GO:0072303	positive regulation of glomerular metanephric mesangial cell proliferation	375	1.580738e-4	1.000000e+0	5.420034e-3	2.976698e+1	1.007828e-1	3	3.377440e-5	1.005362e-3	3965	1.922412e-1	1.000000e+0	6.234142e-1	5.201799e+0	1.922412e-1	1	1	2.431315e-4	1.000000e+0	unnamed,unnamed,unnamed	Egr1
GO Biological Process	GO:0050725	positive regulation of interleukin-1 beta biosynthetic process	375	1.580738e-4	1.000000e+0	5.420034e-3	2.976698e+1	1.007828e-1	3	3.377440e-5	1.005362e-3	3965	1.922412e-1	1.000000e+0	6.234142e-1	5.201799e+0	1.922412e-1	1	1	2.431315e-4	1.000000e+0	unnamed,unnamed,unnamed	Egr1
GO Biological Process	GO:0014741	negative regulation of muscle hypertrophy	377	1.598875e-4	1.000000e+0	5.453139e-3	2.455675e+0	8.958839e+0	22	3.002292e-3	7.372654e-3	387	9.524956e-6	1.224719e-1	3.164648e-4	3.381169e+0	3.844824e+0	13	20	3.160710e-3	6.500000e-1	unnamed,unnamed,unnamed,unnamed,unnamed,unnamed,unnamed,unnamed,unnamed,unnamed,unnamed,unnamed,unnamed,unnamed,unnamed,unnamed,unnamed,unnamed,unnamed,unnamed,unnamed,unnamed	Bmp10,Ctdp1,Errfi1,Foxo1,Foxp1,Glrx3,Jarid2,Mlip,Mstn,P2rx4,Rgs2,Smad3,Smad4
GO Biological Process	GO:0002275	myeloid cell activation involved in immune response	378	1.611839e-4	1.000000e+0	5.482811e-3	2.516359e+0	8.345393e+0	21	2.796713e-3	7.037534e-3	2888	9.363517e-2	1.000000e+0	4.168840e-1	1.486228e+0	8.074129e+0	12	42	2.917578e-3	2.857143e-1	unnamed,unnamed,unnamed,unnamed,unnamed,unnamed,unnamed,unnamed,unnamed,unnamed,unnamed,unnamed,unnamed,unnamed,unnamed,unnamed,unnamed,unnamed,unnamed,unnamed,unnamed	Anxa3,Chga,Cplx2,Cx3cr1,Dock2,Hmgb1,Kit,Milr1,Prkce,Rasgrp1,Stxbp3,Syk
GO Biological Process	GO:0022408	negative regulation of cell-cell adhesion	379	1.630956e-4	1.000000e+0	5.533201e-3	1.573616e+0	4.638996e+1	73	1.554623e-2	2.446381e-2	697	3.603161e-4	1.000000e+0	6.646979e-3	1.600554e+0	2.998962e+1	48	156	1.167031e-2	3.076923e-1	unnamed,unnamed,unnamed,unnamed,unnamed,unnamed,unnamed,unnamed,unnamed,unnamed,unnamed,unnamed,unnamed,unnamed,unnamed,unnamed,unnamed,unnamed,unnamed,unnamed,unnamed,unnamed,unnamed,unnamed,unnamed,unnamed,unnamed,unnamed,unnamed,unnamed,unnamed,unnamed,unnamed,unnamed,unnamed,unnamed,unnamed,unnamed,unnamed,unnamed,unnamed,unnamed,unnamed,unnamed,unnamed,unnamed,unnamed,unnamed,unnamed,unnamed…	Abat,Abl2,Adamts18,Anxa1,Apoa1,Arg2,B4galnt2,Bcl6,Bmp4,Cblb,Cd24a,Cdh1,Cxcl12,Cyld,Dlg5,Dusp22,Erbb2,Gli3,Hlx,Hmgb1,Ihh,Il10,Il1rn,Itch,Lef1,Lgals9,Map2k5,Pag1,Pawr,Peli1,Pla2g2d,Podxl,Prkar1a,Prkg1,Ripor2,Scgb1a1,Serpine2,Shh,Smad7,Socs5,Swap70,Tnfaip3,Tnr,Ubash3b,Vegfa,Vtcn1,Xcl1,Zfp703
GO Biological Process	GO:0097306	cellular response to alcohol	380	1.632294e-4	1.000000e+0	5.523167e-3	2.179430e+0	1.284740e+1	28	4.305428e-3	9.383378e-3	532	7.269008e-5	9.346490e-1	1.756859e-3	2.410590e+0	7.881888e+0	19	41	4.619499e-3	4.634146e-1	unnamed,unnamed,unnamed,unnamed,unnamed,unnamed,unnamed,unnamed,unnamed,unnamed,unnamed,unnamed,unnamed,unnamed,unnamed,unnamed,unnamed,unnamed,unnamed,unnamed,unnamed,unnamed,unnamed,unnamed,unnamed,unnamed,unnamed,unnamed	Aacs,Abca1,Blm,Brca1,Cdh1,Ctnna1,Ctnnb1,Dnmt3a,Glra1,Hoxa1,Inhba,Klf2,Larp1,Lrp6,Prkce,Ptch1,Pten,Recql5,Sod2
GO Biological Process	GO:0001541	ovarian follicle development	381	1.642729e-4	1.000000e+0	5.543887e-3	1.870033e+0	2.192474e+1	41	7.347433e-3	1.373995e-2	1119	3.522510e-3	1.000000e+0	4.047581e-2	1.825193e+0	1.095775e+1	20	57	4.862631e-3	3.508772e-1	unnamed,unnamed,unnamed,unnamed,unnamed,unnamed,unnamed,unnamed,unnamed,unnamed,unnamed,unnamed,unnamed,unnamed,unnamed,unnamed,unnamed,unnamed,unnamed,unnamed,unnamed,unnamed,unnamed,unnamed,unnamed,unnamed,unnamed,unnamed,unnamed,unnamed,unnamed,unnamed,unnamed,unnamed,unnamed,unnamed,unnamed,unnamed,unnamed,unnamed,unnamed	Adcyap1,Bmpr1b,Ctnna1,Esr1,Esr2,Foxc1,Foxo3,Fshr,Immp2l,Inhba,Kit,Kitl,Lhcgr,Oas1d,Phb,Smad4,Sod1,Sohlh2,Taf4,Vegfa
GO Biological Process	GO:0072075	metanephric mesenchyme development	382	1.652250e-4	1.000000e+0	5.561422e-3	2.955559e+0	5.413527e+0	16	1.814185e-3	5.361930e-3	491	4.441267e-5	5.710581e-1	1.163051e-3	3.901349e+0	2.306894e+0	9	12	2.188184e-3	7.500000e-1	unnamed,unnamed,unnamed,unnamed,unnamed,unnamed,unnamed,unnamed,unnamed,unnamed,unnamed,unnamed,unnamed,unnamed,unnamed,unnamed	Bmp7,Osr1,Pax2,Shh,Smad4,Stat1,Tcf21,Wnt4,Wt1
GO Biological Process	GO:0035914	skeletal muscle cell differentiation	383	1.692308e-4	1.000000e+0	5.681383e-3	1.919377e+0	1.979809e+1	38	6.634750e-3	1.273458e-2	623	2.125801e-4	1.000000e+0	4.387408e-3	2.046610e+0	1.172671e+1	24	61	5.835157e-3	3.934426e-1	unnamed,unnamed,unnamed,unnamed,unnamed,unnamed,unnamed,unnamed,unnamed,unnamed,unnamed,unnamed,unnamed,unnamed,unnamed,unnamed,unnamed,unnamed,unnamed,unnamed,unnamed,unnamed,unnamed,unnamed,unnamed,unnamed,unnamed,unnamed,unnamed,unnamed,unnamed,unnamed,unnamed,unnamed,unnamed,unnamed,unnamed,unnamed	Atf3,Cited2,Egr1,Eomes,Gata4,Heyl,Hivep3,Hlf,Klf5,Klhl40,Lemd2,Lemd3,Myc,Myf5,Myod1,Nupr1,Pax5,Pax7,Phox2b,Sap30,Sox11,Sox8,Vax1,Wnt3a
GO Biological Process	GO:0006486	protein glycosylation	384	1.706743e-4	1.000000e+0	5.714922e-3	1.455589e+0	7.007471e+1	102	2.348348e-2	3.418231e-2	810	9.349458e-4	1.000000e+0	1.484140e-2	1.434241e+0	4.671461e+1	67	243	1.628981e-2	2.757202e-1	unnamed,unnamed,unnamed,unnamed,unnamed,unnamed,unnamed,unnamed,unnamed,unnamed,unnamed,unnamed,unnamed,unnamed,unnamed,unnamed,unnamed,unnamed,unnamed,unnamed,unnamed,unnamed,unnamed,unnamed,unnamed,unnamed,unnamed,unnamed,unnamed,unnamed,unnamed,unnamed,unnamed,unnamed,unnamed,unnamed,unnamed,unnamed,unnamed,unnamed,unnamed,unnamed,unnamed,unnamed,unnamed,unnamed,unnamed,unnamed,unnamed,unnamed…	Alg8,Arl6,B3galnt1,B3galnt2,B3galt1,B3gat1,B3gat2,B3glct,B3gnt2,B4galnt2,Cog3,Dad1,Ddost,Dpy19l1,Dpy19l3,Edem3,Ext2,Galnt1,Galnt13,Galnt18,Galnt2,Galnt3,Galnt5,Galnt7,Galnt9,Gcnt1,Gcnt2,Gcnt7,Ggta1,Gm12887,Gxylt1,Hpf1,Large2,Lmf1,Man2a1,Mgat4c,Mgat5,Mgat5b,Npc1,Parp1,Parp10,Parp16,Pmm2,Pofut2,Pomt1,Serp2,Slc35c2,St3gal1,St3gal3,St3gal6,St6gal2,St6galnac3,St6galnac5,St8sia1,St8sia2,St8sia3,St8sia6…
GO Biological Process	GO:0002429	immune response-activating cell surface receptor signaling pathway	385	1.745465e-4	1.000000e+0	5.829400e-3	1.768153e+0	2.714697e+1	48	9.097512e-3	1.608579e-2	3257	1.209903e-1	1.000000e+0	4.776461e-1	1.262573e+0	1.980084e+1	25	103	6.078288e-3	2.427184e-1	unnamed,unnamed,unnamed,unnamed,unnamed,unnamed,unnamed,unnamed,unnamed,unnamed,unnamed,unnamed,unnamed,unnamed,unnamed,unnamed,unnamed,unnamed,unnamed,unnamed,unnamed,unnamed,unnamed,unnamed,unnamed,unnamed,unnamed,unnamed,unnamed,unnamed,unnamed,unnamed,unnamed,unnamed,unnamed,unnamed,unnamed,unnamed,unnamed,unnamed,unnamed,unnamed,unnamed,unnamed,unnamed,unnamed,unnamed,unnamed	Bcar1,Bcl10,Blk,Braf,Dennd1b,Fcnb,Fpr1,Fyn,Ifng,Malt1,Nfatc2,Pde4d,Plcg1,Plcg2,Plekha1,Prkcb,Rbck1,Ripk2,Shb,Skap1,Sppl3,Syk,Thy1,Vav3,Zap70
GO Biological Process	GO:0008285	negative regulation of cell proliferation	386	1.781787e-4	1.000000e+0	5.935289e-3	1.243046e+0	2.172084e+2	270	7.279103e-2	9.048257e-2	54	1.592431e-13	2.047548e-9	3.791755e-11	1.624537e+0	1.218809e+2	198	634	4.814004e-2	3.123028e-1	unnamed,unnamed,unnamed,unnamed,unnamed,unnamed,unnamed,unnamed,unnamed,unnamed,unnamed,unnamed,unnamed,unnamed,unnamed,unnamed,unnamed,unnamed,unnamed,unnamed,unnamed,unnamed,unnamed,unnamed,unnamed,unnamed,unnamed,unnamed,unnamed,unnamed,unnamed,unnamed,unnamed,unnamed,unnamed,unnamed,unnamed,unnamed,unnamed,unnamed,unnamed,unnamed,unnamed,unnamed,unnamed,unnamed,unnamed,unnamed,unnamed,unnamed…	Adarb1,Adcyap1,Alox8,Arg2,Arid2,Bcl11b,Bcl6,Bdnf,Bmp2,Bmp4,Bmp7,Bmpr1b,Brd7,Btg1,Cav2,Cblb,Cd24a,Cdh1,Cdh13,Cdk6,Cdkn1a,Cdkn1c,Cdkn2d,Chd5,Cited2,Clmn,Cops8,Ctnna1,Ctnnb1,Ctnnbip1,Cxadr,Dab2ip,Dach1,Ddah1,Dhcr24,Dis3l2,Dlc1,Dlg5,Dll1,Dll4,Dpt,Drd2,Dusp10,E2f3,E2f7,Eef1e1,Eif2ak1,Eng,Ephb1,Erbb2,Esr2,Etv3,Fezf2,Fgfr2,Fntb,Fzd5,Gas1,Gja1,Gjb6,Gli3,Grem1,Hes1,Hist1h2ac,Hmga1,Hmox1,Id2,Ifng,Ift57,Igf…
GO Biological Process	GO:0000288	nuclear-transcribed mRNA catabolic process, deadenylation-dependent decay	387	1.792657e-4	1.000000e+0	5.956068e-3	2.496210e+0	8.412753e+0	21	2.819287e-3	7.037534e-3	3231	1.137494e-1	1.000000e+0	4.526740e-1	1.467174e+0	7.497406e+0	11	39	2.674447e-3	2.820513e-1	unnamed,unnamed,unnamed,unnamed,unnamed,unnamed,unnamed,unnamed,unnamed,unnamed,unnamed,unnamed,unnamed,unnamed,unnamed,unnamed,unnamed,unnamed,unnamed,unnamed,unnamed	Auh,Cnot1,Dcp1a,Dcp1b,Dcp2,Noct,Pan2,Pan3,Patl1,Zfp36l1,Zfp36l2
GO Biological Process	GO:0046545	development of primary female sexual characteristics	388	1.795018e-4	1.000000e+0	5.948542e-3	1.636877e+0	3.787701e+1	62	1.269337e-2	2.077748e-2	615	1.832880e-4	1.000000e+0	3.832060e-3	1.802604e+0	1.941636e+1	35	101	8.509604e-3	3.465347e-1	unnamed,unnamed,unnamed,unnamed,unnamed,unnamed,unnamed,unnamed,unnamed,unnamed,unnamed,unnamed,unnamed,unnamed,unnamed,unnamed,unnamed,unnamed,unnamed,unnamed,unnamed,unnamed,unnamed,unnamed,unnamed,unnamed,unnamed,unnamed,unnamed,unnamed,unnamed,unnamed,unnamed,unnamed,unnamed,unnamed,unnamed,unnamed,unnamed,unnamed,unnamed,unnamed,unnamed,unnamed,unnamed,unnamed,unnamed,unnamed,unnamed,unnamed…	Adamts1,Adcyap1,Adcyap1r1,Bmpr1b,Ctnna1,Dach1,Esr1,Esr2,Foxc1,Foxo3,Fshr,Immp2l,Inhba,Kit,Kitl,Lep,Lhcgr,Lhfpl2,Lhx8,Nup107,Oas1d,Pdgfra,Phb,Pitx2,Plekha1,Schip1,Sirt1,Slit3,Smad4,Sod1,Sohlh2,Taf4,Tiparp,Vegfa,Wnt4
GO Biological Process	GO:1903034	regulation of response to wounding	389	1.800173e-4	1.000000e+0	5.950289e-3	1.516248e+0	5.539991e+1	84	1.856565e-2	2.815013e-2	348	4.198726e-6	5.398722e-2	1.551357e-4	1.788118e+0	3.075859e+1	55	160	1.337223e-2	3.437500e-1	unnamed,unnamed,unnamed,unnamed,unnamed,unnamed,unnamed,unnamed,unnamed,unnamed,unnamed,unnamed,unnamed,unnamed,unnamed,unnamed,unnamed,unnamed,unnamed,unnamed,unnamed,unnamed,unnamed,unnamed,unnamed,unnamed,unnamed,unnamed,unnamed,unnamed,unnamed,unnamed,unnamed,unnamed,unnamed,unnamed,unnamed,unnamed,unnamed,unnamed,unnamed,unnamed,unnamed,unnamed,unnamed,unnamed,unnamed,unnamed,unnamed,unnamed…	Abat,Adamts18,Adra2a,Ajap1,Anxa1,Anxa2,Arfgef1,Asic2,Braf,Ccl2,Cd34,Clasp1,Dusp10,Fam46a,Fgg,Foxa2,Gja1,Gsn,Hmgb1,Hmgcr,Hopx,Hpse,Il10,Lbh,Myod1,Neo1,Pdgfb,Pdgfra,Plek,Prkce,Prkcq,Prkg1,Proz,Pten,Ptprj,Ptprs,Reg3g,Rgma,Rreb1,Rtn4r,Serpine2,Serpinf2,Smad3,Spaar,Stk24,Stx2,Stxbp5,Syk,Thbs1,Tlr4,Tnr,Ubash3b,Wfdc1,Wnt4,Xbp1
GO Biological Process	GO:0042692	muscle cell differentiation	390	1.842514e-4	1.000000e+0	6.074627e-3	1.362915e+0	1.049222e+2	143	3.516158e-2	4.792225e-2	148	1.993270e-9	2.562947e-5	1.731721e-7	1.777127e+0	5.401977e+1	96	281	2.334063e-2	3.416370e-1	unnamed,unnamed,unnamed,unnamed,unnamed,unnamed,unnamed,unnamed,unnamed,unnamed,unnamed,unnamed,unnamed,unnamed,unnamed,unnamed,unnamed,unnamed,unnamed,unnamed,unnamed,unnamed,unnamed,unnamed,unnamed,unnamed,unnamed,unnamed,unnamed,unnamed,unnamed,unnamed,unnamed,unnamed,unnamed,unnamed,unnamed,unnamed,unnamed,unnamed,unnamed,unnamed,unnamed,unnamed,unnamed,unnamed,unnamed,unnamed,unnamed,unnamed…	Actg1,Actn2,Akap13,Ank2,Asf1a,Atp2a2,Avpr1a,Barx2,Bin3,Bmp10,Bmp2,Bmp4,Cacna1s,Cacna2d2,Cacybp,Casq2,Cav2,Cdh2,Cdk1,Ctnnb1,Cxadr,Eng,Epas1,Fhl2,Fhod3,Foxf1,Foxp1,Gata4,Gata6,Grem1,H3f3a,Hacd1,Hes1,Hey1,Hey2,Hmgcr,Ift20,Isl1,Itga8,Kdm1a,Klhl40,Lef1,Lmod1,Mef2a,Met,Mkl1,Mtpn,Myh10,Myo18b,Myocd,Myod1,Myom2,Myoz3,Neo1,Nfatc2,Nox4,Nppa,Pdgfb,Pdgfra,Pitx1,Pitx2,Prkar1a,Prok2,Prox1,Qk,Ramp2,Rarb,Rbpj,Ri…
GO Biological Process	GO:0003231	cardiac ventricle development	391	1.862815e-4	1.000000e+0	6.125850e-3	1.457871e+0	6.859317e+1	100	2.298699e-2	3.351206e-2	72	2.188376e-12	2.813814e-8	3.908075e-10	2.371408e+0	2.614480e+1	62	136	1.507416e-2	4.558824e-1	unnamed,unnamed,unnamed,unnamed,unnamed,unnamed,unnamed,unnamed,unnamed,unnamed,unnamed,unnamed,unnamed,unnamed,unnamed,unnamed,unnamed,unnamed,unnamed,unnamed,unnamed,unnamed,unnamed,unnamed,unnamed,unnamed,unnamed,unnamed,unnamed,unnamed,unnamed,unnamed,unnamed,unnamed,unnamed,unnamed,unnamed,unnamed,unnamed,unnamed,unnamed,unnamed,unnamed,unnamed,unnamed,unnamed,unnamed,unnamed,unnamed,unnamed…	Ahr,Bmp10,Bmp4,Cited2,Col11a1,Ctnnb1,Cxcr4,Dll4,Dsp,Eng,Fgfr2,Foxc1,Foxf1,Fzd1,Gata4,Grhl2,Hand1,Hand2,Hes1,Hey1,Hey2,Heyl,Hif1a,Hoxa13,Id2,Isl1,Jag1,Kcnk2,Lmo4,Luzp1,Matr3,Mdm4,Myocd,Nfatc1,Npy5r,Pax8,Pitx2,Prox1,Rbpj,Rnls,Robo1,Rxra,Sall1,Sav1,Scn5a,Smad4,Smad6,Smad7,Smarca4,Smarcd3,Sox11,Sox4,Stra6,Tbx3,Tbx5,Tgfb2,Tgfbr3,Tnnt2,Wnt11,Xirp2,Zfpm1,Zfpm2
GO Biological Process	GO:0003360	brainstem development	392	1.882949e-4	1.000000e+0	6.176265e-3	6.115409e+0	1.144649e+0	7	3.835957e-4	2.345845e-3	4877	2.469006e-1	1.000000e+0	6.509428e-1	2.080720e+0	9.612059e-1	2	5	4.862631e-4	4.000000e-1	unnamed,unnamed,unnamed,unnamed,unnamed,unnamed,unnamed	Phox2b,Smad4
GO Biological Process	GO:0009314	response to radiation	393	1.896312e-4	1.000000e+0	6.204270e-3	1.365274e+0	1.032760e+2	141	3.460991e-2	4.725201e-2	1218	5.538193e-3	1.000000e+0	5.846477e-2	1.261042e+0	8.247147e+1	104	429	2.528568e-2	2.424242e-1	unnamed,unnamed,unnamed,unnamed,unnamed,unnamed,unnamed,unnamed,unnamed,unnamed,unnamed,unnamed,unnamed,unnamed,unnamed,unnamed,unnamed,unnamed,unnamed,unnamed,unnamed,unnamed,unnamed,unnamed,unnamed,unnamed,unnamed,unnamed,unnamed,unnamed,unnamed,unnamed,unnamed,unnamed,unnamed,unnamed,unnamed,unnamed,unnamed,unnamed,unnamed,unnamed,unnamed,unnamed,unnamed,unnamed,unnamed,unnamed,unnamed,unnamed…	Abl2,Adam2,Aipl1,Angpt2,Anxa1,Aqp1,Asic2,Atxn1,Bhlhe40,Blm,Bmf,Braf,Brca1,Cacna1e,Cacna2d4,Ccar2,Ccl2,Ccnd1,Ccnd2,Ccr4,Cdkn1a,Cdkn2d,Clock,Col3a1,Crhr1,Cry2,D7Ertd443e,Dcdc2a,Dclre1c,Dnmt3a,Drd1,Drd2,Dusp1,Dynlrb1,Ect2,Egr1,Ercc4,Ercc6,F11r,Fbxw7,Foxb1,Gadd45a,Gm5136,Grin2a,Hif1a,Hmgcr,Hoxa1,Hrh1,Id2,Ift20,Il12a,Ino80,Jun,Kdm1a,Kdm4d,Kit,Lrp5,Lzic,Mapk10,Meis2,Mfap4,Mgmt,Mrnip,Msh2,Myc,N4bp1,Nabp…
GO Biological Process	GO:0046660	female sex differentiation	394	1.901005e-4	1.000000e+0	6.203838e-3	1.570554e+0	4.584371e+1	72	1.536317e-2	2.412869e-2	770	6.434387e-4	1.000000e+0	1.074459e-2	1.661079e+0	2.287670e+1	38	119	9.238998e-3	3.193277e-1	unnamed,unnamed,unnamed,unnamed,unnamed,unnamed,unnamed,unnamed,unnamed,unnamed,unnamed,unnamed,unnamed,unnamed,unnamed,unnamed,unnamed,unnamed,unnamed,unnamed,unnamed,unnamed,unnamed,unnamed,unnamed,unnamed,unnamed,unnamed,unnamed,unnamed,unnamed,unnamed,unnamed,unnamed,unnamed,unnamed,unnamed,unnamed,unnamed,unnamed,unnamed,unnamed,unnamed,unnamed,unnamed,unnamed,unnamed,unnamed,unnamed,unnamed…	Adamts1,Adcyap1,Adcyap1r1,Bmpr1b,Ctnna1,Dach1,Esr1,Esr2,Foxc1,Foxo3,Fshr,Immp2l,Inhba,Kit,Kitl,Lep,Lhcgr,Lhfpl2,Lhx8,Nup107,Oas1d,Pdgfra,Phb,Pitx2,Plekha1,Schip1,Sirt1,Slit3,Smad4,Sod1,Sohlh2,Stra6,Taf4,Tbx3,Tiparp,Tram1,Vegfa,Wnt4
GO Biological Process	GO:0032368	regulation of lipid transport	395	1.922698e-4	1.000000e+0	6.258747e-3	1.840010e+0	2.282596e+1	42	7.649451e-3	1.407507e-2	2717	8.421305e-2	1.000000e+0	3.985320e-1	1.313586e+0	1.903188e+1	25	99	6.078288e-3	2.525253e-1	unnamed,unnamed,unnamed,unnamed,unnamed,unnamed,unnamed,unnamed,unnamed,unnamed,unnamed,unnamed,unnamed,unnamed,unnamed,unnamed,unnamed,unnamed,unnamed,unnamed,unnamed,unnamed,unnamed,unnamed,unnamed,unnamed,unnamed,unnamed,unnamed,unnamed,unnamed,unnamed,unnamed,unnamed,unnamed,unnamed,unnamed,unnamed,unnamed,unnamed,unnamed,unnamed	Abca1,Abcb4,Acsl4,Anxa2,Apoa1,Atp8a1,Crhr1,Cry2,Galr1,Irs2,Lep,Lrat,Map2k6,Nfkbia,Ntsr1,Pla2g10,Pla2r1,Pomc,Ptch1,Shh,Sirt1,Syk,Thbs1,Tnfrsf11a,Tnfsf11
GO Biological Process	GO:1902269	positive regulation of polyamine transmembrane transport	396	1.924558e-4	1.000000e+0	6.248982e-3	9.753541e+0	5.126343e-1	5	1.717943e-4	1.675603e-3	5554	3.475329e-1	1.000000e+0	8.045693e-1	2.600900e+0	3.844824e-1	1	2	2.431315e-4	5.000000e-1	unnamed,unnamed,unnamed,unnamed,unnamed	Azin1
GO Biological Process	GO:0003198	epithelial to mesenchymal transition involved in endocardial cushion formation	397	1.952804e-4	1.000000e+0	6.324724e-3	3.578129e+0	3.353708e+0	12	1.123897e-3	4.021448e-3	491	4.441267e-5	5.710581e-1	1.163051e-3	3.901349e+0	2.306894e+0	9	12	2.188184e-3	7.500000e-1	unnamed,unnamed,unnamed,unnamed,unnamed,unnamed,unnamed,unnamed,unnamed,unnamed,unnamed,unnamed	Eng,Hey1,Heyl,Msx1,Msx2,Rbpj,Smad4,Snai1,Tmem100
GO Biological Process	GO:2000737	negative regulation of stem cell differentiation	398	1.955571e-4	1.000000e+0	6.317772e-3	2.621366e+0	7.248130e+0	19	2.428998e-3	6.367292e-3	774	6.690952e-4	1.000000e+0	1.111528e-2	2.600900e+0	4.613788e+0	12	24	2.917578e-3	5.000000e-1	unnamed,unnamed,unnamed,unnamed,unnamed,unnamed,unnamed,unnamed,unnamed,unnamed,unnamed,unnamed,unnamed,unnamed,unnamed,unnamed,unnamed,unnamed,unnamed	Ccnk,Cdk13,Esrrb,Hes1,Hspa9,Jag1,Lbh,Prickle1,Tram1,Wnt3a,Yap1,Zfp36l2
GO Biological Process	GO:0030900	forebrain development	399	1.955761e-4	1.000000e+0	6.302550e-3	1.258389e+0	1.923093e+2	242	6.444683e-2	8.109920e-2	14	1.750919e-20	2.251332e-16	1.608094e-17	2.003564e+0	8.035681e+1	161	418	3.914418e-2	3.851675e-1	unnamed,unnamed,unnamed,unnamed,unnamed,unnamed,unnamed,unnamed,unnamed,unnamed,unnamed,unnamed,unnamed,unnamed,unnamed,unnamed,unnamed,unnamed,unnamed,unnamed,unnamed,unnamed,unnamed,unnamed,unnamed,unnamed,unnamed,unnamed,unnamed,unnamed,unnamed,unnamed,unnamed,unnamed,unnamed,unnamed,unnamed,unnamed,unnamed,unnamed,unnamed,unnamed,unnamed,unnamed,unnamed,unnamed,unnamed,unnamed,unnamed,unnamed…	Adcyap1,Afdn,Akr1c14,Alk,Anxa3,Aqp1,Avpr1a,Bad,Bbs2,Bcl11b,Bmp2,Bmp4,Ccdc85c,Cdh2,Cdk5r1,Cep120,Chd5,Cntn2,Col3a1,Crhr1,Csnk2a1,Ctnnb1,Cx3cr1,Dab1,Dab2ip,Dclk1,Dct,Disc1,Dixdc1,Dkk1,Dlc1,Dlx2,Dlx5,Drd1,Drd2,Duox2,Emx2,Eomes,Ephb2,Ets1,Fat4,Fezf2,Fgfr1,Fgfr2,Foxb1,Foxp1,Fyn,Gbx2,Gdf7,Gdpd5,Ghrh,Ghrhr,Gli2,Gli3,Gm17018,Gnao1,Gnaq,Gng12,Hes1,Hif1a,Hmga2,Htr5a,Htr6,Id2,Igf2bp1,Ikzf1,Inhba,Isl1,Kdm1a,…
GO Biological Process	GO:1902107	positive regulation of leukocyte differentiation	400	1.972924e-4	1.000000e+0	6.341964e-3	1.557863e+0	4.750096e+1	74	1.591855e-2	2.479893e-2	480	3.567298e-5	4.586832e-1	9.555900e-4	1.711560e+0	2.979738e+1	51	155	1.239971e-2	3.290323e-1	unnamed,unnamed,unnamed,unnamed,unnamed,unnamed,unnamed,unnamed,unnamed,unnamed,unnamed,unnamed,unnamed,unnamed,unnamed,unnamed,unnamed,unnamed,unnamed,unnamed,unnamed,unnamed,unnamed,unnamed,unnamed,unnamed,unnamed,unnamed,unnamed,unnamed,unnamed,unnamed,unnamed,unnamed,unnamed,unnamed,unnamed,unnamed,unnamed,unnamed,unnamed,unnamed,unnamed,unnamed,unnamed,unnamed,unnamed,unnamed,unnamed,unnamed…	Anxa1,Asxl2,Bad,Bcl6,Ccr7,Cd1d1,Cd83,Ctnnbip1,Cyld,Dusp10,Fadd,Gas6,Gli3,Gnas,Hlx,Hmgb1,Id2,Ifng,Ihh,Ikzf1,Il12a,Il15,Il17a,Il21,Il34,Il7r,Jun,Kitl,Klf10,Lef1,Lgals9,Myb,Notch2,Ocstamp,Pik3r6,Pou4f2,Ppargc1b,Rasgrp1,Ripk2,Ror2,Runx1,Shb,Shh,Socs5,Syk,Tnfsf11,Trib1,Xbp1,Zap70,Zfp36l1,Zmiz1
GO Biological Process	GO:0021521	ventral spinal cord interneuron specification	401	1.989257e-4	1.000000e+0	6.378520e-3	2.617729e+0	7.258200e+0	19	2.432373e-3	6.367292e-3	330	3.074971e-6	3.953798e-2	1.198121e-4	4.334833e+0	2.306894e+0	10	12	2.431315e-3	8.333333e-1	unnamed,unnamed,unnamed,unnamed,unnamed,unnamed,unnamed,unnamed,unnamed,unnamed,unnamed,unnamed,unnamed,unnamed,unnamed,unnamed,unnamed,unnamed,unnamed	Dbx1,Dmrt3,Evx1,Gli2,Gli3,Nkx6-1,Nkx6-2,Pax6,Shh,Sox1
GO Biological Process	GO:0048871	multicellular organismal homeostasis	402	1.993618e-4	1.000000e+0	6.376602e-3	1.437786e+0	7.372448e+1	106	2.470659e-2	3.552279e-2	1192	5.114792e-3	1.000000e+0	5.517282e-2	1.333313e+0	5.325081e+1	71	277	1.726234e-2	2.563177e-1	unnamed,unnamed,unnamed,unnamed,unnamed,unnamed,unnamed,unnamed,unnamed,unnamed,unnamed,unnamed,unnamed,unnamed,unnamed,unnamed,unnamed,unnamed,unnamed,unnamed,unnamed,unnamed,unnamed,unnamed,unnamed,unnamed,unnamed,unnamed,unnamed,unnamed,unnamed,unnamed,unnamed,unnamed,unnamed,unnamed,unnamed,unnamed,unnamed,unnamed,unnamed,unnamed,unnamed,unnamed,unnamed,unnamed,unnamed,unnamed,unnamed,unnamed…	Abca4,Actg1,Adrb1,Adrb2,Aipl1,Akr1b3,Akt3,Alox12b,Aqp1,Aqp3,Aqp4,Aqp7,Bbs2,Btbd9,Cd34,Cdh1,Cdh23,Cftr,Cln8,Clrn1,Crtc3,Ctgf,Ctnnb1,Cxadr,Cyp26b1,Drd1,Drd2,Edn2,Epas1,Ercc6,Esrrb,Fh1,Foxc1,Fto,Gcnt2,Gnas,Gpr55,Grhl3,Hnf1a,Hoxa13,Ihh,Il1rn,Kdf1,Lpcat1,Met,Mex3c,Muc2,Muc5ac,Muc6,Ndn,Nox3,Nox4,Nphp4,Ntsr1,Oma1,Pigr,Pik3ca,Prdm14,Ptger3,Pthlh,Slc40a1,Sod1,Sox9,Tfap2b,Tlr4,Tmprss13,Tnfrsf11a,Tnfsf11,Us…
GO Biological Process	GO:0018105	peptidyl-serine phosphorylation	403	2.003196e-4	1.000000e+0	6.391339e-3	1.551927e+0	4.832702e+1	75	1.619538e-2	2.513405e-2	2584	6.956214e-2	1.000000e+0	3.461416e-1	1.242652e+0	3.460341e+1	43	180	1.045466e-2	2.388889e-1	unnamed,unnamed,unnamed,unnamed,unnamed,unnamed,unnamed,unnamed,unnamed,unnamed,unnamed,unnamed,unnamed,unnamed,unnamed,unnamed,unnamed,unnamed,unnamed,unnamed,unnamed,unnamed,unnamed,unnamed,unnamed,unnamed,unnamed,unnamed,unnamed,unnamed,unnamed,unnamed,unnamed,unnamed,unnamed,unnamed,unnamed,unnamed,unnamed,unnamed,unnamed,unnamed,unnamed,unnamed,unnamed,unnamed,unnamed,unnamed,unnamed,unnamed…	Akt3,Camk1d,Camk2a,Camkk2,Cdc7,Cdk1,Cdk5r1,Clk1,Csnk1e,Csnk1g2,Dclk1,Dclk3,Drd1,Dyrk1a,Gas6,Hipk3,Hmga2,Ikbke,Map4k1,Mapkapk2,Mast2,Mast4,Mylk4,Myo3b,Nek6,Nlk,Pdgfb,Pink1,Pkd1,Pkn2,Prkcb,Prkce,Prkcq,Prkd1,Prkdc,Rps6ka2,Rps6ka5,Stk32b,Stk4,Syk,Tnks,Ttbk1,Vrk1
GO Biological Process	GO:0010614	negative regulation of cardiac muscle hypertrophy	404	2.013984e-4	1.000000e+0	6.409853e-3	2.474229e+0	8.487493e+0	21	2.844334e-3	7.037534e-3	416	1.456394e-5	1.872631e-1	4.501518e-4	3.467866e+0	3.460341e+0	12	18	2.917578e-3	6.666667e-1	unnamed,unnamed,unnamed,unnamed,unnamed,unnamed,unnamed,unnamed,unnamed,unnamed,unnamed,unnamed,unnamed,unnamed,unnamed,unnamed,unnamed,unnamed,unnamed,unnamed,unnamed	Bmp10,Ctdp1,Errfi1,Foxo1,Foxp1,Glrx3,Jarid2,Mlip,P2rx4,Rgs2,Smad3,Smad4
GO Biological Process	GO:0050670	regulation of lymphocyte proliferation	405	2.034613e-4	1.000000e+0	6.459519e-3	1.483500e+0	6.134143e+1	91	2.055678e-2	3.049598e-2	1053	2.791004e-3	1.000000e+0	3.408046e-2	1.418673e+0	4.017841e+1	57	209	1.385850e-2	2.727273e-1	unnamed,unnamed,unnamed,unnamed,unnamed,unnamed,unnamed,unnamed,unnamed,unnamed,unnamed,unnamed,unnamed,unnamed,unnamed,unnamed,unnamed,unnamed,unnamed,unnamed,unnamed,unnamed,unnamed,unnamed,unnamed,unnamed,unnamed,unnamed,unnamed,unnamed,unnamed,unnamed,unnamed,unnamed,unnamed,unnamed,unnamed,unnamed,unnamed,unnamed,unnamed,unnamed,unnamed,unnamed,unnamed,unnamed,unnamed,unnamed,unnamed,unnamed…	Ahr,Anxa1,Arg2,Atad5,Bcl6,Blm,Bmp4,Cblb,Ccr7,Cd1d1,Cd24a,Cd320,Cd86,Cdkn1a,Ctnnb1,Dlg5,Erbb2,Fadd,Gpam,Hes1,Hmgb1,Icosl,Ifng,Ihh,Il10,Il12a,Il15,Il21,Il6st,Irs2,Itch,Lep,Lgals9,Nck2,Nfatc2,Pawr,Peli1,Pla2g2d,Prkar1a,Prkcq,Ripk2,Ripor2,Scgb1a1,Shh,Sox11,Syk,Tacr1,Tfrc,Tlr4,Tnfrsf13b,Tnfrsf4,Tnfsf13b,Vav3,Vtcn1,Wnt3a,Xcl1,Zap70
GO Biological Process	GO:0043038	amino acid activation	406	2.069259e-4	1.000000e+0	6.553333e-3	2.469128e+0	8.505026e+0	21	2.850210e-3	7.037534e-3	7052	4.734564e-1	1.000000e+0	8.632590e-1	1.061592e+0	9.419818e+0	10	49	2.431315e-3	2.040816e-1	unnamed,unnamed,unnamed,unnamed,unnamed,unnamed,unnamed,unnamed,unnamed,unnamed,unnamed,unnamed,unnamed,unnamed,unnamed,unnamed,unnamed,unnamed,unnamed,unnamed,unnamed	Cars2,Dars,Dars2,Gatb,Lars2,Nars2,Polg2,Qrsl1,Sars,Tarsl2
GO Biological Process	GO:0071229	cellular response to acid chemical	407	2.095157e-4	1.000000e+0	6.619049e-3	1.471819e+0	6.386654e+1	94	2.140300e-2	3.150134e-2	378	7.066991e-6	9.086737e-2	2.403899e-4	1.724192e+0	3.421893e+1	59	178	1.434476e-2	3.314607e-1	unnamed,unnamed,unnamed,unnamed,unnamed,unnamed,unnamed,unnamed,unnamed,unnamed,unnamed,unnamed,unnamed,unnamed,unnamed,unnamed,unnamed,unnamed,unnamed,unnamed,unnamed,unnamed,unnamed,unnamed,unnamed,unnamed,unnamed,unnamed,unnamed,unnamed,unnamed,unnamed,unnamed,unnamed,unnamed,unnamed,unnamed,unnamed,unnamed,unnamed,unnamed,unnamed,unnamed,unnamed,unnamed,unnamed,unnamed,unnamed,unnamed,unnamed…	Abca1,Abcb4,Abl2,Adnp2,Akr1c18,Apob,Aqp1,Avpr1a,Brinp2,Brinp3,Ccl2,Cdh1,Col3a1,Col4a1,Col4a6,Col6a1,Cpeb4,Cyp26b1,Dnmt3a,Egr1,Epha3,Foxp1,Gclm,Glra1,Hoxa1,Lamtor3,Ldlr,Lep,Neurl1a,Nsmf,Osr1,Pax2,Pdgfb,Pdgfra,Pid1,Pink1,Ppargc1a,Prkce,Ptgdr,Ptger4,Ptgfr,Ret,Rorb,Rptor,Rragc,Rragd,Serpinf1,Sesn1,Sesn3,Slc6a4,Sox9,Spaar,Stra8,T,Tead1,Tnc,Xbp1,Yap1,Zeb1
GO Biological Process	GO:0006997	nucleus organization	408	2.096554e-4	1.000000e+0	6.607228e-3	1.847463e+0	2.219260e+1	41	7.437199e-3	1.373995e-2	2202	4.134263e-2	1.000000e+0	2.414094e-1	1.355091e+0	2.287670e+1	31	119	7.537078e-3	2.605042e-1	unnamed,unnamed,unnamed,unnamed,unnamed,unnamed,unnamed,unnamed,unnamed,unnamed,unnamed,unnamed,unnamed,unnamed,unnamed,unnamed,unnamed,unnamed,unnamed,unnamed,unnamed,unnamed,unnamed,unnamed,unnamed,unnamed,unnamed,unnamed,unnamed,unnamed,unnamed,unnamed,unnamed,unnamed,unnamed,unnamed,unnamed,unnamed,unnamed,unnamed,unnamed	Chd5,Chmp2b,Chmp4c,Chmp6,Dctn1,Ets1,Fshr,H2al2a,H3f3a,Hmgb2,Kdm3a,Lemd2,Lemd3,Map7,Nectin2,Nup107,Nup153,Nup205,Nutf2-ps1,Parp11,Pes1,Reep3,Rnf8,Rrn3,Srpk2,Sumo1,Syne2,Tmem33,Tmem43,Tnp1,Vps4b
GO Biological Process	GO:0030857	negative regulation of epithelial cell differentiation	409	2.139664e-4	1.000000e+0	6.726601e-3	1.878352e+0	2.076288e+1	39	6.958070e-3	1.306971e-2	405	1.150582e-5	1.479418e-1	3.652885e-4	2.600900e+0	7.689647e+0	20	40	4.862631e-3	5.000000e-1	unnamed,unnamed,unnamed,unnamed,unnamed,unnamed,unnamed,unnamed,unnamed,unnamed,unnamed,unnamed,unnamed,unnamed,unnamed,unnamed,unnamed,unnamed,unnamed,unnamed,unnamed,unnamed,unnamed,unnamed,unnamed,unnamed,unnamed,unnamed,unnamed,unnamed,unnamed,unnamed,unnamed,unnamed,unnamed,unnamed,unnamed,unnamed,unnamed	Ccnd1,Ctnnb1,Dll1,Foxp1,Grhl2,Hes1,Ifng,Jag1,Msx2,Nkx6-3,Notch4,Osr1,Reg3g,Sall1,Sox9,Stat1,Tbx3,Tgfb2,Yap1,Zeb1
GO Biological Process	GO:0009894	regulation of catabolic process	410	2.165423e-4	1.000000e+0	6.790978e-3	1.321430e+0	1.278917e+2	169	4.285916e-2	5.663539e-2	2166	3.720794e-2	1.000000e+0	2.208771e-1	1.172848e+0	9.208352e+1	108	479	2.625821e-2	2.254697e-1	unnamed,unnamed,unnamed,unnamed,unnamed,unnamed,unnamed,unnamed,unnamed,unnamed,unnamed,unnamed,unnamed,unnamed,unnamed,unnamed,unnamed,unnamed,unnamed,unnamed,unnamed,unnamed,unnamed,unnamed,unnamed,unnamed,unnamed,unnamed,unnamed,unnamed,unnamed,unnamed,unnamed,unnamed,unnamed,unnamed,unnamed,unnamed,unnamed,unnamed,unnamed,unnamed,unnamed,unnamed,unnamed,unnamed,unnamed,unnamed,unnamed,unnamed…	Abhd5,Adgrb1,Adra2a,Adrb2,Ankib1,Anxa2,Apoa1,Arih2,Arntl,Atp13a2,Azin1,Banp,Cblb,Ccar2,Clu,Cnot1,Cnr1,Crtc3,Csnk1e,Csnk2a1,Cst3,Dab2,Dab2ip,Dact1,Disc1,E330034G19Rik,Ezr,Fbp1,Fbxw7,Fmn2,Foxo1,Fyn,Gja1,Grin2a,Hif1a,Hmgb1,Ifng,Il10,Insr,Irs2,Itch,Kcne2,Klhl40,Ldlr,Lonrf1,Lpcat1,Mdm4,Mlycd,N4bp1,Nbas,Nell1,Nkd1,Nkd2,Nsf,Nub1,Os9,Pabpc1,Pgam2,Phb,Pik3cg,Pkd1,Pkp1,Ppargc1a,Ppp1r3b,Ppp2r3a,Prickle1,Prk…
GO Biological Process	GO:0032868	response to insulin	411	2.176820e-4	1.000000e+0	6.810110e-3	1.557657e+0	4.686526e+1	73	1.570552e-2	2.446381e-2	1842	2.611342e-2	1.000000e+0	1.822836e-1	1.307258e+0	3.671806e+1	48	191	1.167031e-2	2.513089e-1	unnamed,unnamed,unnamed,unnamed,unnamed,unnamed,unnamed,unnamed,unnamed,unnamed,unnamed,unnamed,unnamed,unnamed,unnamed,unnamed,unnamed,unnamed,unnamed,unnamed,unnamed,unnamed,unnamed,unnamed,unnamed,unnamed,unnamed,unnamed,unnamed,unnamed,unnamed,unnamed,unnamed,unnamed,unnamed,unnamed,unnamed,unnamed,unnamed,unnamed,unnamed,unnamed,unnamed,unnamed,unnamed,unnamed,unnamed,unnamed,unnamed,unnamed…	Akt3,Aprt,Bcar1,C2cd5,Cav2,Ccl2,Cry2,Egr1,Errfi1,Foxo1,Gcnt1,Ghrhr,Ghsr,Hadh,Il10,Inhbb,Insr,Irs2,Lep,Lpin1,Mc4r,Nppa,Parp1,Pik3r1,Pik3r3,Pklr,Plcb1,Pln,Pparg,Prkdc,Pten,Ptpn1,Ptpra,Rab31,Scap,Sesn3,Sirt1,Slc25a33,Slc2a1,Slc2a8,Soga1,Stxbp3,Stxbp4,Tsc2,Ucp2,Usf1,Wdr11,Zfp36l1
GO Biological Process	GO:0009725	response to hormone	412	2.177270e-4	1.000000e+0	6.794985e-3	1.247071e+0	2.052811e+2	256	6.879393e-2	8.579088e-2	342	3.937846e-6	5.063282e-2	1.480492e-4	1.358623e+0	1.332231e+2	181	693	4.400681e-2	2.611833e-1	unnamed,unnamed,unnamed,unnamed,unnamed,unnamed,unnamed,unnamed,unnamed,unnamed,unnamed,unnamed,unnamed,unnamed,unnamed,unnamed,unnamed,unnamed,unnamed,unnamed,unnamed,unnamed,unnamed,unnamed,unnamed,unnamed,unnamed,unnamed,unnamed,unnamed,unnamed,unnamed,unnamed,unnamed,unnamed,unnamed,unnamed,unnamed,unnamed,unnamed,unnamed,unnamed,unnamed,unnamed,unnamed,unnamed,unnamed,unnamed,unnamed,unnamed…	Abcb4,Acsbg1,Actn2,Adcyap1,Adra2a,Agtr1b,Akr1b3,Akr1c18,Akt3,Anxa1,Anxa2,Anxa3,Apob,Aprt,Aqp1,Arid1b,Atp2b1,Avpr1a,Bad,Bbs2,Bcar1,Bmp4,Bmp7,Braf,C2cd5,Cacybp,Calcoco1,Camk2a,Cav2,Ccl2,Ccnd1,Ccr7,Cdkn1a,Cga,Crhbp,Crhr1,Cry2,Ctgf,Dhcr24,Dusp1,Efna5,Egr1,Eif4e,Eng,Epha3,Epha8,Errfi1,Esr1,Esr2,Esrrb,Esrrg,Fbxo32,Fhl2,Fkbp4,Fosb,Foxo1,Foxo3,Fshr,Fyn,Gata4,Gata6,Gclm,Gcnt1,Ghrhr,Ghsr,Gja1,Gjb2,Glp1r,Gn…
GO Biological Process	GO:0048469	cell maturation	413	2.187898e-4	1.000000e+0	6.811620e-3	1.557376e+0	4.687373e+1	73	1.570835e-2	2.446381e-2	343	4.035107e-6	5.188341e-2	1.512636e-4	1.800623e+0	2.998962e+1	54	156	1.312910e-2	3.461538e-1	unnamed,unnamed,unnamed,unnamed,unnamed,unnamed,unnamed,unnamed,unnamed,unnamed,unnamed,unnamed,unnamed,unnamed,unnamed,unnamed,unnamed,unnamed,unnamed,unnamed,unnamed,unnamed,unnamed,unnamed,unnamed,unnamed,unnamed,unnamed,unnamed,unnamed,unnamed,unnamed,unnamed,unnamed,unnamed,unnamed,unnamed,unnamed,unnamed,unnamed,unnamed,unnamed,unnamed,unnamed,unnamed,unnamed,unnamed,unnamed,unnamed,unnamed…	Abl2,Acrbp,Bfsp1,C1ql1,Cabyr,Cdkn1a,Cdkn1c,Cftr,Cntn2,Cst10,Ctnnb1,Dazl,Epas1,Epha8,Esr2,Farp2,Fem1b,Fgfr1,Foxo3,Fzd5,Ghrhr,Gja1,Gnaq,Gpat4,Hes1,Hif1a,Id2,Ihh,Il15,Il21,Kcnip2,Kcnma1,Klf2,Mfsd7b,Nfasc,Pdgfb,Pebp1,Plcb1,Pld6,Pparg,Rec8,Ret,Rps6ka2,Runx2,Runx3,Rxfp2,Sept4,Six3,Sox10,Sox8,Sptbn4,Tfcp2l1,Vegfa,Xbp1
GO Biological Process	GO:0043549	regulation of kinase activity	414	2.202122e-4	1.000000e+0	6.839344e-3	1.233256e+0	2.270412e+2	280	7.608620e-2	9.383378e-2	172	1.189136e-8	1.528991e-4	8.889483e-7	1.428615e+0	1.462955e+2	209	761	5.081449e-2	2.746386e-1	unnamed,unnamed,unnamed,unnamed,unnamed,unnamed,unnamed,unnamed,unnamed,unnamed,unnamed,unnamed,unnamed,unnamed,unnamed,unnamed,unnamed,unnamed,unnamed,unnamed,unnamed,unnamed,unnamed,unnamed,unnamed,unnamed,unnamed,unnamed,unnamed,unnamed,unnamed,unnamed,unnamed,unnamed,unnamed,unnamed,unnamed,unnamed,unnamed,unnamed,unnamed,unnamed,unnamed,unnamed,unnamed,unnamed,unnamed,unnamed,unnamed,unnamed…	1810011O10Rik,Ace,Acvr2b,Adar,Adarb1,Adcyap1,Adra2a,Adra2b,Adrb2,Afap1l2,Akap13,Alk,Bad,Blm,Bmp2,Bmp4,Bmp7,Braf,Camkk2,Cblb,Ccnb3,Ccnd1,Ccnd2,Ccnh,Ccni,Ccnk,Ccnl1,Ccnt1,Ccr7,Cd24a,Cdk5r1,Cdkn1a,Cdkn1c,Cdkn2d,Chmp6,Clu,Cops8,Dab1,Dab2,Dab2ip,Dcn,Dkk1,Dok7,Drd2,Dstyk,Dusp1,Dusp10,Dusp4,Dusp5,Dusp6,Ect2,Edn3,Egr1,Elp3,Epha1,Epha8,Ephb2,Erbb2,Ercc6,Errfi1,Fam20a,Fbxw7,Fem1a,Fgf18,Fgfr1,Flrt1,Flt1,Fox…
GO Biological Process	GO:0031047	gene silencing by RNA	415	2.224325e-4	1.000000e+0	6.891656e-3	2.294794e+0	1.045845e+1	24	3.504844e-3	8.042895e-3	5158	2.812225e-1	1.000000e+0	7.010390e-1	1.172236e+0	1.364912e+1	16	71	3.890105e-3	2.253521e-1	unnamed,unnamed,unnamed,unnamed,unnamed,unnamed,unnamed,unnamed,unnamed,unnamed,unnamed,unnamed,unnamed,unnamed,unnamed,unnamed,unnamed,unnamed,unnamed,unnamed,unnamed,unnamed,unnamed,unnamed	Adar,Cnot1,Ddx4,Dhx9,Hnrnpa2b1,Limd1,Mael,Ncbp1,Pabpc1,Piwil4,Pum2,Rbm4,Snd1,Tnrc6b,Tnrc6c,Xpo5
GO Biological Process	GO:0032944	regulation of mononuclear cell proliferation	416	2.248878e-4	1.000000e+0	6.950979e-3	1.478862e+0	6.153379e+1	91	2.062124e-2	3.049598e-2	1088	3.126729e-3	1.000000e+0	3.695173e-2	1.411917e+0	4.037065e+1	57	210	1.385850e-2	2.714286e-1	unnamed,unnamed,unnamed,unnamed,unnamed,unnamed,unnamed,unnamed,unnamed,unnamed,unnamed,unnamed,unnamed,unnamed,unnamed,unnamed,unnamed,unnamed,unnamed,unnamed,unnamed,unnamed,unnamed,unnamed,unnamed,unnamed,unnamed,unnamed,unnamed,unnamed,unnamed,unnamed,unnamed,unnamed,unnamed,unnamed,unnamed,unnamed,unnamed,unnamed,unnamed,unnamed,unnamed,unnamed,unnamed,unnamed,unnamed,unnamed,unnamed,unnamed…	Ahr,Anxa1,Arg2,Atad5,Bcl6,Blm,Bmp4,Cblb,Ccr7,Cd1d1,Cd24a,Cd320,Cd86,Cdkn1a,Ctnnb1,Dlg5,Erbb2,Fadd,Gpam,Hes1,Hmgb1,Icosl,Ifng,Ihh,Il10,Il12a,Il15,Il21,Il6st,Irs2,Itch,Lep,Lgals9,Nck2,Nfatc2,Pawr,Peli1,Pla2g2d,Prkar1a,Prkcq,Ripk2,Ripor2,Scgb1a1,Shh,Sox11,Syk,Tacr1,Tfrc,Tlr4,Tnfrsf13b,Tnfrsf4,Tnfsf13b,Vav3,Vtcn1,Wnt3a,Xcl1,Zap70
GO Biological Process	GO:0007224	smoothened signaling pathway	417	2.313471e-4	1.000000e+0	7.133480e-3	1.870769e+0	2.084704e+1	39	6.986273e-3	1.306971e-2	1236	5.753513e-3	1.000000e+0	5.985329e-2	1.664576e+0	1.441809e+1	24	75	5.835157e-3	3.200000e-1	unnamed,unnamed,unnamed,unnamed,unnamed,unnamed,unnamed,unnamed,unnamed,unnamed,unnamed,unnamed,unnamed,unnamed,unnamed,unnamed,unnamed,unnamed,unnamed,unnamed,unnamed,unnamed,unnamed,unnamed,unnamed,unnamed,unnamed,unnamed,unnamed,unnamed,unnamed,unnamed,unnamed,unnamed,unnamed,unnamed,unnamed,unnamed,unnamed	B9d1,Bmp4,Boc,Dyrk2,Evc2,Foxf1,Gli2,Gli3,Hes1,Hhat,Hhip,Ift20,Ift57,Ihh,Nkx6-1,Pax6,Pdx1,Ptch1,Ror2,Shh,Tbc1d32,Tmem17,Ttc21b,Wdpcp
GO Biological Process	GO:0098869	cellular oxidant detoxification	418	2.352857e-4	1.000000e+0	7.237568e-3	2.241763e+0	1.115194e+1	25	3.737244e-3	8.378016e-3	6402	4.075046e-1	1.000000e+0	8.184464e-1	1.078422e+0	1.576378e+1	17	82	4.133236e-3	2.073171e-1	unnamed,unnamed,unnamed,unnamed,unnamed,unnamed,unnamed,unnamed,unnamed,unnamed,unnamed,unnamed,unnamed,unnamed,unnamed,unnamed,unnamed,unnamed,unnamed,unnamed,unnamed,unnamed,unnamed,unnamed,unnamed	Duox2,Fancc,Gm5225,Gpx3,Gsto2,Gstt1,Lpo,Mgst1,Mpo,Prdx6,Pxdn,Sesn1,Sod1,Sod2,Sod3,Tpo,Txndc2
GO Biological Process	GO:0051260	protein homooligomerization	419	2.369621e-4	1.000000e+0	7.271739e-3	1.441722e+0	7.074872e+1	102	2.370936e-2	3.418231e-2	1129	3.706712e-3	1.000000e+0	4.221515e-2	1.335597e+0	5.690339e+1	76	296	1.847800e-2	2.567568e-1	unnamed,unnamed,unnamed,unnamed,unnamed,unnamed,unnamed,unnamed,unnamed,unnamed,unnamed,unnamed,unnamed,unnamed,unnamed,unnamed,unnamed,unnamed,unnamed,unnamed,unnamed,unnamed,unnamed,unnamed,unnamed,unnamed,unnamed,unnamed,unnamed,unnamed,unnamed,unnamed,unnamed,unnamed,unnamed,unnamed,unnamed,unnamed,unnamed,unnamed,unnamed,unnamed,unnamed,unnamed,unnamed,unnamed,unnamed,unnamed,unnamed,unnamed…	Actn2,Anxa6,Atl2,Bcl10,Blm,C9,Cbr4,Cdh1,Crtc3,Cth,Dpys,Ect2,Eef1a1,Ehd4,Evl,Fbp1,Gbp5,Glra1,Gls,Glul,Gpx3,Hcn1,Hmox1,Ide,Ikbke,Ildr1,Kcnb1,Kcnc4,Kcnf1,Kcng1,Kcng2,Kcng3,Kcng4,Kcnj12,Kcnj2,Kcnma1,Kcnrg,Kcns1,Kcns3,Kcnv1,Kctd1,Kctd12,Kctd15,Kctd21,Kctd3,Kctd7,Kctd8,Lnx1,Mapt,Mgst1,Olfm4,Pcbd1,Pex14,Pick1,Pln,Rad52,Ripor2,Rxra,Ryr1,Scube1,Sept4,Shkbp1,Ski,Slc22a1,Slc22a6,Slc6a1,Slc6a4,Smad4,Sod2,Sto…
GO Biological Process	GO:0061154	endothelial tube morphogenesis	420	2.384568e-4	1.000000e+0	7.300185e-3	3.752819e+0	2.931130e+0	11	9.822821e-4	3.686327e-3	1853	2.790575e-2	1.000000e+0	1.936385e-1	2.600900e+0	1.922412e+0	5	10	1.215658e-3	5.000000e-1	unnamed,unnamed,unnamed,unnamed,unnamed,unnamed,unnamed,unnamed,unnamed,unnamed,unnamed	Bmp4,Ctnnb1,Dll4,Rbpj,Rhob
GO Biological Process	GO:0061014	positive regulation of mRNA catabolic process	421	2.397695e-4	1.000000e+0	7.322936e-3	2.751376e+0	6.178726e+0	17	2.070619e-3	5.697051e-3	6216	3.830114e-1	1.000000e+0	7.922717e-1	1.200415e+0	4.998271e+0	6	26	1.458789e-3	2.307692e-1	unnamed,unnamed,unnamed,unnamed,unnamed,unnamed,unnamed,unnamed,unnamed,unnamed,unnamed,unnamed,unnamed,unnamed,unnamed,unnamed,unnamed	Cnot1,Pabpc1,Tnrc6b,Tnrc6c,Zfp36l1,Zfp36l2
GO Biological Process	GO:0048844	artery morphogenesis	422	2.411573e-4	1.000000e+0	7.347869e-3	1.681673e+0	3.211088e+1	54	1.076102e-2	1.809651e-2	145	1.400186e-9	1.800359e-5	1.241627e-7	2.763456e+0	1.230344e+1	34	64	8.266472e-3	5.312500e-1	unnamed,unnamed,unnamed,unnamed,unnamed,unnamed,unnamed,unnamed,unnamed,unnamed,unnamed,unnamed,unnamed,unnamed,unnamed,unnamed,unnamed,unnamed,unnamed,unnamed,unnamed,unnamed,unnamed,unnamed,unnamed,unnamed,unnamed,unnamed,unnamed,unnamed,unnamed,unnamed,unnamed,unnamed,unnamed,unnamed,unnamed,unnamed,unnamed,unnamed,unnamed,unnamed,unnamed,unnamed,unnamed,unnamed,unnamed,unnamed,unnamed,unnamed…	Adamts9,Apob,Arid2,Bmp4,Cited2,Col3a1,Ctnnb1,Dll4,Eng,Foxc1,Foxf1,Hand2,Hes1,Hey1,Hey2,Hoxa1,Hoxa13,Jag1,Myocd,Notch3,Prox1,Prrx1,Prrx2,Rbpj,Smad7,Smarca4,Sox4,Stra6,Tbx2,Tfap2b,Tgfb2,Vegfa,Wnt11,Zmiz1
GO Biological Process	GO:0060485	mesenchyme development	423	2.438302e-4	1.000000e+0	7.411746e-3	1.383777e+0	9.105516e+1	126	3.051446e-2	4.222520e-2	50	1.194604e-13	1.536022e-9	3.072044e-11	2.198699e+0	3.729479e+1	82	194	1.993679e-2	4.226804e-1	unnamed,unnamed,unnamed,unnamed,unnamed,unnamed,unnamed,unnamed,unnamed,unnamed,unnamed,unnamed,unnamed,unnamed,unnamed,unnamed,unnamed,unnamed,unnamed,unnamed,unnamed,unnamed,unnamed,unnamed,unnamed,unnamed,unnamed,unnamed,unnamed,unnamed,unnamed,unnamed,unnamed,unnamed,unnamed,unnamed,unnamed,unnamed,unnamed,unnamed,unnamed,unnamed,unnamed,unnamed,unnamed,unnamed,unnamed,unnamed,unnamed,unnamed…	Bmp2,Bmp4,Bmp7,Bnc2,Cited2,Ctnnb1,Dlg5,Edn3,Ednra,Eng,Eomes,Epha3,Erg,Exoc4,Fgfr1,Fgfr2,Foxc1,Foxf1,Gata4,Gbx2,Gja1,Hand1,Hand2,Hes1,Hey1,Hey2,Heyl,Hif1a,Hmga2,Hnf1a,Isl1,Jag1,Kitl,Lef1,Lrp6,Mdm4,Msx1,Msx2,Nfatc1,Nrp2,Olfm1,Osr1,Pax1,Pax2,Pdcd4,Phox2b,Pitx2,Rbpj,Rdh10,Ret,Rflnb,Rxra,Sema3a,Shh,Six2,Smad2,Smad3,Smad4,Snai1,Sox10,Sox11,Sox8,Sox9,Stat1,Tbx2,Tbx5,Tcf15,Tcf21,Tead1,Tfap2a,Tgfb2,Tgfbr3…
GO Biological Process	GO:1901988	negative regulation of cell cycle phase transition	424	2.457601e-4	1.000000e+0	7.452791e-3	1.719130e+0	2.908448e+1	50	9.746810e-3	1.675603e-2	1318	7.308464e-3	1.000000e+0	7.129911e-2	1.492319e+0	2.345342e+1	35	122	8.509604e-3	2.868852e-1	unnamed,unnamed,unnamed,unnamed,unnamed,unnamed,unnamed,unnamed,unnamed,unnamed,unnamed,unnamed,unnamed,unnamed,unnamed,unnamed,unnamed,unnamed,unnamed,unnamed,unnamed,unnamed,unnamed,unnamed,unnamed,unnamed,unnamed,unnamed,unnamed,unnamed,unnamed,unnamed,unnamed,unnamed,unnamed,unnamed,unnamed,unnamed,unnamed,unnamed,unnamed,unnamed,unnamed,unnamed,unnamed,unnamed,unnamed,unnamed,unnamed,unnamed	Blm,Brca1,Brd7,Ccnd1,Cdk1,Cdk2ap2,Cdkn1a,Cdkn2d,Cep192,Chmp4c,Ctdsp2,Ctdspl,D7Ertd443e,Dact1,Donson,E2f7,Foxn3,Gjc2,H2afy,Hmga2,Hus1b,Jade1,Khdc3,Mrnip,Myo16,Pinx1,Ppp2r3a,Prkdc,Pten,Sox4,Syf2,Taok3,Tex14,Zfp36l1,Zfp36l2
GO Biological Process	GO:1901300	positive regulation of hydrogen peroxide-mediated programmed cell death	425	2.516804e-4	1.000000e+0	7.614368e-3	5.826435e+0	1.201421e+0	7	4.026209e-4	2.345845e-3	3551	1.689858e-1	1.000000e+0	6.118894e-1	2.600900e+0	7.689647e-1	2	4	4.862631e-4	5.000000e-1	unnamed,unnamed,unnamed,unnamed,unnamed,unnamed,unnamed	Foxo3,Pawr
GO Biological Process	GO:0002281	macrophage activation involved in immune response	426	2.525639e-4	1.000000e+0	7.623161e-3	4.457276e+0	2.019170e+0	9	6.766657e-4	3.016086e-3	3825	1.851718e-1	1.000000e+0	6.224677e-1	1.733933e+0	2.306894e+0	4	12	9.725261e-4	3.333333e-1	unnamed,unnamed,unnamed,unnamed,unnamed,unnamed,unnamed,unnamed,unnamed	Cx3cr1,Hmgb1,Prkce,Syk
GO Biological Process	GO:0034465	response to carbon monoxide	427	2.536701e-4	1.000000e+0	7.638619e-3	4.454581e+0	2.020392e+0	9	6.770751e-4	3.016086e-3	1748	2.430907e-2	1.000000e+0	1.788135e-1	3.901349e+0	7.689647e-1	3	4	7.293946e-4	7.500000e-1	unnamed,unnamed,unnamed,unnamed,unnamed,unnamed,unnamed,unnamed,unnamed	Il10,Kcnma1,Sod1
GO Biological Process	GO:0046884	follicle-stimulating hormone secretion	428	2.566627e-4	1.000000e+0	7.710675e-3	5.006529e+0	1.597913e+0	8	5.354938e-4	2.680965e-3	2039	3.694941e-2	1.000000e+0	2.330042e-1	5.201799e+0	3.844824e-1	2	2	4.862631e-4	1.000000e+0	unnamed,unnamed,unnamed,unnamed,unnamed,unnamed,unnamed,unnamed	Cga,Tbx3
GO Biological Process	GO:1990748	cellular detoxification	429	2.574146e-4	1.000000e+0	7.715238e-3	2.227964e+0	1.122101e+1	25	3.760391e-3	8.378016e-3	6565	4.500169e-1	1.000000e+0	8.813888e-1	1.052745e+0	1.614826e+1	17	84	4.133236e-3	2.023810e-1	unnamed,unnamed,unnamed,unnamed,unnamed,unnamed,unnamed,unnamed,unnamed,unnamed,unnamed,unnamed,unnamed,unnamed,unnamed,unnamed,unnamed,unnamed,unnamed,unnamed,unnamed,unnamed,unnamed,unnamed,unnamed	Duox2,Fancc,Gm5225,Gpx3,Gsto2,Gstt1,Lpo,Mgst1,Mpo,Prdx6,Pxdn,Sesn1,Sod1,Sod2,Sod3,Tpo,Txndc2
GO Biological Process	GO:0048193	Golgi vesicle transport	430	2.580455e-4	1.000000e+0	7.716161e-3	1.558747e+0	4.554940e+1	71	1.526455e-2	2.379357e-2	2639	7.490186e-2	1.000000e+0	3.649443e-1	1.215374e+0	4.113961e+1	50	214	1.215658e-2	2.336449e-1	unnamed,unnamed,unnamed,unnamed,unnamed,unnamed,unnamed,unnamed,unnamed,unnamed,unnamed,unnamed,unnamed,unnamed,unnamed,unnamed,unnamed,unnamed,unnamed,unnamed,unnamed,unnamed,unnamed,unnamed,unnamed,unnamed,unnamed,unnamed,unnamed,unnamed,unnamed,unnamed,unnamed,unnamed,unnamed,unnamed,unnamed,unnamed,unnamed,unnamed,unnamed,unnamed,unnamed,unnamed,unnamed,unnamed,unnamed,unnamed,unnamed,unnamed…	0610009B22Rik,9030624J02Rik,Arf1,Arfgef2,Arl1,Atp8a1,Atp9a,Atp9b,Bbs2,Ccdc93,Chic2,Cog3,Cog5,Cog6,Creb3l2,Cux2,Ergic2,Exoc4,Golga5,Golph3,Kif13a,Kif1c,Lmf1,Macf1,Myo1b,Nbas,Nbea,Nkd2,Prkd1,Rab31,Rab6b,Rab7b,Scyl1,Sec16b,Sec22b,Sec23a,Sec23ip,Sec24a,Sec24d,Sec31a,Sorl1,Spire1,Stx18,Tbc1d14,Tbc1d20,Tmem115,Trappc10,Trappc11,Uvrag,Vps41
GO Biological Process	GO:0048733	sebaceous gland development	431	2.582465e-4	1.000000e+0	7.704254e-3	4.032413e+0	2.479905e+0	10	8.310673e-4	3.351206e-3	3407	1.443280e-1	1.000000e+0	5.446931e-1	1.891563e+0	2.114653e+0	4	11	9.725261e-4	3.636364e-1	unnamed,unnamed,unnamed,unnamed,unnamed,unnamed,unnamed,unnamed,unnamed,unnamed	Cbx7,Rbpj,Smad4,Tfap2c
GO Biological Process	GO:0006650	glycerophospholipid metabolic process	432	2.588491e-4	1.000000e+0	7.704356e-3	1.606759e+0	3.920937e+1	63	1.313987e-2	2.111260e-2	1636	1.726268e-2	1.000000e+0	1.356745e-1	1.334493e+0	3.671806e+1	49	191	1.191345e-2	2.565445e-1	unnamed,unnamed,unnamed,unnamed,unnamed,unnamed,unnamed,unnamed,unnamed,unnamed,unnamed,unnamed,unnamed,unnamed,unnamed,unnamed,unnamed,unnamed,unnamed,unnamed,unnamed,unnamed,unnamed,unnamed,unnamed,unnamed,unnamed,unnamed,unnamed,unnamed,unnamed,unnamed,unnamed,unnamed,unnamed,unnamed,unnamed,unnamed,unnamed,unnamed,unnamed,unnamed,unnamed,unnamed,unnamed,unnamed,unnamed,unnamed,unnamed,unnamed…	Abhd12,Abhd5,Agpat3,Agpat4,Agpat5,Alox15,Apoa1,Cds1,Chka,Cwh43,Dgkh,Drd2,Etnk1,Gpam,Gpat3,Gpat4,Impad1,Inpp4a,Inpp4b,Inpp5a,Ip6k2,Lclat1,Lpcat1,Lrat,Mtmr3,Pemt,Pgs1,Pigh,Pigk,Pign,Pik3c3,Pik3ca,Pik3cg,Pik3r1,Pik3r6,Pip4k2c,Pitpnc1,Pla2g15,Pla2g4c,Pla2g7,Plcb1,Plcg2,Plch2,Plek,Prdx6,Pten,Serinc3,Them5,Ttc7b
GO Biological Process	GO:1901033	positive regulation of response to reactive oxygen species	433	2.600571e-4	1.000000e+0	7.722435e-3	3.714130e+0	2.961663e+0	11	9.925143e-4	3.686327e-3	4772	2.414823e-1	1.000000e+0	6.506663e-1	1.733933e+0	1.730171e+0	3	9	7.293946e-4	3.333333e-1	unnamed,unnamed,unnamed,unnamed,unnamed,unnamed,unnamed,unnamed,unnamed,unnamed,unnamed	Foxo3,Foxp1,Pawr
GO Biological Process	GO:0032305	positive regulation of icosanoid secretion	434	2.684871e-4	1.000000e+0	7.954394e-3	3.452811e+0	3.475430e+0	12	1.164688e-3	4.021448e-3	2019	3.672882e-2	1.000000e+0	2.339075e-1	2.229343e+0	2.691376e+0	6	14	1.458789e-3	4.285714e-1	unnamed,unnamed,unnamed,unnamed,unnamed,unnamed,unnamed,unnamed,unnamed,unnamed,unnamed,unnamed	Map2k6,Ntsr1,Pla2g10,Pla2r1,Tnfrsf11a,Tnfsf11
GO Biological Process	GO:0060219	camera-type eye photoreceptor cell differentiation	435	2.693830e-4	1.000000e+0	7.962590e-3	2.111248e+0	1.326230e+1	28	4.444470e-3	9.383378e-3	326	2.717469e-6	3.494122e-2	1.071816e-4	3.467866e+0	4.037065e+0	14	21	3.403841e-3	6.666667e-1	unnamed,unnamed,unnamed,unnamed,unnamed,unnamed,unnamed,unnamed,unnamed,unnamed,unnamed,unnamed,unnamed,unnamed,unnamed,unnamed,unnamed,unnamed,unnamed,unnamed,unnamed,unnamed,unnamed,unnamed,unnamed,unnamed,unnamed,unnamed	Ahi1,Casz1,Cnga3,Dio3,Dscam,Hcn1,Ihh,Ptn,Rorb,Sdk2,Slc4a7,Sox8,Sox9,Thy1
GO Biological Process	GO:0090276	regulation of peptide hormone secretion	436	2.742975e-4	1.000000e+0	8.089260e-3	1.480237e+0	5.944992e+1	88	1.992290e-2	2.949062e-2	507	5.228110e-5	6.722304e-1	1.325898e-3	1.623842e+0	3.633358e+1	59	189	1.434476e-2	3.121693e-1	unnamed,unnamed,unnamed,unnamed,unnamed,unnamed,unnamed,unnamed,unnamed,unnamed,unnamed,unnamed,unnamed,unnamed,unnamed,unnamed,unnamed,unnamed,unnamed,unnamed,unnamed,unnamed,unnamed,unnamed,unnamed,unnamed,unnamed,unnamed,unnamed,unnamed,unnamed,unnamed,unnamed,unnamed,unnamed,unnamed,unnamed,unnamed,unnamed,unnamed,unnamed,unnamed,unnamed,unnamed,unnamed,unnamed,unnamed,unnamed,unnamed,unnamed…	Aacs,Abat,Adcy5,Adcyap1,Adra2a,Ano1,Arhgef7,Arntl,Bad,Blk,Bmp8a,Cacna1e,Cftr,Clock,Cnr1,Crhbp,Drd2,Dynll1,Efna5,Fgg,Foxa2,Ghrh,Ghrhr,Ghsr,Gja1,Glul,Hadh,Hif1a,Hmga2,Hmgcr,Hnf1a,Htr2c,Ifng,Ildr1,Inhbb,Irs2,Isl1,Kalrn,Kcnb1,Lep,Lrp5,Mtnr1b,Nkx6-1,Nlgn2,Pax8,Pdx1,Pparg,Prkce,Rptor,Slc16a1,Sox4,Sstr5,Stxbp4,Syt7,Tcf7l2,Tfap2b,Tnfsf11,Ucp2,Uts2
GO Biological Process	GO:0090277	positive regulation of peptide hormone secretion	437	2.786482e-4	1.000000e+0	8.198761e-3	1.779021e+0	2.473271e+1	44	8.288440e-3	1.474531e-2	1733	2.275747e-2	1.000000e+0	1.688491e-1	1.470074e+0	1.768619e+1	26	92	6.321420e-3	2.826087e-1	unnamed,unnamed,unnamed,unnamed,unnamed,unnamed,unnamed,unnamed,unnamed,unnamed,unnamed,unnamed,unnamed,unnamed,unnamed,unnamed,unnamed,unnamed,unnamed,unnamed,unnamed,unnamed,unnamed,unnamed,unnamed,unnamed,unnamed,unnamed,unnamed,unnamed,unnamed,unnamed,unnamed,unnamed,unnamed,unnamed,unnamed,unnamed,unnamed,unnamed,unnamed,unnamed,unnamed,unnamed	Aacs,Abat,Adcyap1,Ano1,Arhgef7,Bad,Blk,Cftr,Drd2,Dynll1,Fgg,Ghrh,Ghrhr,Gja1,Glul,Hif1a,Ildr1,Irs2,Isl1,Nkx6-1,Nlgn2,Pdx1,Prkce,Sox4,Tcf7l2,Tnfsf11
GO Biological Process	GO:0003197	endocardial cushion development	438	2.791348e-4	1.000000e+0	8.194327e-3	1.806289e+0	2.325209e+1	42	7.792255e-3	1.407507e-2	158	4.730896e-9	6.082986e-5	3.849991e-7	3.171829e+0	7.881888e+0	25	41	6.078288e-3	6.097561e-1	unnamed,unnamed,unnamed,unnamed,unnamed,unnamed,unnamed,unnamed,unnamed,unnamed,unnamed,unnamed,unnamed,unnamed,unnamed,unnamed,unnamed,unnamed,unnamed,unnamed,unnamed,unnamed,unnamed,unnamed,unnamed,unnamed,unnamed,unnamed,unnamed,unnamed,unnamed,unnamed,unnamed,unnamed,unnamed,unnamed,unnamed,unnamed,unnamed,unnamed,unnamed,unnamed	Bmp2,Bmp4,Bmp7,Cited2,Eng,Epha3,Erg,Foxf1,Gata4,Hey1,Heyl,Isl1,Jag1,Mdm4,Msx1,Msx2,Rbpj,Smad4,Snai1,Sox9,Tbx2,Tbx5,Tgfb2,Thbs1,Tmem100
GO Biological Process	GO:1902337	regulation of apoptotic process involved in morphogenesis	439	2.857211e-4	1.000000e+0	8.368569e-3	3.230812e+0	4.023756e+0	13	1.348444e-3	4.356568e-3	1219	5.556521e-3	1.000000e+0	5.861013e-2	2.800969e+0	2.499135e+0	7	13	1.701921e-3	5.384615e-1	unnamed,unnamed,unnamed,unnamed,unnamed,unnamed,unnamed,unnamed,unnamed,unnamed,unnamed,unnamed,unnamed	Bmp7,Foxc1,Hnf1b,Pax2,Pax8,Tgfb2,Tgfbr3
GO Biological Process	GO:0034968	histone lysine methylation	440	2.879882e-4	1.000000e+0	8.415801e-3	2.071183e+0	1.400166e+1	29	4.692246e-3	9.718499e-3	1039	2.528260e-3	1.000000e+0	3.128813e-2	1.785692e+0	1.288016e+1	23	67	5.592025e-3	3.432836e-1	unnamed,unnamed,unnamed,unnamed,unnamed,unnamed,unnamed,unnamed,unnamed,unnamed,unnamed,unnamed,unnamed,unnamed,unnamed,unnamed,unnamed,unnamed,unnamed,unnamed,unnamed,unnamed,unnamed,unnamed,unnamed,unnamed,unnamed,unnamed,unnamed	Arid4a,Chd5,Ctr9,Dpy30,Ehmt1,Hist1h1e,Kdm3a,Kmt2e,Kmt5a,Kmt5b,Paxip1,Prdm6,Pwp1,Rbbp5,Setd2,Setd3,Setd6,Setmar,Smyd2,Smyd3,Suv39h2,Tet2,Wdr5
GO Biological Process	GO:0051957	positive regulation of amino acid transport	441	2.930560e-4	1.000000e+0	8.544476e-3	3.059059e+0	4.576570e+0	14	1.533703e-3	4.691689e-3	1942	3.083167e-2	1.000000e+0	2.041368e-1	2.141917e+0	3.268100e+0	7	17	1.701921e-3	4.117647e-1	unnamed,unnamed,unnamed,unnamed,unnamed,unnamed,unnamed,unnamed,unnamed,unnamed,unnamed,unnamed,unnamed,unnamed	Abat,Avpr1a,Grik1,Ntsr1,Rab3gap1,Slc6a1,Syt4
GO Biological Process	GO:2000193	positive regulation of fatty acid transport	442	3.058984e-4	1.000000e+0	8.898737e-3	3.402311e+0	3.527014e+0	12	1.181975e-3	4.021448e-3	2355	5.151039e-2	1.000000e+0	2.812402e-1	2.080720e+0	2.883618e+0	6	15	1.458789e-3	4.000000e-1	unnamed,unnamed,unnamed,unnamed,unnamed,unnamed,unnamed,unnamed,unnamed,unnamed,unnamed,unnamed	Map2k6,Ntsr1,Pla2g10,Pla2r1,Tnfrsf11a,Tnfsf11
GO Biological Process	GO:0006310	DNA recombination	443	3.066732e-4	1.000000e+0	8.901138e-3	1.647430e+0	3.399235e+1	56	1.139154e-2	1.876676e-2	5118	2.742814e-1	1.000000e+0	6.890798e-1	1.102555e+0	3.537238e+1	39	184	9.482130e-3	2.119565e-1	unnamed,unnamed,unnamed,unnamed,unnamed,unnamed,unnamed,unnamed,unnamed,unnamed,unnamed,unnamed,unnamed,unnamed,unnamed,unnamed,unnamed,unnamed,unnamed,unnamed,unnamed,unnamed,unnamed,unnamed,unnamed,unnamed,unnamed,unnamed,unnamed,unnamed,unnamed,unnamed,unnamed,unnamed,unnamed,unnamed,unnamed,unnamed,unnamed,unnamed,unnamed,unnamed,unnamed,unnamed,unnamed,unnamed,unnamed,unnamed,unnamed,unnamed…	4930447C04Rik,Bcl11b,Blm,Brca1,Cdc7,Dclre1c,Ercc4,Exo1,Foxp1,Helq,Hmgb1,Hmgb2,Hus1b,Icosl,Ino80,Ino80d,Kdm4d,Lef1,Mcm9,Mms22l,Msh2,Nabp1,Nfrkb,Nsmce3,Paxip1,Prkdc,Rad51b,Rad52,Rbbp8,Rec8,Recql,Recql5,Rnf8,Sfpq,Sfr1,Supv3l1,Swap70,Tcf7,Uchl5
[truncated: 61 more rows]

## Sheet: greatExport_go_down_fig5E
Column1	Column2	Column3	Column4	Column5	Column6	Column7	Column8	Column9	Column10	Column11	Column12	Column13	Column14	Column15	Column16	Column17	Column18	Column19	Column20	Column21	Column22	Column23	Column24
[truncated: 508 more rows]
