# Supplementary material for: Loss of Cpt1a results in elevated glucose-fueled mitochondrial oxidative phosphorylation and defective hematopoietic stem cells
Source: J Clin Invest. 2025 Jan 9;135(5):e184069. doi: 10.1172/JCI184069 (PMC11870731; doi:10.1172/JCI184069)
Supplement: Supplemental table 4 [file jci-135-184069-s222.xlsx]

## Sheet: Table1
Flow antibodies	Fluorophore	Source	Cat#	Clone
7-AAD		BD Biosciences	559925
Annexin V	PE	BD Pharmingen	556421
Annexin V	FITC	BD Pharmingen	556420
Anti-mouse/human CD45R/B220	BV421	Biolegend	103251	RA3-6B2
Anti-mouse CD105	Pacific Blue	Biolegend	120411
Anti-mouse CD115	PE/Cy7	Biolegend	135523	AFS98
Anti-mouse CD117	APC/Cy7	Biolegend	105825
Anti-mouse CD117 (c-Kit)	PE/Cy7	Biolegend	105814	2B8
Anti-mouse CD117(c-Kit)	APC	BD Biosciences	553356	2B8
Anti-mouse CD11b	BV711	BD Bioscience	563168	M1/70
Anti-mouse CD11b(Mac-1)	Biotin	BD Biosciences	553309	M1/70
Anti-mouse CD11b(Mac-1)	FITC	BD Biosciences	553310
Anti-mouse CD127 (IL-7R)	PE	Biolegend	135009	A7R34
Anti-mouse CD127(IL-7R)	PE-CF594	eBioscience	25-1271
Anti-mouse CD135 (Flt3)	BV421	BD	562898	A2F10.1
Anti-mouse CD150 (SLAM)	PE/Cy7	Biolegend	115914
Anti-mouse CD150 (SLAM)	BV421	Biolegend	115943	TC15-12F12.2
Anti-mouse CD150 (SLAM)	PE/Dazzle 594	Biolegend	115936
Anti-mouse CD16/32(FcγR)	PerCP/Cy5.5	Biolegend	101323
Anti-mouse CD16/32(FcγR)	PE/Cy7	eBioscience	25-0161-82	93
Anti-mouse CD201	PerCP-efluor 710	ThermoFisher	46-2012-80	eBio1560
Anti-mouse CD201 (EPCR)	APC	invitrogen	17-2012-82	eBio1560
Anti-mouse CD3	APC	eBioscience	17-0032-82	17A2
Anti-mouse CD34	FITC	eBioscience	11-0341-85
Anti-mouse CD4	Biotin	BD Biosciences	553045	RM4-5
Anti-mouse CD4	APC	Biolegend	100516
Anti-mouse CD4	FITC	Biolegend	100510	RM4-5
Anti-mouse CD41	APC	Biolegend	133913
Anti-mouse CD44	BV421	BD Horizon	563970	IM7
Anti-mouse CD45	Biotin	BD Biosciences	553077	30-F11
Anti-mouse CD45.1	PE	BD Pharmingen	553776	A20
Anti-mouse CD45.2	FITC	Biolegend	109806	104
Anti-mouse CD45R/B220	Biotin	BD Biosciences	553086
Anti-mouse CD45R/B220	FITC	BD Biosciences	553088	RA3-6B2
Anti-mouse CD48	APC/Cy7	Biolegend	103432	HM48-1
Anti-mouse CD71	PE	BD Pharmingen	561937	C2
Anti-mouse CD8a	Biotin	BD Biosciences	553029	53-6.7
Anti-mouse CD8a	FITC	Biolegend	100706	53-6.7
Anti-mouse CD8a	APC	eBioscience	17-0081
Anti-mouse Gr1	PE/Cy7	Biolegend	108416
Anti-mouse Ki67	FITC	Biolegend	652409	16A8
Anti-mouse Ly-6A/E(Sca-1)	PE	BD Biosciences	553108
Anti-mouse Ly6C	APC/Cy7	Biolegend	128026	HK1.4
Anti-mouse Ly6G	PE	BD Pharmingen	561104	1A8
Anti-mouse Ly-6G/Ly-6C(Gr-1)	Biotin	BD Biosciences	553125	RB6-8C5
Anti-mouse Ly-6G/Ly-6C (Gr-1)	FITC	Biolegend	108406	RB6-8C5
Anti-mouse Sca-1(Ly6A/E)	Pacific Blue	Biolegend	108120	D7
Anti-mouse Ter119	FITC	eBioscience	11-5921-81	Ter-119
Anti-mouse TER-119	Biotin	BD Biosciences	553672
Anti-mouse TER-119	APC	eBioscience	17-5921-82
Anti-mouse/human CD11b	PE/Cy7	Biolegend	101216	M1/70
Anti-rabbit antibody 1:1000	Alexa 488	Jackson immune research lab	711-545-152
DAPI		invitrogen	1897492
Fc Block		BD Biosciences	553141	2.4G2
PI		Biolegend	421301
Streptavidin	BV510	Biolegend	405247
Streptavidin	APC/Cy7	BD Biosciences	554063
Streptavidin	BV785	Biolegend	405249
Zombie Aqua Fixable Viability Kit		Biolegend	423101
