# Supplementary material for: Loss of Cpt1a results in elevated glucose-fueled mitochondrial oxidative phosphorylation and defective hematopoietic stem cells
Source: J Clin Invest. 2025 Jan 9;135(5):e184069. doi: 10.1172/JCI184069 (PMC11870731; doi:10.1172/JCI184069)
Supplement: Supporting data values [file jci-135-184069-s223.xlsx]

## Sheet: Figure 1A
BM	LEK	LT-HSCs	ST-HSCs	MPP2	MPP3,4
0.914796	1.0852	1.25387	1.0852	1.31968	1.03203
1.0852	1.4234	1.56766	1.34103	1.53933	1.34626
0.947902	1.36469	1.56585	1.28509	1.75977	1.21418
0.911098	1.07399	1.0006	0.77864	1.13305	1.05967
1.01492	1.25119	1.20644	0.941527	1.41408	1.20644

## Sheet: Figure 1C
Cpt1af/f	Cpt1aΔ/Δ
1.00662	1.18166
0.993376	1.20166
1	1.14603
	1.11559

## Sheet: Figure 1E
	CPT1a f/f					CPT1a Δ/Δ
LEK	0.186258	0.18606	0.196036	0.154799	0.099732	0.0802485	0.073055	0.050406	0.046531
LT-HSCs	0.0265067	0.0209205	0.0232211	0.0170439	0.01586	0.00989453	0.01151	0.007061	0.008588
ST-HSCs	0.0456009	0.0511654	0.0510232	0.0540042	0.044884	0.0300691	0.048273	0.027195	0.022584
MPP2	0.00782747	0.00624776	0.00837222	0.0031279	0.005977	0.00212026	0.013854	0.001398	0.000727
MPP3,4	0.106323	0.107727	0.11342	0.0806233	0.054695	0.0381646	0.036259	0.014751	0.014632

## Sheet: Figure 1F
	CPT1a f/f					CPT1a Δ/Δ
LEK	0.102442	0.0919137	0.120954	0.114242	0.05944	0.0696557	0.032144	0.038762	0.023824
LT-HSCs	0.0145787	0.0103347	0.0143274	0.0125784	0.009453	0.00858845	0.005064	0.00543	0.004397
ST-HSCs	0.0250805	0.0252757	0.0314813	0.0398551	0.026751	0.0261	0.02124	0.020913	0.011563
MPP2	0.00430511	0.00308639	0.00516566	0.00230839	0.003562	0.00184038	0.006096	0.001075	0.000372
MPP3,4	0.0584777	0.0532169	0.0699801	0.0595	0.032598	0.0331269	0.015954	0.011344	0.007492

## Sheet: Figure 1H
	CPT1a f/f				CPT1a Δ/Δ
CLP	0.104335	0.077809	0.162264	0.203545	0.158628	0.196788	0.136446	0.199743
CMP	0.633787	0.47787	0.477236	0.525956	0.986556	0.797747	0.625213	0.668595
GMP	0.854708	0.972806	0.434493	0.511194	0.924102	0.538655	0.65757	0.964537
MEP	0.585475	0.583113	0.440068	0.510096	0.823377	1.13785	0.942139	0.884272

## Sheet: Figure 1I
	CPT1a f/f			CPT1a Δ/Δ
CLP	0.147527	0.150137	0.148832	0.0942353	0.148086	0.121161
CMP	0.0909487	0.0953496	0.0931491	0.26072	0.303183	0.281951
GMP	0.0424055	0.0446743	0.0435399	0.0507079	0.0761804	0.0634442
MEP	0.926282	0.754239	0.840261	0.808809	0.965636	0.887223

## Sheet: Figure 1K
	Cpt1a f/f			Cpt1a Δ/Δ
1st	126	107	98	92	120	116
2nd	51	35	50	68	64	55
3rd	48	56	54	10	17	12

## Sheet: Figure 2C
	CPT1a f/f				CPT1a Δ/Δ
CLP	0.520145	0.206292	0.402318	0.591922	0.497812	0.379903	0.256788	0.507893
MKP	0.982992	0.595513	0.91855	1.25643	0.868183	0.792263	1.07408	1.3569
GMP	1.13431	1.07974	1.68555	1.92468	0.601967	1.52376	1.91085	1.68475
	CPT1a f/f				CPT1a Δ/Δ
Pro E+CFU-E	0.312516	0.193086	0.175621	0.230716	0.355142	0.327724	0.375602	0.418315
Pre CFU-E	0.0556289	0.034606	0.032256	0.0412679	0.0523192	0.051079	0.0300366	0.0660008
Pre MegE	0.0539596	0.072804	0.0290892	0.0282477	0.053125	0.10035	0.0407691	0.0382821
Pre GM	0.0485092	0.113949	0.0656883	0.068044	0.0446379	0.181616	0.0888493	0.0796066

## Sheet: Figure 2D
	CPT1a f/f				CPT1a Δ/Δ
CLP	0.609355	0.544462	0.564472		0.434893	0.645291	0.598708
MkP	0.189189	0.167565	0.148411		0.282091	0.255261	0.297266
GMP	0.0352889	0.0177965	0.0326579		0.0340118	0.0462208	0.0289261
Pro E+CFU-E	0.0477796	0.071186	0.0300018		0.02435	0.0494864	0.00618018
Pre CFU-E	0.00670235	0.00817527	0.00662925		0.00569655	0.0064056	0.00226547
Pre MegE	0.0199039	0.0182414	0.0123237		0.0201613	0.0198867	0.0202759
Pre GM	0.0905325	0.0675711	0.0261788		0.0907539	0.0962514	0.112349

## Sheet: Figure 2F
	Cpt1af/f			Cpt1aΔ/Δ
BFU-E/BM	68	64	67	86	86	80

[truncated: 81 more sheets: Figure 2H, Figure 3B, Figure 3C, Figure 3D, Figure 3E, Figure 3F, Figure 3G, Figure 3H, Figure 3I, Figure 3J, Figure 3K, Figure 4B, Figure 4C, Figure 4E, Figure 4F, Figure 4G, Figure 4I, Figure 4J, Figure 4K, Figure 5A …]
